# Supplementary material for: New Functions of Intracellular LOXL2: Modulation of RNA-Binding Proteins
Source: Molecules. 2023 May 30;28(11):4433. doi: 10.3390/molecules28114433 (PMC10254187; doi:10.3390/molecules28114433)
Supplement: Supplementary file 1 [file molecules-28-04433-s001.zip]

Archive with 10 entries (10 files):
- Dataset S1.xlsx
- Dataset S2.xlsx
- Dataset S3.xlsx
- Eraso et al., supplementary materials.pdf
- Figure S1.tif
- Figure S2.tif
- Figure S3_1.tif
- Figure S3_2.tif
- Figure S3_3.tif
- Supplementary original figures.tif
