# Supplementary material for: New Functions of Intracellular LOXL2: Modulation of RNA-Binding Proteins
Source: Molecules. 2023 May 30;28(11):4433. doi: 10.3390/molecules28114433 (PMC10254187; doi:10.3390/molecules28114433)
Supplement: Supplementary file 1 [file molecules-28-04433-s001.zip › Dataset S2.xlsx]

## Sheet: rawn data
Rawn data of the RNA seq analysis of the gene expression profile of shLOXL2 silenced cells versus shSCR control cells
Ensembl_id	Gene_Name	baseMean	log2FoldChange	FoldChange	lfcSE	stat	pvalue	padj	C1	C2	C3	L1	L2	L3	Gene_Description
ENSG00000000003	TSPAN6	837.803	0.57795	1.49273	0.099127	5.8304	5.52959e-09	7.65888e-08	683.21	693.89	639.917	1080.45	1035.12	894.225	tetraspanin 6 [Source:HGNC Symbol;Acc:HGNC:11858]
ENSG00000000005	TNMD	0.881725	3.29927	9.84415	2.4192	1.36379	0.172635	NA	0	0	0	0	1.0372	4.25315	tenomodulin [Source:HGNC Symbol;Acc:HGNC:17757]
ENSG00000000419	DPM1	1655.87	0.0963094	1.06904	0.0879621	1.0949	0.273562	0.427364	1595.17	1609.64	1597.41	1764.41	1856.59	1511.99	dolichyl-phosphate mannosyltransferase subunit 1, catalytic [Source:HGNC Symbol;Acc:HGNC:3005]
ENSG00000000457	SCYL3	276.904	0.189813	1.14062	0.130421	1.45538	0.145564	0.268019	275.308	259.619	241.28	287.459	288.341	309.417	SCY1 like pseudokinase 3 [Source:HGNC Symbol;Acc:HGNC:19285]
ENSG00000000460	C1orf112	728.594	0.11044	1.07956	0.0936018	1.1799	0.238041	0.385614	693.332	707.107	701.906	777.131	791.383	700.706	chromosome 1 open reading frame 112 [Source:HGNC Symbol;Acc:HGNC:25565]
ENSG00000000938	FGR	2.28965	-3.51732	-11.4504	1.64338	-2.1403	0.0323308	0.082384	6.07298	4.72034	1.90735	0	1.0372	0	FGR proto-oncogene, Src family tyrosine kinase [Source:HGNC Symbol;Acc:HGNC:3697]
ENSG00000000971	CFH	6892.19	-0.154746	-1.11323	0.0867939	-1.78292	0.0745995	0.160244	7441.43	7394.89	6947.54	6089.18	6013.68	7466.4	complement factor H [Source:HGNC Symbol;Acc:HGNC:4883]
ENSG00000001036	FUCA2	7865.39	0.291884	1.22424	0.0626061	4.66222	3.1281e-06	2.61402e-05	6848.3	7361.85	7006.66	8502.85	8931.32	8541.39	alpha-L-fucosidase 2 [Source:HGNC Symbol;Acc:HGNC:4008]
ENSG00000001084	GCLC	1527.97	-0.22736	-1.17069	0.0821904	-2.76626	0.00567029	0.0193038	1625.53	1635.13	1684.19	1497.76	1437.56	1287.64	glutamate-cysteine ligase catalytic subunit [Source:HGNC Symbol;Acc:HGNC:4311]
ENSG00000001167	NFYA	2685.07	-0.126915	-1.09196	0.100478	-1.26311	0.206548	0.347837	2702.48	2842.59	2864.85	2909.29	2660.42	2130.83	nuclear transcription factor Y subunit alpha [Source:HGNC Symbol;Acc:HGNC:7804]
ENSG00000001460	STPG1	413.798	-0.416749	-1.33492	0.113505	-3.67163	0.000241011	0.00124323	506.082	460.705	452.997	358.828	369.243	334.935	sperm tail PG-rich repeat containing 1 [Source:HGNC Symbol;Acc:HGNC:28070]
ENSG00000001461	NIPAL3	3669	-0.0812891	-1.05796	0.0741544	-1.09621	0.272985	0.426659	3806.75	3601.62	3909.12	3630.91	3759.85	3305.76	NIPA like domain containing 3 [Source:HGNC Symbol;Acc:HGNC:25233]
ENSG00000001497	LAS1L	1519.82	0.207299	1.15452	0.0759157	2.73065	0.00632094	0.0211625	1427.15	1444.42	1360.9	1599.86	1692.71	1593.87	LAS1 like ribosome biogenesis factor [Source:HGNC Symbol;Acc:HGNC:25726]
ENSG00000001561	ENPP4	483.971	0.964801	1.95179	0.106407	9.06704	1.22292e-19	5.36106e-18	330.977	311.543	341.416	665.121	630.617	624.15	ectonucleotide pyrophosphatase/phosphodiesterase 4 [Source:HGNC Symbol;Acc:HGNC:3359]
ENSG00000001617	SEMA3F	626.47	0.487347	1.40186	0.137429	3.54617	0.000390872	0.0018964	506.082	575.882	482.56	669.086	616.096	909.111	semaphorin 3F [Source:HGNC Symbol;Acc:HGNC:10728]
ENSG00000001626	CFTR	0	NA	NA	NA	NA	NA	NA	0	0	0	0	0	0	CF transmembrane conductance regulator [Source:HGNC Symbol;Acc:HGNC:1884]
ENSG00000001629	ANKIB1	2895.47	0.0645141	1.04573	0.0723569	0.891609	0.372602	0.532244	2835.07	2756.68	2901.08	3143.22	2945.65	2791.13	ankyrin repeat and IBR domain containing 1 [Source:HGNC Symbol;Acc:HGNC:22215]
ENSG00000001630	CYP51A1	12034.8	0.713725	1.64003	0.0583798	12.2256	2.27033e-34	2.52081e-32	9120.61	9274.53	8955.98	14573.2	14928.4	15356	cytochrome P450 family 51 subfamily A member 1 [Source:HGNC Symbol;Acc:HGNC:2649]
ENSG00000001631	KRIT1	1406.98	0.0074856	1.0052	0.0890288	0.0840806	0.932992	0.961674	1362.37	1468.97	1379.02	1525.52	1439.63	1266.38	KRIT1 ankyrin repeat containing [Source:HGNC Symbol;Acc:HGNC:1573]
ENSG00000002016	RAD52	366.996	0.287185	1.22026	0.145561	1.97295	0.0485008	0.113627	329.965	303.046	358.582	392.531	330.866	486.986	RAD52 homolog, DNA repair protein [Source:HGNC Symbol;Acc:HGNC:9824]
ENSG00000002330	BAD	1304.82	-0.162138	-1.11894	0.0861301	-1.88248	0.0597706	0.134583	1335.04	1372.68	1425.75	1125.06	1250.86	1319.54	BCL2 associated agonist of cell death [Source:HGNC Symbol;Acc:HGNC:936]
ENSG00000002549	LAP3	1967.72	0.190778	1.14138	0.077558	2.4598	0.0139013	0.0413588	1780.4	1879.64	1852.99	2002.3	2257.98	2033.01	leucine aminopeptidase 3 [Source:HGNC Symbol;Acc:HGNC:18449]
ENSG00000002586	CD99	11973	0.0609431	1.04315	0.0704849	0.864626	0.387244	0.545622	11767.4	11496.9	11896.2	12555	11173.7	12948.7	CD99 molecule (Xg blood group) [Source:HGNC Symbol;Acc:HGNC:7082]
ENSG00000002587	HS3ST1	54.1665	-0.662598	-1.58293	0.296332	-2.236	0.0253516	0.0677075	62.7541	69.8611	66.7574	59.4743	33.1904	32.9619	heparan sulfate-glucosamine 3-sulfotransferase 1 [Source:HGNC Symbol;Acc:HGNC:5194]
ENSG00000002726	AOC1	0	NA	NA	NA	NA	NA	NA	0	0	0	0	0	0	amine oxidase copper containing 1 [Source:HGNC Symbol;Acc:HGNC:80]
ENSG00000002745	WNT16	0.345733	1.95361	3.87342	3.7254	0.524402	0.599999	NA	0	0	0	0	2.0744	0	Wnt family member 16 [Source:HGNC Symbol;Acc:HGNC:16267]
ENSG00000002746	HECW1	168.823	0.688252	1.61133	0.163527	4.20881	2.56717e-05	0.000173009	133.606	133.114	121.117	187.344	224.035	213.721	HECT, C2 and WW domain containing E3 ubiquitin protein ligase 1 [Source:HGNC Symbol;Acc:HGNC:22195]
ENSG00000002834	LASP1	11445.4	0.0843081	1.06018	0.0770193	1.09464	0.273677	0.427493	10841.3	10618.9	11873.3	12213.1	12419.4	10706.2	LIM and SH3 protein 1 [Source:HGNC Symbol;Acc:HGNC:6513]
ENSG00000002919	SNX11	589.462	-0.0903429	-1.06462	0.101474	-0.89031	0.373299	0.532559	581.994	580.602	660.898	557.076	575.645	580.555	sorting nexin 11 [Source:HGNC Symbol;Acc:HGNC:14975]
ENSG00000002933	TMEM176A	0	NA	NA	NA	NA	NA	NA	0	0	0	0	0	0	transmembrane protein 176A [Source:HGNC Symbol;Acc:HGNC:24930]
ENSG00000003056	M6PR	4684.63	0.102802	1.07386	0.060444	1.70078	0.0889845	0.183524	4535.5	4498.49	4519.47	4826.34	4947.44	4780.54	mannose-6-phosphate receptor, cation dependent [Source:HGNC Symbol;Acc:HGNC:6752]
ENSG00000003096	KLHL13	71.0498	1.08199	2.11695	0.247791	4.36654	1.2623e-05	9.10982e-05	49.596	51.9238	35.286	95.1589	94.3851	99.949	kelch like family member 13 [Source:HGNC Symbol;Acc:HGNC:22931]
ENSG00000003137	CYP26B1	212.657	0.406241	1.32523	0.1595	2.54696	0.0108667	0.0336381	201.421	174.653	172.616	214.108	228.184	284.961	cytochrome P450 family 26 subfamily B member 1 [Source:HGNC Symbol;Acc:HGNC:20581]
ENSG00000003147	ICA1	6.10913	-0.148713	-1.10858	0.809849	-0.183631	0.854303	0.913081	5.06082	8.49662	5.72206	8.92115	2.0744	6.37972	islet cell autoantigen 1 [Source:HGNC Symbol;Acc:HGNC:5343]
ENSG00000003249	DBNDD1	557.6	0.146587	1.10695	0.109532	1.3383	0.180797	0.315969	500.009	526.79	560.762	586.813	527.934	643.289	dysbindin domain containing 1 [Source:HGNC Symbol;Acc:HGNC:28455]
ENSG00000003393	ALS2	1526.86	-0.153322	-1.11213	0.0761747	-2.01276	0.0441396	0.105826	1579.99	1636.07	1607.9	1520.56	1396.07	1420.55	alsin Rho guanine nucleotide exchange factor ALS2 [Source:HGNC Symbol;Acc:HGNC:443]
ENSG00000003400	CASP10	89.4388	-0.0893209	-1.06387	0.219543	-0.406849	0.684119	0.796766	84.0096	96.295	96.3214	99.1239	71.5667	89.3161	caspase 10 [Source:HGNC Symbol;Acc:HGNC:1500]
ENSG00000003402	CFLAR	1436.69	-0.398026	-1.3177	0.0814704	-4.88554	1.03147e-06	9.57009e-06	1757.12	1594.53	1549.72	1257.88	1207.3	1253.62	CASP8 and FADD like apoptosis regulator [Source:HGNC Symbol;Acc:HGNC:1876]
ENSG00000003436	TFPI	5867.29	0.1155	1.08335	0.0796709	1.44971	0.14714	0.270281	5809.82	5812.63	5274.79	5705.57	5879.88	6721.04	tissue factor pathway inhibitor [Source:HGNC Symbol;Acc:HGNC:11760]
ENSG00000003509	NDUFAF7	587.416	0.045595	1.03211	0.102048	0.446798	0.655021	0.773154	593.128	599.483	541.688	583.84	568.385	637.972	NADH:ubiquinone oxidoreductase complex assembly factor 7 [Source:HGNC Symbol;Acc:HGNC:28816]
ENSG00000003756	RBM5	4525.43	0.22443	1.16832	0.0841427	2.66726	0.00764733	0.0248717	4382.67	4219.04	3920.57	4658.82	4523.23	5448.28	RNA binding motif protein 5 [Source:HGNC Symbol;Acc:HGNC:9902]
ENSG00000003987	MTMR7	17.5579	0.15231	1.11135	0.509687	0.298831	0.765069	0.856218	7.08514	18.8814	23.8419	20.816	14.5208	20.2025	myotubularin related protein 7 [Source:HGNC Symbol;Acc:HGNC:7454]
ENSG00000003989	SLC7A2	219.68	-0.536348	-1.4503	0.169928	-3.15632	0.00159773	0.00651162	245.956	243.57	290.871	197.257	204.328	136.101	solute carrier family 7 member 2 [Source:HGNC Symbol;Acc:HGNC:11060]
ENSG00000004059	ARF5	2337.81	-0.154555	-1.11308	0.0816785	-1.89223	0.0584601	0.132322	2423.12	2436.64	2528.2	2032.04	2170.86	2435.99	ADP ribosylation factor 5 [Source:HGNC Symbol;Acc:HGNC:658]
ENSG00000004139	SARM1	2765.22	-0.00403214	-1.0028	0.0773757	-0.0521112	0.95844	0.974964	2837.09	2549.93	2920.16	2674.36	2711.24	2898.52	sterile alpha and TIR motif containing 1 [Source:HGNC Symbol;Acc:HGNC:17074]
ENSG00000004142	POLDIP2	3142.47	0.158992	1.11651	0.0690361	2.30303	0.0212772	0.0589047	2911.99	2848.25	3148.09	3302.81	3328.37	3315.33	DNA polymerase delta interacting protein 2 [Source:HGNC Symbol;Acc:HGNC:23781]
ENSG00000004399	PLXND1	6690.79	0.550444	1.46454	0.0807897	6.81329	9.53934e-12	1.92006e-10	5657.99	5233.92	5396.86	7377.79	7592.3	8885.89	plexin D1 [Source:HGNC Symbol;Acc:HGNC:9107]
ENSG00000004455	AK2	4265.41	0.048692	1.03433	0.0617249	0.788855	0.430197	0.586557	4301.7	4110.47	4168.52	4361.45	4335.49	4314.82	adenylate kinase 2 [Source:HGNC Symbol;Acc:HGNC:362]
ENSG00000004468	CD38	1.72308	4.27112	19.3079	1.77566	2.40536	0.0161564	0.0468238	0	0	0	2.97372	3.1116	4.25315	CD38 molecule [Source:HGNC Symbol;Acc:HGNC:1667]
ENSG00000004478	FKBP4	5373.04	0.43552	1.3524	0.0629185	6.92197	4.45421e-12	9.29688e-11	4449.47	4591	4663.48	6020.79	6397.44	6116.03	FKBP prolyl isomerase 4 [Source:HGNC Symbol;Acc:HGNC:3720]
ENSG00000004487	KDM1A	5402.73	0.124693	1.09028	0.0682766	1.82629	0.0678061	0.148577	5222.76	5200.87	5085	5746.21	5911	5250.51	lysine demethylase 1A [Source:HGNC Symbol;Acc:HGNC:29079]
ENSG00000004534	RBM6	4406.23	-0.330412	-1.25737	0.085955	-3.84402	0.000121037	0.000679475	5237.95	4980.91	4507.08	3940.17	3520.25	4251.02	RNA binding motif protein 6 [Source:HGNC Symbol;Acc:HGNC:9903]
ENSG00000004660	CAMKK1	246.121	-0.386414	-1.30714	0.150377	-2.56964	0.0101804	0.0317385	272.272	320.983	243.188	206.178	200.179	233.923	calcium/calmodulin dependent protein kinase kinase 1 [Source:HGNC Symbol;Acc:HGNC:1469]
ENSG00000004700	RECQL	4134.39	0.00133747	1.00093	0.0774048	0.0172789	0.986214	0.991411	4200.48	4163.34	4034.05	4186.99	4475.51	3745.96	RecQ like helicase [Source:HGNC Symbol;Acc:HGNC:9948]
ENSG00000004766	VPS50	1037.65	-0.0391085	-1.02748	0.089448	-0.43722	0.661952	0.778976	1057.71	1046.03	1051.91	1091.35	1052.76	926.123	VPS50 subunit of EARP/GARPII complex [Source:HGNC Symbol;Acc:HGNC:25956]
ENSG00000004776	HSPB6	945.822	-0.594477	-1.50992	0.0952136	-6.24361	4.27582e-10	7.08071e-09	1188.28	1025.26	1200.68	775.149	712.556	773.01	heat shock protein family B (small) member 6 [Source:HGNC Symbol;Acc:HGNC:26511]
ENSG00000004777	ARHGAP33	1235.13	0.350739	1.27521	0.101881	3.44263	0.000576087	0.00266975	1225.73	1077.18	954.631	1346.1	1307.91	1499.23	Rho GTPase activating protein 33 [Source:HGNC Symbol;Acc:HGNC:23085]
ENSG00000004779	NDUFAB1	894.507	0.135571	1.09853	0.0900263	1.50591	0.132091	0.248791	850.217	895.921	811.579	991.239	893.028	925.06	NADH:ubiquinone oxidoreductase subunit AB1 [Source:HGNC Symbol;Acc:HGNC:7694]
ENSG00000004799	PDK4	24.3706	-2.6186	-6.14154	0.499432	-5.24316	1.57853e-07	1.69168e-06	39.4744	37.7627	48.6375	11.8949	2.0744	6.37972	pyruvate dehydrogenase kinase 4 [Source:HGNC Symbol;Acc:HGNC:8812]
ENSG00000004809	SLC22A16	0	NA	NA	NA	NA	NA	NA	0	0	0	0	0	0	solute carrier family 22 member 16 [Source:HGNC Symbol;Acc:HGNC:20302]
ENSG00000004838	ZMYND10	97.2634	0.165354	1.12144	0.207146	0.79825	0.424726	0.580998	87.0461	94.4068	93.4603	88.2203	113.055	107.392	zinc finger MYND-type containing 10 [Source:HGNC Symbol;Acc:HGNC:19412]
ENSG00000004846	ABCB5	9.25809	-2.30993	-4.95859	0.779381	-2.9638	0.00303865	0.011333	9.10947	15.1051	21.9346	1.98248	1.0372	6.37972	ATP binding cassette subfamily B member 5 [Source:HGNC Symbol;Acc:HGNC:46]
ENSG00000004848	ARX	0	NA	NA	NA	NA	NA	NA	0	0	0	0	0	0	aristaless related homeobox [Source:HGNC Symbol;Acc:HGNC:18060]
ENSG00000004866	ST7	1016.49	-0.0113446	-1.00789	0.0868007	-0.130697	0.896015	0.940448	971.677	1008.27	1081.47	1057.65	970.818	1009.06	suppression of tumorigenicity 7 [Source:HGNC Symbol;Acc:HGNC:11351]
ENSG00000004897	CDC27	2798.24	0.181904	1.13438	0.119173	1.52638	0.126915	0.241357	2604.3	2616.96	2645.5	3368.23	3302.44	2252.04	cell division cycle 27 [Source:HGNC Symbol;Acc:HGNC:1728]
ENSG00000004939	SLC4A1	0	NA	NA	NA	NA	NA	NA	0	0	0	0	0	0	solute carrier family 4 member 1 (Diego blood group) [Source:HGNC Symbol;Acc:HGNC:11027]
ENSG00000004948	CALCR	0	NA	NA	NA	NA	NA	NA	0	0	0	0	0	0	calcitonin receptor [Source:HGNC Symbol;Acc:HGNC:1440]
ENSG00000004961	HCCS	932.864	-0.0654349	-1.0464	0.09417	-0.694859	0.487143	0.637262	962.568	905.362	994.685	989.256	911.698	833.617	holocytochrome c synthase [Source:HGNC Symbol;Acc:HGNC:4837]
ENSG00000004975	DVL2	3459.45	0.31479	1.24383	0.0654561	4.80918	1.51552e-06	1.36407e-05	3172.12	3019.13	3059.4	3765.72	3778.52	3961.81	dishevelled segment polarity protein 2 [Source:HGNC Symbol;Acc:HGNC:3086]
ENSG00000005001	PRSS22	0.354429	1.98387	3.95554	3.69024	0.537601	0.590853	NA	0	0	0	0	0	2.12657	serine protease 22 [Source:HGNC Symbol;Acc:HGNC:14368]
ENSG00000005007	UPF1	7073.37	-0.0103308	-1.00719	0.0658339	-0.156922	0.875307	0.925887	7216.73	6949.29	7129.69	6609.58	7278.03	7256.94	UPF1 RNA helicase and ATPase [Source:HGNC Symbol;Acc:HGNC:9962]
ENSG00000005020	SKAP2	3344.02	0.0255836	1.01789	0.0878788	0.291124	0.770957	0.859608	3180.22	3402.42	3360.76	3544.67	3649.9	2926.17	src kinase associated phosphoprotein 2 [Source:HGNC Symbol;Acc:HGNC:15687]
ENSG00000005022	SLC25A5	6313.22	0.28981	1.22248	0.0712746	4.06611	4.78042e-05	0.000297864	5517.3	5725.78	5800.26	6643.28	7526.95	6665.75	solute carrier family 25 member 5 [Source:HGNC Symbol;Acc:HGNC:10991]
ENSG00000005059	MCUB	171.463	-0.643228	-1.56182	0.165003	-3.89828	9.68766e-05	0.000558897	215.591	221.856	189.782	139.765	118.241	143.544	mitochondrial calcium uniporter dominant negative subunit beta [Source:HGNC Symbol;Acc:HGNC:26076]
ENSG00000005073	HOXA11	94.1977	-0.166403	-1.12226	0.214555	-0.775572	0.438001	0.593477	92.1069	113.288	93.4603	90.2027	99.5711	76.5567	homeobox A11 [Source:HGNC Symbol;Acc:HGNC:5101]
ENSG00000005075	POLR2J	645.989	-0.188377	-1.13948	0.130068	-1.4483	0.147534	0.270782	644.748	722.212	697.138	641.332	471.926	698.58	RNA polymerase II subunit J [Source:HGNC Symbol;Acc:HGNC:9197]
ENSG00000005100	DHX33	2034.56	0.182718	1.13502	0.0936141	1.95182	0.0509596	0.118323	1829.99	1890.97	1997	2289.76	2338.88	1860.75	DEAH-box helicase 33 [Source:HGNC Symbol;Acc:HGNC:16718]
ENSG00000005102	MEOX1	13.5432	-0.93744	-1.91513	0.53671	-1.74664	0.0806997	0.170139	19.2311	19.8254	14.3052	7.92991	9.33479	10.6329	mesenchyme homeobox 1 [Source:HGNC Symbol;Acc:HGNC:7013]
ENSG00000005156	LIG3	1249.01	0.251875	1.19075	0.0820766	3.06878	0.00214934	0.00844157	1199.41	1142.32	1079.56	1388.73	1383.62	1300.4	DNA ligase 3 [Source:HGNC Symbol;Acc:HGNC:6600]
ENSG00000005175	RPAP3	1263.17	0.0887605	1.06346	0.100275	0.88517	0.376065	0.53539	1243.95	1268.83	1160.62	1359.98	1432.37	1113.26	RNA polymerase II associated protein 3 [Source:HGNC Symbol;Acc:HGNC:26151]
ENSG00000005187	ACSM3	8.21146	0.145089	1.1058	0.678687	0.213779	0.830719	0.898193	10.1216	6.60848	6.67574	5.94743	11.4092	8.5063	acyl-CoA synthetase medium chain family member 3 [Source:HGNC Symbol;Acc:HGNC:10522]
ENSG00000005189	REXO5	305.983	0.636453	1.5545	0.134857	4.71946	2.36475e-06	2.03901e-05	266.199	209.583	243.188	351.89	401.396	363.644	RNA exonuclease 5 [Source:HGNC Symbol;Acc:HGNC:24661]
ENSG00000005194	CIAPIN1	934.086	0.228529	1.17164	0.0849636	2.68972	0.00715116	0.0235349	850.217	895.921	834.467	987.274	1039.27	997.363	cytokine induced apoptosis inhibitor 1 [Source:HGNC Symbol;Acc:HGNC:28050]
ENSG00000005206	SPPL2B	3037.75	-0.00316489	-1.0022	0.119414	-0.0265036	0.978856	0.987678	3401.88	2905.84	2815.25	2582.18	2781.77	3739.58	signal peptide peptidase like 2B [Source:HGNC Symbol;Acc:HGNC:30627]
ENSG00000005238	FAM214B	994.87	-0.523618	-1.43756	0.0897848	-5.83192	5.47926e-09	7.60472e-08	1208.52	1126.27	1185.42	799.93	764.416	884.655	family with sequence similarity 214 member B [Source:HGNC Symbol;Acc:HGNC:25666]
ENSG00000005243	COPZ2	1157.7	-0.0437294	-1.03077	0.0967831	-0.451829	0.651392	0.77124	1191.32	1180.09	1153.95	1087.39	1033.05	1300.4	COPI coat complex subunit zeta 2 [Source:HGNC Symbol;Acc:HGNC:19356]
ENSG00000005249	PRKAR2B	366.368	-0.835681	-1.7847	0.125882	-6.63859	3.16702e-11	5.96669e-10	423.084	495.636	490.19	288.451	252.039	248.809	protein kinase cAMP-dependent type II regulatory subunit beta [Source:HGNC Symbol;Acc:HGNC:9392]
ENSG00000005302	MSL3	929.44	-6.34569e-06	-1	0.0853101	-7.43838e-05	0.999941	0.999941	938.276	939.348	910.761	948.616	881.619	958.022	MSL complex subunit 3 [Source:HGNC Symbol;Acc:HGNC:7370]
ENSG00000005339	CREBBP	3267.25	0.250219	1.18939	0.0748539	3.34277	0.000829468	0.00367069	2929.2	3038.96	2985.96	3654.7	3746.36	3248.34	CREB binding protein [Source:HGNC Symbol;Acc:HGNC:2348]
ENSG00000005379	TSPOAP1	71.5347	0.887987	1.85059	0.262999	3.37639	0.000734443	0.00330195	56.6812	47.2034	46.7302	93.1765	68.4551	116.962	TSPO associated protein 1 [Source:HGNC Symbol;Acc:HGNC:16831]
ENSG00000005381	MPO	0.809796	-1.7846	-3.44523	2.326	-0.767242	0.442938	NA	0	1.88814	1.90735	0	0	1.06329	myeloperoxidase [Source:HGNC Symbol;Acc:HGNC:7218]
ENSG00000005421	PON1	0	NA	NA	NA	NA	NA	NA	0	0	0	0	0	0	paraoxonase 1 [Source:HGNC Symbol;Acc:HGNC:9204]
ENSG00000005436	GCFC2	421.051	0.24629	1.18615	0.126606	1.94533	0.0517357	0.119858	329.965	428.607	396.73	469.847	485.409	415.745	GC-rich sequence DNA-binding factor 2 [Source:HGNC Symbol;Acc:HGNC:1317]
ENSG00000005448	WDR54	647.806	0.0793271	1.05653	0.111545	0.711166	0.476981	0.628205	674.101	584.378	631.334	578.884	687.663	730.478	WD repeat domain 54 [Source:HGNC Symbol;Acc:HGNC:25770]
ENSG00000005469	CROT	495.194	-0.636485	-1.55454	0.11398	-5.58418	2.34808e-08	2.94783e-07	552.641	614.589	640.871	400.461	413.842	348.758	carnitine O-octanoyltransferase [Source:HGNC Symbol;Acc:HGNC:2366]
ENSG00000005471	ABCB4	2.87821	0.614201	1.53071	1.23736	0.496381	0.619626	0.747746	3.03649	3.77627	0	0.991239	4.1488	5.31644	ATP binding cassette subfamily B member 4 [Source:HGNC Symbol;Acc:HGNC:45]
ENSG00000005483	KMT2E	2716.86	-0.16537	-1.12145	0.105447	-1.56828	0.116816	0.226542	2990.94	2758.57	2868.66	2986.6	2584.7	2111.69	lysine methyltransferase 2E (inactive) [Source:HGNC Symbol;Acc:HGNC:18541]
ENSG00000005486	RHBDD2	1500.35	-0.0824569	-1.05882	0.0775556	-1.0632	0.287693	0.442398	1568.85	1469.91	1590.73	1409.54	1451.04	1511.99	rhomboid domain containing 2 [Source:HGNC Symbol;Acc:HGNC:23082]
ENSG00000005513	SOX8	0	NA	NA	NA	NA	NA	NA	0	0	0	0	0	0	SRY-box transcription factor 8 [Source:HGNC Symbol;Acc:HGNC:11203]
ENSG00000005700	IBTK	2507.62	-0.247849	-1.18744	0.0837333	-2.95998	0.00307655	0.0114523	2789.52	2719.86	2658.85	2442.41	2406.3	2028.75	inhibitor of Bruton tyrosine kinase [Source:HGNC Symbol;Acc:HGNC:17853]
ENSG00000005801	ZNF195	357.445	0.121585	1.08793	0.135029	0.90044	0.367886	0.527733	338.063	362.522	326.157	326.118	351.61	440.201	zinc finger protein 195 [Source:HGNC Symbol;Acc:HGNC:12986]
ENSG00000005810	MYCBP2	1622.22	-0.147131	-1.10737	0.0839522	-1.75256	0.0796777	0.16859	1645.78	1716.32	1752.86	1639.51	1583.8	1395.03	MYC binding protein 2 [Source:HGNC Symbol;Acc:HGNC:23386]
ENSG00000005812	FBXL3	892.633	-0.0181153	-1.01264	0.104553	-0.173263	0.862444	0.918079	851.23	901.585	942.233	978.353	918.958	763.44	F-box and leucine rich repeat protein 3 [Source:HGNC Symbol;Acc:HGNC:13599]
ENSG00000005844	ITGAL	0.804049	-0.508565	-1.42263	2.33155	-0.218124	0.827333	NA	0	1.88814	0.953677	1.98248	0	0	integrin subunit alpha L [Source:HGNC Symbol;Acc:HGNC:6148]
ENSG00000005882	PDK2	445.438	-0.0200751	-1.01401	0.111165	-0.180588	0.856691	0.91474	452.437	437.104	455.858	403.434	472.963	450.834	pyruvate dehydrogenase kinase 2 [Source:HGNC Symbol;Acc:HGNC:8810]
ENSG00000005884	ITGA3	15412.6	0.050119	1.03535	0.099996	0.50121	0.616223	0.744834	16081.3	14551.9	14801.1	13630.5	14749	18661.8	integrin subunit alpha 3 [Source:HGNC Symbol;Acc:HGNC:6139]
ENSG00000005889	ZFX	746.564	-0.175988	-1.12974	0.119944	-1.46725	0.142308	0.263347	781.39	783.577	811.579	756.315	787.234	559.289	zinc finger protein X-linked [Source:HGNC Symbol;Acc:HGNC:12869]
ENSG00000005893	LAMP2	14088.1	0.081064	1.0578	0.062113	1.30511	0.191857	0.329895	14203.7	13864.6	13009.1	14223.3	14834	14393.7	lysosomal associated membrane protein 2 [Source:HGNC Symbol;Acc:HGNC:6501]
ENSG00000005961	ITGA2B	20.5551	-0.243854	-1.18415	0.434517	-0.561206	0.574657	0.710052	23.2798	22.6576	20.9809	23.7897	13.4836	19.1392	integrin subunit alpha 2b [Source:HGNC Symbol;Acc:HGNC:6138]
ENSG00000005981	ASB4	0.326039	-1.78047	-3.43538	3.44469	-0.516875	0.605244	NA	1.01216	0.944068	0	0	0	0	ankyrin repeat and SOCS box containing 4 [Source:HGNC Symbol;Acc:HGNC:16009]
ENSG00000006007	GDE1	1153.94	0.00406119	1.00282	0.0825021	0.0492253	0.96074	0.97624	1148.81	1154.6	1153.95	1231.12	1136.77	1098.38	glycerophosphodiester phosphodiesterase 1 [Source:HGNC Symbol;Acc:HGNC:29644]
ENSG00000006015	REX1BD	1137.59	0.180566	1.13333	0.116894	1.5447	0.12242	0.235001	1041.52	1119.67	1037.6	1029.9	1129.51	1467.34	required for excision 1-B domain containing [Source:HGNC Symbol;Acc:HGNC:26098]
ENSG00000006016	CRLF1	159.379	1.20177	2.30021	0.194073	6.19234	5.92756e-10	9.65082e-09	112.35	77.4136	100.136	198.248	200.179	267.948	cytokine receptor like factor 1 [Source:HGNC Symbol;Acc:HGNC:2364]
ENSG00000006025	OSBPL7	292.005	0.225626	1.16928	0.139641	1.61576	0.106146	0.210051	292.515	271.892	243.188	289.442	295.602	359.391	oxysterol binding protein like 7 [Source:HGNC Symbol;Acc:HGNC:16387]
ENSG00000006042	TMEM98	803.71	-0.338588	-1.26452	0.0958284	-3.53328	0.000410438	0.00197858	946.373	921.411	824.93	685.937	689.737	753.871	transmembrane protein 98 [Source:HGNC Symbol;Acc:HGNC:24529]
ENSG00000006047	YBX2	2.23768	2.5311	5.78013	1.55202	1.63084	0.102924	0.205241	2.02433	0	0	2.97372	3.1116	5.31644	Y-box binding protein 2 [Source:HGNC Symbol;Acc:HGNC:17948]
ENSG00000006059	KRT33A	0	NA	NA	NA	NA	NA	NA	0	0	0	0	0	0	keratin 33A [Source:HGNC Symbol;Acc:HGNC:6450]
ENSG00000006062	MAP3K14	661.573	0.274318	1.20942	0.0982294	2.79263	0.00522823	0.0180391	607.298	555.112	634.195	696.841	755.081	720.909	mitogen-activated protein kinase kinase kinase 14 [Source:HGNC Symbol;Acc:HGNC:6853]
ENSG00000006071	ABCC8	0	NA	NA	NA	NA	NA	NA	0	0	0	0	0	0	ATP binding cassette subfamily C member 8 [Source:HGNC Symbol;Acc:HGNC:59]
ENSG00000006116	CACNG3	0	NA	NA	NA	NA	NA	NA	0	0	0	0	0	0	calcium voltage-gated channel auxiliary subunit gamma 3 [Source:HGNC Symbol;Acc:HGNC:1407]
ENSG00000006118	TMEM132A	3231.26	-0.282123	-1.21598	0.123293	-2.28824	0.0221236	0.0607276	3759.18	3476.06	3402.72	2358.16	2705.02	3686.42	transmembrane protein 132A [Source:HGNC Symbol;Acc:HGNC:31092]
ENSG00000006125	AP2B1	9013.02	-0.105248	-1.07568	0.0658638	-1.59796	0.110052	0.216052	9253.2	9118.76	9653.12	8678.3	9148.1	8226.65	adaptor related protein complex 2 subunit beta 1 [Source:HGNC Symbol;Acc:HGNC:563]
ENSG00000006128	TAC1	0	NA	NA	NA	NA	NA	NA	0	0	0	0	0	0	tachykinin precursor 1 [Source:HGNC Symbol;Acc:HGNC:11517]
ENSG00000006194	ZNF263	761.236	0.110004	1.07923	0.101358	1.0853	0.277787	0.431972	771.269	672.177	753.405	796.956	720.853	852.756	zinc finger protein 263 [Source:HGNC Symbol;Acc:HGNC:13056]
ENSG00000006210	CX3CL1	2.63741	-4.79374	-27.737	1.64737	-2.90993	0.00361512	0.0131394	10.1216	1.88814	3.81471	0	0	0	C-X3-C motif chemokine ligand 1 [Source:HGNC Symbol;Acc:HGNC:10647]
ENSG00000006282	SPATA20	3396.97	-0.219528	-1.16435	0.0974529	-2.25266	0.0242806	0.0653497	3688.32	3535.54	3740.32	2902.35	2811.85	3703.43	spermatogenesis associated 20 [Source:HGNC Symbol;Acc:HGNC:26125]
ENSG00000006283	CACNA1G	96.6082	-0.197707	-1.14687	0.207931	-0.95083	0.341691	0.499243	111.338	93.4628	104.904	91.194	79.8643	98.8857	calcium voltage-gated channel subunit alpha1 G [Source:HGNC Symbol;Acc:HGNC:1394]
ENSG00000006327	TNFRSF12A	7975.25	0.0742856	1.05284	0.057538	1.29107	0.196679	0.335862	7704.59	7850.87	7754.35	8155.91	8307.96	8077.79	TNF receptor superfamily member 12A [Source:HGNC Symbol;Acc:HGNC:18152]
ENSG00000006377	DLX6	205.919	0.267022	1.20332	0.153698	1.73732	0.0823313	0.172637	162.958	211.471	185.967	213.116	232.333	229.67	distal-less homeobox 6 [Source:HGNC Symbol;Acc:HGNC:2919]
ENSG00000006432	MAP3K9	207.427	-0.724333	-1.65214	0.157528	-4.59811	4.2634e-06	3.43762e-05	273.284	223.744	278.474	168.511	141.059	159.493	mitogen-activated protein kinase kinase kinase 9 [Source:HGNC Symbol;Acc:HGNC:6861]
ENSG00000006451	RALA	2329.66	-0.32243	-1.25044	0.0747658	-4.31254	1.61392e-05	0.000113334	2532.43	2542.38	2692.23	2138.1	2139.74	1933.06	RAS like proto-oncogene A [Source:HGNC Symbol;Acc:HGNC:9839]
ENSG00000006453	BAIAP2L1	1535.57	0.284594	1.21807	0.0766127	3.71471	0.000203435	0.00107394	1346.18	1451.03	1356.13	1647.44	1667.82	1744.85	BAR/IMD domain containing adaptor protein 2 like 1 [Source:HGNC Symbol;Acc:HGNC:21649]
ENSG00000006459	KDM7A	368.536	-0.732743	-1.6618	0.119041	-6.15538	7.48957e-10	1.1978e-08	486.851	438.992	454.904	290.433	258.263	281.771	lysine demethylase 7A [Source:HGNC Symbol;Acc:HGNC:22224]
ENSG00000006468	ETV1	758.753	-1.52451	-2.87689	0.115791	-13.1661	1.37592e-39	1.94148e-37	1054.67	1130.05	1194	422.268	431.475	320.049	ETS variant transcription factor 1 [Source:HGNC Symbol;Acc:HGNC:3490]
ENSG00000006530	AGK	1005.43	0.0290747	1.02036	0.0893324	0.325466	0.744828	0.842191	951.434	1009.21	1025.2	1023.95	1083.87	938.883	acylglycerol kinase [Source:HGNC Symbol;Acc:HGNC:21869]
ENSG00000006534	ALDH3B1	487.743	-0.388737	-1.30925	0.10598	-3.66803	0.000244425	0.00125893	589.079	542.839	527.383	409.382	434.586	423.188	aldehyde dehydrogenase 3 family member B1 [Source:HGNC Symbol;Acc:HGNC:410]
ENSG00000006555	TTC22	0	NA	NA	NA	NA	NA	NA	0	0	0	0	0	0	tetratricopeptide repeat domain 22 [Source:HGNC Symbol;Acc:HGNC:26067]
ENSG00000006576	PHTF2	4361.38	0.218614	1.16362	0.0812036	2.69217	0.00709884	0.0233797	4118.49	4000.02	3976.83	4895.73	5031.45	4145.76	putative homeodomain transcription factor 2 [Source:HGNC Symbol;Acc:HGNC:13411]
ENSG00000006606	CCL26	64.5869	-0.196994	-1.14631	0.268435	-0.733861	0.463033	0.61668	61.742	83.078	61.989	47.5795	75.7155	57.4175	C-C motif chemokine ligand 26 [Source:HGNC Symbol;Acc:HGNC:10625]
ENSG00000006607	FARP2	277.105	-0.0368757	-1.02589	0.18962	-0.194471	0.845807	0.907642	305.673	212.415	324.25	308.275	315.309	196.708	FERM, ARH/RhoGEF and pleckstrin domain protein 2 [Source:HGNC Symbol;Acc:HGNC:16460]
ENSG00000006611	USH1C	4.0225	1.09667	2.1386	0.987747	1.11027	0.266881	0.419539	1.01216	2.83221	3.81471	5.94743	4.1488	6.37972	USH1 protein network component harmonin [Source:HGNC Symbol;Acc:HGNC:12597]
ENSG00000006625	GGCT	1131.28	0.181673	1.1342	0.093751	1.93783	0.0526445	0.121548	969.653	1176.31	1033.79	1173.63	1165.81	1268.5	gamma-glutamylcyclotransferase [Source:HGNC Symbol;Acc:HGNC:21705]
ENSG00000006634	DBF4	1214.66	0.267078	1.20337	0.0882197	3.02742	0.00246652	0.00950001	1035.44	1175.37	1096.73	1372.87	1379.47	1228.1	DBF4 zinc finger [Source:HGNC Symbol;Acc:HGNC:17364]
ENSG00000006638	TBXA2R	538.373	0.141665	1.10318	0.109213	1.29714	0.194582	0.333206	536.447	488.083	511.171	513.462	559.05	622.023	thromboxane A2 receptor [Source:HGNC Symbol;Acc:HGNC:11608]
ENSG00000006652	IFRD1	3775.05	-0.133282	-1.09679	0.0642557	-2.07424	0.0380568	0.0940198	4000.07	3991.52	3856.67	3640.82	3677.91	3483.33	interferon related developmental regulator 1 [Source:HGNC Symbol;Acc:HGNC:5456]
ENSG00000006659	LGALS14	0	NA	NA	NA	NA	NA	NA	0	0	0	0	0	0	galectin 14 [Source:HGNC Symbol;Acc:HGNC:30054]
ENSG00000006695	COX10	504.237	0.2329	1.1752	0.107238	2.17181	0.0298702	0.0773921	455.474	472.978	462.533	557.076	581.869	495.492	cytochrome c oxidase assembly factor heme A:farnesyltransferase COX10 [Source:HGNC Symbol;Acc:HGNC:2260]
ENSG00000006704	GTF2IRD1	976.507	-0.0319567	-1.0224	0.0898982	-0.355477	0.722232	0.825322	1038.48	949.733	973.704	926.808	928.293	1042.02	GTF2I repeat domain containing 1 [Source:HGNC Symbol;Acc:HGNC:4661]
ENSG00000006712	PAF1	3571.65	0.262495	1.19955	0.0654011	4.01362	5.97951e-05	0.000364365	3174.14	3290.08	3278.74	4041.28	3864.6	3781.05	PAF1 homolog, Paf1/RNA polymerase II complex component [Source:HGNC Symbol;Acc:HGNC:25459]
ENSG00000006715	VPS41	2015.4	-0.34661	-1.27157	0.0915569	-3.78574	0.000153255	0.000838445	2120.48	2398.88	2249.72	1805.05	1949.93	1568.35	VPS41 subunit of HOPS complex [Source:HGNC Symbol;Acc:HGNC:12713]
ENSG00000006740	ARHGAP44	797.56	-0.275688	-1.21057	0.0920848	-2.99385	0.00275484	0.0104442	821.877	867.599	930.789	704.771	743.672	716.656	Rho GTPase activating protein 44 [Source:HGNC Symbol;Acc:HGNC:29096]
ENSG00000006744	ELAC2	5551.51	0.296678	1.22831	0.0651853	4.5513	5.33153e-06	4.19645e-05	4874.58	4952.58	5120.29	5810.64	6258.46	6292.53	elaC ribonuclease Z 2 [Source:HGNC Symbol;Acc:HGNC:14198]
ENSG00000006747	SCIN	47.1521	-1.5722	-2.97357	0.30904	-5.08736	3.63085e-07	3.65405e-06	77.9366	72.6933	61.0353	19.8248	26.9672	24.4556	scinderin [Source:HGNC Symbol;Acc:HGNC:21695]
ENSG00000006756	ARSD	369.127	-0.506661	-1.42076	0.119205	-4.25032	2.13463e-05	0.000146039	433.206	432.383	433.923	279.529	300.788	334.935	arylsulfatase D [Source:HGNC Symbol;Acc:HGNC:717]
ENSG00000006757	PNPLA4	151.791	0.0963078	1.06903	0.163956	0.5874	0.556935	0.69545	151.825	147.275	141.144	157.607	157.654	155.24	patatin like phospholipase domain containing 4 [Source:HGNC Symbol;Acc:HGNC:24887]
ENSG00000006831	ADIPOR2	3429.13	0.419847	1.33779	0.0711768	5.89864	3.66506e-09	5.26478e-08	2936.29	2892.63	2972.61	4154.28	3952.77	3666.21	adiponectin receptor 2 [Source:HGNC Symbol;Acc:HGNC:24041]
ENSG00000006837	CDKL3	49.6584	0.394699	1.31467	0.293996	1.34253	0.179424	0.313955	40.4865	36.8187	51.4985	69.3867	49.7856	49.9745	cyclin dependent kinase like 3 [Source:HGNC Symbol;Acc:HGNC:15483]
ENSG00000007001	UPP2	0	NA	NA	NA	NA	NA	NA	0	0	0	0	0	0	uridine phosphorylase 2 [Source:HGNC Symbol;Acc:HGNC:23061]
ENSG00000007038	PRSS21	2154.87	0.716279	1.64294	0.101479	7.05843	1.68399e-12	3.69714e-11	1766.23	1716.32	1409.53	2553.43	2479.94	3003.79	serine protease 21 [Source:HGNC Symbol;Acc:HGNC:9485]
ENSG00000007047	MARK4	1528.36	-0.332211	-1.25894	0.0825598	-4.02388	5.72471e-05	0.000350099	1769.26	1577.54	1764.3	1406.57	1285.09	1367.39	microtubule affinity regulating kinase 4 [Source:HGNC Symbol;Acc:HGNC:13538]
ENSG00000007062	PROM1	0.158946	-0.874278	-1.83309	4.08047	-0.214259	0.830345	NA	0	0	0.953677	0	0	0	prominin 1 [Source:HGNC Symbol;Acc:HGNC:9454]
ENSG00000007080	CCDC124	3261.53	0.0284484	1.01991	0.0751462	0.378575	0.705004	0.812687	3151.88	3074.83	3460.89	3148.17	3270.29	3463.13	coiled-coil domain containing 124 [Source:HGNC Symbol;Acc:HGNC:25171]
ENSG00000007129	CEACAM21	0	NA	NA	NA	NA	NA	NA	0	0	0	0	0	0	CEA cell adhesion molecule 21 [Source:HGNC Symbol;Acc:HGNC:28834]
ENSG00000007168	PAFAH1B1	7264.27	0.132513	1.0962	0.0605084	2.18999	0.0285246	0.074499	6871.58	6987.05	6934.18	7666.24	7810.11	7316.48	platelet activating factor acetylhydrolase 1b regulatory subunit 1 [Source:HGNC Symbol;Acc:HGNC:8574]
ENSG00000007171	NOS2	0	NA	NA	NA	NA	NA	NA	0	0	0	0	0	0	nitric oxide synthase 2 [Source:HGNC Symbol;Acc:HGNC:7873]
ENSG00000007174	DNAH9	0	NA	NA	NA	NA	NA	NA	0	0	0	0	0	0	dynein axonemal heavy chain 9 [Source:HGNC Symbol;Acc:HGNC:2953]
ENSG00000007202	KIAA0100	6852.27	-0.0195899	-1.01367	0.066323	-0.295371	0.767711	0.85751	6936.36	6834.11	6926.55	7089.34	6974.13	6353.14	KIAA0100 [Source:HGNC Symbol;Acc:HGNC:28960]
ENSG00000007216	SLC13A2	0	NA	NA	NA	NA	NA	NA	0	0	0	0	0	0	solute carrier family 13 member 2 [Source:HGNC Symbol;Acc:HGNC:10917]
ENSG00000007237	GAS7	1.06329	3.56993	11.8756	2.50258	1.4265	0.153725	0.279136	0	0	0	0	0	6.37972	growth arrest specific 7 [Source:HGNC Symbol;Acc:HGNC:4169]
ENSG00000007255	TRAPPC6A	120.545	-0.318216	-1.24679	0.194667	-1.63466	0.10212	0.203939	133.606	130.281	137.329	89.2115	127.575	105.265	trafficking protein particle complex 6A [Source:HGNC Symbol;Acc:HGNC:23069]
ENSG00000007264	MATK	0.316291	-1.74475	-3.35138	3.48278	-0.500966	0.616395	NA	0	0.944068	0.953677	0	0	0	megakaryocyte-associated tyrosine kinase [Source:HGNC Symbol;Acc:HGNC:6906]
ENSG00000007306	CEACAM7	0	NA	NA	NA	NA	NA	NA	0	0	0	0	0	0	CEA cell adhesion molecule 7 [Source:HGNC Symbol;Acc:HGNC:1819]
ENSG00000007312	CD79B	0.523123	1.01797	2.02507	2.9556	0.34442	0.73053	NA	1.01216	0	0	0	0	2.12657	CD79b molecule [Source:HGNC Symbol;Acc:HGNC:1699]
ENSG00000007314	SCN4A	0.168694	-0.874278	-1.83309	4.08047	-0.214259	0.830345	NA	1.01216	0	0	0	0	0	sodium voltage-gated channel alpha subunit 4 [Source:HGNC Symbol;Acc:HGNC:10591]
ENSG00000007341	ST7L	549.062	0.404305	1.32345	0.107709	3.75369	0.000174252	0.000938911	481.79	500.356	435.83	654.218	573.571	648.605	suppression of tumorigenicity 7 like [Source:HGNC Symbol;Acc:HGNC:18441]
ENSG00000007350	TKTL1	0.476838	-2.33475	-5.04463	3.2862	-0.710472	0.477412	NA	0	0	2.86103	0	0	0	transketolase like 1 [Source:HGNC Symbol;Acc:HGNC:11835]
ENSG00000007372	PAX6	104.466	-0.522046	-1.43599	0.197677	-2.6409	0.0082685	0.0265352	128.545	117.064	123.978	91.194	78.8271	87.1896	paired box 6 [Source:HGNC Symbol;Acc:HGNC:8620]
ENSG00000007376	RPUSD1	502.68	0.116584	1.08416	0.109699	1.06276	0.28789	0.442602	467.62	506.965	472.07	471.83	538.306	559.289	RNA pseudouridine synthase domain containing 1 [Source:HGNC Symbol;Acc:HGNC:14173]
ENSG00000007384	RHBDF1	1676.81	0.102859	1.0739	0.108106	0.951463	0.341369	0.498995	1760.15	1600.2	1490.6	1554.26	1604.55	2051.08	rhomboid 5 homolog 1 [Source:HGNC Symbol;Acc:HGNC:20561]
ENSG00000007392	LUC7L	1021.29	0.31062	1.24024	0.124723	2.49048	0.0127569	0.0384952	927.142	972.391	835.421	1045.76	957.335	1389.72	LUC7 like [Source:HGNC Symbol;Acc:HGNC:6723]
ENSG00000007402	CACNA2D2	6.75689	-0.204418	-1.15222	0.830127	-0.24625	0.805489	0.88328	13.1581	3.77627	4.76838	1.98248	6.22319	10.6329	calcium voltage-gated channel auxiliary subunit alpha2delta 2 [Source:HGNC Symbol;Acc:HGNC:1400]
ENSG00000007516	BAIAP3	144.616	-0.328606	-1.2558	0.200343	-1.64022	0.10096	0.202274	159.922	135.946	186.921	97.1414	142.096	145.67	BAI1 associated protein 3 [Source:HGNC Symbol;Acc:HGNC:948]
ENSG00000007520	TSR3	1641.84	0.105197	1.07564	0.0952893	1.10398	0.269602	0.422689	1459.54	1575.65	1709.94	1547.32	1658.48	1900.09	TSR3 ribosome maturation factor [Source:HGNC Symbol;Acc:HGNC:14175]
ENSG00000007541	PIGQ	1462.23	0.276409	1.21118	0.0953738	2.89816	0.00375357	0.0135589	1368.45	1303.76	1295.09	1407.56	1597.29	1801.21	phosphatidylinositol glycan anchor biosynthesis class Q [Source:HGNC Symbol;Acc:HGNC:14135]
ENSG00000007866	TEAD3	1924.68	-0.545062	-1.45908	0.0694031	-7.85357	4.04364e-15	1.16295e-13	2277.37	2287.48	2286.92	1539.39	1563.06	1593.87	TEA domain transcription factor 3 [Source:HGNC Symbol;Acc:HGNC:11716]
ENSG00000007908	SELE	1.78885	-3.13549	-8.7877	1.72165	-1.82121	0.0685754	0.149899	4.04865	2.83221	2.86103	0.991239	0	0	selectin E [Source:HGNC Symbol;Acc:HGNC:10718]
ENSG00000007923	DNAJC11	2478.1	0.253837	1.19237	0.0664079	3.82238	0.000132167	0.00073495	2241.94	2292.2	2247.82	2704.1	2740.28	2642.27	DnaJ heat shock protein family (Hsp40) member C11 [Source:HGNC Symbol;Acc:HGNC:25570]
ENSG00000007933	FMO3	2.13576	-0.112103	-1.0808	1.5077	-0.0743535	0.940729	0.966339	0	3.77627	2.86103	0.991239	5.186	0	flavin containing dimethylaniline monoxygenase 3 [Source:HGNC Symbol;Acc:HGNC:3771]
ENSG00000007944	MYLIP	478.141	0.689061	1.61223	0.117782	5.8503	4.90697e-09	6.88807e-08	364.379	318.151	415.803	601.682	580.831	587.998	myosin regulatory light chain interacting protein [Source:HGNC Symbol;Acc:HGNC:21155]
ENSG00000007952	NOX1	0.334559	0.0875067	1.06253	3.45856	0.0253014	0.979815	NA	0	0.944068	0	0	0	1.06329	NADPH oxidase 1 [Source:HGNC Symbol;Acc:HGNC:7889]
ENSG00000007968	E2F2	849.324	0.480104	1.39484	0.0996169	4.81951	1.43915e-06	1.30051e-05	768.232	730.709	629.427	1036.84	937.628	993.11	E2F transcription factor 2 [Source:HGNC Symbol;Acc:HGNC:3114]
ENSG00000008018	PSMB1	2958.22	0.252338	1.19114	0.0660715	3.81916	0.000133907	0.0007431	2656.93	2734.02	2709.4	3183.86	3327.33	3137.76	proteasome 20S subunit beta 1 [Source:HGNC Symbol;Acc:HGNC:9537]
ENSG00000008056	SYN1	3.19098	0.234601	1.17658	1.08318	0.216586	0.828531	0.896604	4.04865	0.944068	3.81471	2.97372	3.1116	4.25315	synapsin I [Source:HGNC Symbol;Acc:HGNC:11494]
ENSG00000008083	JARID2	2817.64	-0.357454	-1.28116	0.0751754	-4.75494	1.98509e-06	1.74046e-05	3349.25	2996.47	3149.99	2607.95	2436.38	2365.81	jumonji and AT-rich interaction domain containing 2 [Source:HGNC Symbol;Acc:HGNC:6196]
ENSG00000008086	CDKL5	24.3335	-0.93052	-1.90596	0.439574	-2.11687	0.0342712	0.0864069	30.3649	33.9865	31.4713	17.8423	24.8928	7.44301	cyclin dependent kinase like 5 [Source:HGNC Symbol;Acc:HGNC:11411]
ENSG00000008118	CAMK1G	24.7658	-2.25743	-4.78139	0.499039	-4.52355	6.08098e-06	4.72864e-05	52.6325	22.6576	47.6838	8.92115	12.4464	4.25315	calcium/calmodulin dependent protein kinase IG [Source:HGNC Symbol;Acc:HGNC:14585]
ENSG00000008128	CDK11A	1656.37	0.114678	1.08273	0.0822401	1.39443	0.163188	0.292362	1703.47	1539.78	1528.74	1706.91	1631.51	1827.79	cyclin dependent kinase 11A [Source:HGNC Symbol;Acc:HGNC:1730]
ENSG00000008130	NADK	2806.08	0.00345823	1.0024	0.08458	0.0408871	0.967386	0.979827	2734.87	2805.77	2866.75	2617.86	2649.01	3162.22	NAD kinase [Source:HGNC Symbol;Acc:HGNC:29831]
ENSG00000008196	TFAP2B	16.3734	-0.845405	-1.79677	0.519545	-1.6272	0.103694	0.206353	22.2676	18.8814	21.9346	11.8949	5.186	18.0759	transcription factor AP-2 beta [Source:HGNC Symbol;Acc:HGNC:11743]
ENSG00000008197	TFAP2D	13.8008	-0.226409	-1.16992	0.526948	-0.429662	0.667442	0.782582	15.1825	10.3848	19.0735	11.8949	12.4464	13.8227	transcription factor AP-2 delta [Source:HGNC Symbol;Acc:HGNC:15581]
ENSG00000008226	DLEC1	138.68	0.225608	1.16927	0.220798	1.02178	0.306884	0.462864	118.423	122.729	142.098	97.1414	179.435	172.253	DLEC1 cilia and flagella associated protein [Source:HGNC Symbol;Acc:HGNC:2899]
ENSG00000008277	ADAM22	62.3783	0.312182	1.24158	0.289806	1.07721	0.281387	0.436067	79.9609	50.0356	37.1934	68.3955	66.3807	72.3035	ADAM metallopeptidase domain 22 [Source:HGNC Symbol;Acc:HGNC:201]
ENSG00000008282	SYPL1	6814.19	-0.0299226	-1.02096	0.0633685	-0.4722	0.636784	0.761364	6780.48	7032.37	6841.68	6710.69	7049.84	6470.1	synaptophysin like 1 [Source:HGNC Symbol;Acc:HGNC:11507]
ENSG00000008283	CYB561	2138.83	0.10505	1.07553	0.0790778	1.32844	0.184033	0.319809	2215.63	1940.06	2027.52	2110.35	2229.98	2309.46	cytochrome b561 [Source:HGNC Symbol;Acc:HGNC:2571]
ENSG00000008294	SPAG9	6828.22	-0.157908	-1.11567	0.0875518	-1.80359	0.0712949	0.154571	7021.38	7195.69	7388.13	6980.3	6859	5524.84	sperm associated antigen 9 [Source:HGNC Symbol;Acc:HGNC:14524]
ENSG00000008300	CELSR3	2070.45	0.469444	1.38458	0.08424	5.5727	2.50819e-08	3.11992e-07	1912.99	1659.67	1637.46	2354.19	2315.03	2543.38	cadherin EGF LAG seven-pass G-type receptor 3 [Source:HGNC Symbol;Acc:HGNC:3230]
ENSG00000008311	AASS	223.178	-0.0333345	-1.02337	0.13899	-0.239834	0.810459	0.886362	225.712	230.353	221.253	227.985	213.663	220.1	aminoadipate-semialdehyde synthase [Source:HGNC Symbol;Acc:HGNC:17366]
ENSG00000008323	PLEKHG6	0.172867	1.04928	2.06949	4.08047	0.257146	0.797066	NA	0	0	0	0	1.0372	0	pleckstrin homology and RhoGEF domain containing G6 [Source:HGNC Symbol;Acc:HGNC:25562]
ENSG00000008324	SS18L2	305.164	-0.0160146	-1.01116	0.141598	-0.113099	0.909952	0.948315	258.102	357.802	304.223	299.354	291.453	320.049	SS18 like 2 [Source:HGNC Symbol;Acc:HGNC:15593]
ENSG00000008382	MPND	409.311	-0.0680124	-1.04827	0.11848	-0.574039	0.565941	0.702874	410.938	379.516	466.348	388.566	411.768	398.733	MPN domain containing [Source:HGNC Symbol;Acc:HGNC:25934]
ENSG00000008394	MGST1	4970.5	0.013534	1.00943	0.0949283	0.142571	0.886629	0.933814	4743	5100.8	4998.22	5508.31	5291.79	4180.85	microsomal glutathione S-transferase 1 [Source:HGNC Symbol;Acc:HGNC:7061]
ENSG00000008405	CRY1	802.76	0.212212	1.15846	0.0876601	2.42084	0.0154845	0.0451666	742.928	747.702	741.007	879.229	880.582	825.111	cryptochrome circadian regulator 1 [Source:HGNC Symbol;Acc:HGNC:2384]
ENSG00000008438	PGLYRP1	1.15593	1.39616	2.632	2.07935	0.67144	0.50194	0.649639	0	0	1.90735	3.96496	0	1.06329	peptidoglycan recognition protein 1 [Source:HGNC Symbol;Acc:HGNC:8904]
ENSG00000008441	NFIX	14218.9	-0.0762497	-1.05427	0.0721069	-1.05745	0.290305	0.445151	14330.2	13990.2	15463.9	14415.6	14333.1	12780.7	nuclear factor I X [Source:HGNC Symbol;Acc:HGNC:7788]
ENSG00000008516	MMP25	39.0476	0.35271	1.27696	0.325196	1.08461	0.278095	0.432301	39.4744	33.0424	30.5177	54.5181	35.2648	41.4682	matrix metallopeptidase 25 [Source:HGNC Symbol;Acc:HGNC:14246]
ENSG00000008517	IL32	1027.48	-1.38078	-2.60409	0.0903503	-15.2825	1.00005e-52	2.41904e-50	1510.15	1530.33	1413.35	533.287	564.236	613.517	interleukin 32 [Source:HGNC Symbol;Acc:HGNC:16830]
ENSG00000008710	PKD1	9445.33	0.000588149	1.00041	0.0796468	0.00738446	0.994108	0.996167	10453.6	8866.69	9010.34	9199.69	9074.45	10067.2	polycystin 1, transient receptor potential channel interacting [Source:HGNC Symbol;Acc:HGNC:9008]
ENSG00000008735	MAPK8IP2	92.704	-0.978461	-1.97036	0.222161	-4.40428	1.06134e-05	7.79661e-05	104.253	143.498	121.117	61.4568	67.4179	58.4808	mitogen-activated protein kinase 8 interacting protein 2 [Source:HGNC Symbol;Acc:HGNC:6883]
ENSG00000008838	MED24	1869.54	0.165267	1.12137	0.0739958	2.23347	0.025518	0.0680446	1810.76	1702.16	1774.79	1887.32	2044.32	1997.92	mediator complex subunit 24 [Source:HGNC Symbol;Acc:HGNC:22963]
ENSG00000008853	RHOBTB2	1818.16	-0.229922	-1.17277	0.0752779	-3.0543	0.00225583	0.00877584	1856.31	2005.2	2026.56	1708.9	1695.82	1616.2	Rho related BTB domain containing 2 [Source:HGNC Symbol;Acc:HGNC:18756]
ENSG00000008869	HEATR5B	1390.11	0.0212518	1.01484	0.0829244	0.25628	0.797735	0.878332	1481.81	1339.63	1318.94	1469.02	1364.95	1366.32	HEAT repeat containing 5B [Source:HGNC Symbol;Acc:HGNC:29273]
ENSG00000008952	SEC62	8167.8	0.321282	1.24944	0.0919802	3.49294	0.000477726	0.00226665	7214.7	7499.68	7072.47	10155.2	9384.58	7680.12	SEC62 homolog, preprotein translocation factor [Source:HGNC Symbol;Acc:HGNC:11846]
ENSG00000008988	RPS20	13594.1	-0.0682101	-1.04842	0.0740343	-0.921331	0.356878	0.515439	13922.3	14436.7	13386.8	13077.4	12270.1	14471.3	ribosomal protein S20 [Source:HGNC Symbol;Acc:HGNC:10405]
ENSG00000009307	CSDE1	26944.8	0.0294888	1.02065	0.0693799	0.425033	0.670812	0.785582	25673.5	26760.6	27574.6	28526.9	28071.8	25061.7	cold shock domain containing E1 [Source:HGNC Symbol;Acc:HGNC:29905]
ENSG00000009335	UBE3C	6816.48	0.0284009	1.01988	0.0771317	0.368213	0.712714	0.817777	6753.16	6650.96	6844.54	7090.33	7406.64	6153.24	ubiquitin protein ligase E3C [Source:HGNC Symbol;Acc:HGNC:16803]
ENSG00000009694	TENM1	1044.92	0.169906	1.12498	0.0848616	2.00215	0.0452686	0.107883	1004.07	1010.15	936.511	1162.72	1068.32	1087.74	teneurin transmembrane protein 1 [Source:HGNC Symbol;Acc:HGNC:8117]
ENSG00000009709	PAX7	0	NA	NA	NA	NA	NA	NA	0	0	0	0	0	0	paired box 7 [Source:HGNC Symbol;Acc:HGNC:8621]
ENSG00000009724	MASP2	5.13107	-0.367614	-1.29022	0.89138	-0.412411	0.680039	0.792835	4.04865	9.44068	3.81471	3.96496	2.0744	7.44301	mannan binding lectin serine peptidase 2 [Source:HGNC Symbol;Acc:HGNC:6902]
ENSG00000009765	IYD	0.503279	2.50273	5.66756	2.91501	0.858565	0.39058	NA	0	0	0	1.98248	1.0372	0	iodotyrosine deiodinase [Source:HGNC Symbol;Acc:HGNC:21071]
ENSG00000009780	FAM76A	445.525	0.503738	1.41788	0.111056	4.53589	5.73624e-06	4.49411e-05	400.817	352.138	352.86	508.506	515.488	543.34	family with sequence similarity 76 member A [Source:HGNC Symbol;Acc:HGNC:28530]
ENSG00000009790	TRAF3IP3	10.4203	-0.596813	-1.51237	0.639615	-0.933082	0.350777	0.508903	8.09731	11.3288	18.1199	4.95619	7.26039	12.7594	TRAF3 interacting protein 3 [Source:HGNC Symbol;Acc:HGNC:30766]
ENSG00000009830	POMT2	1473.34	0.164854	1.12105	0.0884767	1.86325	0.0624276	0.139292	1438.28	1433.1	1296.05	1432.34	1546.46	1693.82	protein O-mannosyltransferase 2 [Source:HGNC Symbol;Acc:HGNC:19743]
ENSG00000009844	VTA1	1790.72	0.0880918	1.06296	0.108339	0.813113	0.416153	0.572602	1636.67	1855.09	1716.62	1952.74	2074.4	1508.8	vesicle trafficking 1 [Source:HGNC Symbol;Acc:HGNC:20954]
ENSG00000009950	MLXIPL	1.51225	1.08432	2.12037	1.64073	0.660877	0.508691	0.655635	1.01216	0.944068	0.953677	2.97372	0	3.18986	MLX interacting protein like [Source:HGNC Symbol;Acc:HGNC:12744]
ENSG00000009954	BAZ1B	7521.41	0.0939363	1.06728	0.0775717	1.21096	0.22591	0.370616	7364.5	7152.26	7313.75	8078.6	8307.96	6911.37	bromodomain adjacent to zinc finger domain 1B [Source:HGNC Symbol;Acc:HGNC:961]
ENSG00000010017	RANBP9	3384.51	-0.169984	-1.12505	0.0748024	-2.27244	0.0230599	0.0627751	3454.51	3656.38	3640.18	3226.48	3391.64	2937.86	RAN binding protein 9 [Source:HGNC Symbol;Acc:HGNC:13727]
ENSG00000010030	ETV7	3.85845	0.716858	1.6436	1.20146	0.596656	0.550737	0.691258	4.04865	4.72034	0	6.93867	0	7.44301	ETS variant transcription factor 7 [Source:HGNC Symbol;Acc:HGNC:18160]
ENSG00000010072	SPRTN	555.38	0.152944	1.11184	0.124339	1.23005	0.218678	0.36235	489.887	554.168	534.059	650.253	625.431	478.479	SprT-like N-terminal domain [Source:HGNC Symbol;Acc:HGNC:25356]
ENSG00000010165	EEF1AKNMT	1699.6	0.0278338	1.01948	0.0751355	0.370449	0.711048	0.817021	1635.66	1718.2	1695.64	1708.9	1796.43	1642.78	eEF1A lysine and N-terminal methyltransferase [Source:HGNC Symbol;Acc:HGNC:24248]
ENSG00000010244	ZNF207	5521.16	0.174437	1.12852	0.0621144	2.80832	0.00498009	0.017302	5135.72	5322.66	5105.03	5914.72	5982.56	5666.26	zinc finger protein 207 [Source:HGNC Symbol;Acc:HGNC:12998]
ENSG00000010256	UQCRC1	7146.37	0.0661142	1.04689	0.0608186	1.08707	0.277005	0.431053	6845.26	7021.04	7081.05	7049.69	7463.68	7417.49	ubiquinol-cytochrome c reductase core protein 1 [Source:HGNC Symbol;Acc:HGNC:12585]
ENSG00000010270	STARD3NL	1791.23	0.390696	1.31103	0.0736271	5.30641	1.11803e-07	1.23329e-06	1540.51	1559.6	1550.68	2125.22	2028.76	1942.63	STARD3 N-terminal like [Source:HGNC Symbol;Acc:HGNC:19169]
ENSG00000010278	CD9	3294.35	-0.432129	-1.34922	0.0722514	-5.98092	2.21886e-09	3.32486e-08	3904.93	3788.55	3658.3	2618.85	2852.3	2943.18	CD9 molecule [Source:HGNC Symbol;Acc:HGNC:1709]
ENSG00000010282	HHATL	0	NA	NA	NA	NA	NA	NA	0	0	0	0	0	0	hedgehog acyltransferase like [Source:HGNC Symbol;Acc:HGNC:13242]
ENSG00000010292	NCAPD2	9671.01	0.3741	1.29603	0.0719525	5.19927	2.00075e-07	2.11076e-06	8325.05	8572.14	8375.19	10800.5	11858.3	10094.8	non-SMC condensin I complex subunit D2 [Source:HGNC Symbol;Acc:HGNC:24305]
ENSG00000010295	IFFO1	2027.04	-0.00923537	-1.00642	0.0835864	-0.110489	0.912022	0.949523	2053.68	2059.01	1987.46	1932.92	1884.59	2244.6	intermediate filament family orphan 1 [Source:HGNC Symbol;Acc:HGNC:24970]
ENSG00000010310	GIPR	88.2374	-0.0919507	-1.06581	0.230729	-0.398523	0.690245	0.802098	103.241	83.078	86.7846	76.3254	72.6039	107.392	gastric inhibitory polypeptide receptor [Source:HGNC Symbol;Acc:HGNC:4271]
ENSG00000010318	PHF7	243.772	-0.0962672	-1.069	0.149099	-0.645659	0.5185	0.663717	218.627	270.948	266.076	251.775	248.928	206.278	PHD finger protein 7 [Source:HGNC Symbol;Acc:HGNC:18458]
ENSG00000010319	SEMA3G	17.8782	-0.338342	-1.2643	0.53047	-0.637816	0.523593	0.667727	18.2189	31.1543	10.4904	17.8423	8.29759	21.2657	semaphorin 3G [Source:HGNC Symbol;Acc:HGNC:30400]
ENSG00000010322	NISCH	3282.2	-0.263359	-1.20027	0.0894684	-2.9436	0.00324419	0.011994	3942.38	3466.62	3334.05	2959.84	2716.42	3273.86	nischarin [Source:HGNC Symbol;Acc:HGNC:18006]
ENSG00000010327	STAB1	312.648	-0.0377643	-1.02652	0.153474	-0.246063	0.805633	0.883367	330.977	283.221	335.694	244.836	312.197	368.961	stabilin 1 [Source:HGNC Symbol;Acc:HGNC:18628]
ENSG00000010361	FUZ	343.518	-0.0235327	-1.01645	0.133057	-0.176862	0.859617	0.916665	323.892	353.082	361.444	297.372	331.904	393.416	fuzzy planar cell polarity protein [Source:HGNC Symbol;Acc:HGNC:26219]
ENSG00000010379	SLC6A13	4.58179	1.62124	3.0764	0.975899	1.66128	0.0966571	0.195749	1.01216	3.77627	1.90735	3.96496	7.26039	9.56959	solute carrier family 6 member 13 [Source:HGNC Symbol;Acc:HGNC:11046]
ENSG00000010404	IDS	3199.6	-0.584543	-1.49956	0.0744158	-7.85508	3.99508e-15	1.15143e-13	3791.56	3707.36	4018.79	2655.53	2650.04	2374.32	iduronate 2-sulfatase [Source:HGNC Symbol;Acc:HGNC:5389]
ENSG00000010438	PRSS3	0	NA	NA	NA	NA	NA	NA	0	0	0	0	0	0	serine protease 3 [Source:HGNC Symbol;Acc:HGNC:9486]
ENSG00000010539	ZNF200	267.384	-0.0723584	-1.05143	0.139449	-0.518889	0.603838	0.734272	304.661	270.004	247.956	280.521	239.593	261.569	zinc finger protein 200 [Source:HGNC Symbol;Acc:HGNC:12993]
ENSG00000010610	CD4	4.48499	-1.42733	-2.68949	0.999655	-1.42782	0.153342	0.2786	10.1216	6.60848	2.86103	0.991239	2.0744	4.25315	CD4 molecule [Source:HGNC Symbol;Acc:HGNC:1678]
ENSG00000010626	LRRC23	188.833	-0.22561	-1.16927	0.15667	-1.44004	0.149856	0.273726	221.664	177.485	211.716	171.484	178.398	172.253	leucine rich repeat containing 23 [Source:HGNC Symbol;Acc:HGNC:19138]
ENSG00000010671	BTK	0.158946	-0.874278	-1.83309	4.08047	-0.214259	0.830345	NA	0	0	0.953677	0	0	0	Bruton tyrosine kinase [Source:HGNC Symbol;Acc:HGNC:1133]
ENSG00000010704	HFE	1063.23	0.0745928	1.05306	0.0889041	0.839025	0.401455	0.558615	1034.43	1015.82	1056.67	1054.68	1023.72	1194.07	homeostatic iron regulator [Source:HGNC Symbol;Acc:HGNC:4886]
ENSG00000010803	SCMH1	874.139	-0.0363698	-1.02553	0.0962625	-0.377819	0.705565	0.812927	831.998	850.606	972.75	865.352	908.586	815.541	Scm polycomb group protein homolog 1 [Source:HGNC Symbol;Acc:HGNC:19003]
ENSG00000010810	FYN	2990.6	-0.212345	-1.15857	0.066588	-3.18894	0.00142794	0.00590314	3116.45	3199.45	3314.98	2836.93	2753.76	2722.02	FYN proto-oncogene, Src family tyrosine kinase [Source:HGNC Symbol;Acc:HGNC:4037]
ENSG00000010818	HIVEP2	2205.11	-0.17769	-1.13107	0.0811352	-2.19005	0.028521	0.074499	2355.3	2308.25	2359.4	2242.18	2093.07	1872.45	HIVEP zinc finger 2 [Source:HGNC Symbol;Acc:HGNC:4921]
ENSG00000010932	FMO1	0.825804	-0.497154	-1.41143	2.17867	-0.228191	0.819497	NA	1.01216	1.88814	0	0.991239	0	1.06329	flavin containing dimethylaniline monoxygenase 1 [Source:HGNC Symbol;Acc:HGNC:3769]
ENSG00000011007	ELOA	2593.17	0.138744	1.10095	0.0812792	1.707	0.0878219	0.181661	2398.83	2396.05	2611.17	2857.74	2830.52	2464.7	elongin A [Source:HGNC Symbol;Acc:HGNC:11620]
ENSG00000011009	LYPLA2	1407.25	-0.206217	-1.15366	0.0856998	-2.40628	0.016116	0.0467269	1536.46	1499.18	1486.78	1187.5	1316.21	1417.36	lysophospholipase 2 [Source:HGNC Symbol;Acc:HGNC:6738]
ENSG00000011021	CLCN6	2020.12	0.160789	1.1179	0.0889125	1.80839	0.0705455	0.153413	2097.2	1829.6	1796.73	2187.66	1945.79	2263.74	chloride voltage-gated channel 6 [Source:HGNC Symbol;Acc:HGNC:2024]
ENSG00000011028	MRC2	17738.9	0.386854	1.30754	0.113819	3.39884	0.000676724	0.0030638	16554.9	14782.2	14786.8	17244.6	18020.3	25044.7	mannose receptor C type 2 [Source:HGNC Symbol;Acc:HGNC:16875]
ENSG00000011052	NME1-NME2	51.364	-0.684938	-1.60763	0.278315	-2.46101	0.0138546	0.041247	65.7906	60.4204	63.8963	45.597	35.2648	37.2151	NME1-NME2 readthrough [Source:HGNC Symbol;Acc:HGNC:33531]
ENSG00000011083	SLC6A7	0.473636	-2.32748	-5.01928	2.97804	-0.781549	0.43448	NA	0	1.88814	0.953677	0	0	0	solute carrier family 6 member 7 [Source:HGNC Symbol;Acc:HGNC:11054]
ENSG00000011105	TSPAN9	2200.54	0.190278	1.14098	0.0791667	2.4035	0.0162388	0.0470342	2156.92	1998.59	2011.3	2238.22	2257.98	2540.19	tetraspanin 9 [Source:HGNC Symbol;Acc:HGNC:21640]
ENSG00000011114	BTBD7	1300.64	0.0574906	1.04065	0.0947846	0.606539	0.544157	0.686283	1301.64	1235.79	1287.46	1457.12	1364.95	1156.86	BTB domain containing 7 [Source:HGNC Symbol;Acc:HGNC:18269]
ENSG00000011132	APBA3	529.84	-0.202209	-1.15046	0.12051	-1.67795	0.0933571	0.190397	543.532	580.602	576.021	446.058	450.144	582.681	amyloid beta precursor protein binding family A member 3 [Source:HGNC Symbol;Acc:HGNC:580]
ENSG00000011143	MKS1	346.867	0.363086	1.28617	0.12668	2.86616	0.0041548	0.0147758	330.977	314.375	265.122	379.644	380.652	410.429	MKS transition zone complex subunit 1 [Source:HGNC Symbol;Acc:HGNC:7121]
ENSG00000011198	ABHD5	919.514	-0.480791	-1.39551	0.101736	-4.72588	2.29125e-06	1.97942e-05	1010.14	1118.72	1085.28	792.991	842.206	667.744	abhydrolase domain containing 5, lysophosphatidic acid acyltransferase [Source:HGNC Symbol;Acc:HGNC:21396]
ENSG00000011201	ANOS1	396.796	0.530413	1.44434	0.131062	4.04703	5.18727e-05	0.00032056	344.136	316.263	313.76	495.619	389.987	521.011	anosmin 1 [Source:HGNC Symbol;Acc:HGNC:6211]
ENSG00000011243	AKAP8L	2479.93	0.259604	1.19715	0.0771353	3.36557	0.000763865	0.0034127	2320.89	2223.28	2227.79	2564.34	2605.44	2937.86	A-kinase anchoring protein 8 like [Source:HGNC Symbol;Acc:HGNC:29857]
ENSG00000011260	UTP18	1486.13	-0.159366	-1.1168	0.0917287	-1.73737	0.0823226	0.172637	1508.12	1644.57	1551.63	1377.82	1567.21	1267.44	UTP18 small subunit processome component [Source:HGNC Symbol;Acc:HGNC:24274]
ENSG00000011275	RNF216	4374.41	0.147915	1.10797	0.0694347	2.13028	0.0331485	0.0841524	4246.03	4008.51	4197.13	4695.5	4790.82	4308.44	ring finger protein 216 [Source:HGNC Symbol;Acc:HGNC:21698]
ENSG00000011295	TTC19	1319.2	-0.0331437	-1.02324	0.0870265	-0.380846	0.703317	0.811372	1248	1405.72	1348.5	1215.26	1303.76	1393.97	tetratricopeptide repeat domain 19 [Source:HGNC Symbol;Acc:HGNC:26006]
ENSG00000011304	PTBP1	15135.7	0.195649	1.14524	0.0640871	3.05286	0.00226674	0.00881071	13863.6	14147.8	14321.4	15679.4	17210.2	15592	polypyrimidine tract binding protein 1 [Source:HGNC Symbol;Acc:HGNC:9583]
ENSG00000011332	DPF1	241.219	0.308014	1.238	0.153155	2.01112	0.0443123	0.106149	240.895	228.465	177.384	242.854	273.821	283.898	double PHD fingers 1 [Source:HGNC Symbol;Acc:HGNC:20225]
ENSG00000011347	SYT7	240.803	-1.40179	-2.64229	0.158222	-8.8596	8.02995e-19	3.30619e-17	299.6	376.683	371.934	140.756	143.133	112.708	synaptotagmin 7 [Source:HGNC Symbol;Acc:HGNC:11514]
ENSG00000011376	LARS2	1202.66	0.408673	1.32746	0.0921695	4.43393	9.25323e-06	6.89463e-05	966.616	1108.34	1025.2	1396.66	1467.64	1251.49	leucyl-tRNA synthetase 2, mitochondrial [Source:HGNC Symbol;Acc:HGNC:17095]
ENSG00000011405	PIK3C2A	2439.6	0.0145067	1.01011	0.0746564	0.194312	0.845931	0.907642	2437.29	2466.85	2378.47	2636.7	2389.71	2328.6	phosphatidylinositol-4-phosphate 3-kinase catalytic subunit type 2 alpha [Source:HGNC Symbol;Acc:HGNC:8971]
ENSG00000011422	PLAUR	2408.41	-0.67186	-1.59313	0.0777249	-8.64408	5.42408e-18	2.09329e-16	3022.32	2962.49	2892.5	1760.44	1785.02	2027.69	plasminogen activator, urokinase receptor [Source:HGNC Symbol;Acc:HGNC:9053]
ENSG00000011426	ANLN	23096	0.151116	1.11043	0.0919393	1.64365	0.100248	0.20109	21204.8	22722.8	21735.2	25603.7	26901.8	20407.7	anillin actin binding protein [Source:HGNC Symbol;Acc:HGNC:14082]
ENSG00000011451	WIZ	3496.18	0.0162785	1.01135	0.0745746	0.218285	0.827207	0.89656	3363.42	3309.9	3755.58	3417.79	3466.32	3664.09	WIZ zinc finger [Source:HGNC Symbol;Acc:HGNC:30917]
ENSG00000011454	RABGAP1	1626.88	-0.110247	-1.07941	0.0858431	-1.28429	0.199041	0.338119	1716.63	1707.82	1643.19	1648.43	1649.15	1396.1	RAB GTPase activating protein 1 [Source:HGNC Symbol;Acc:HGNC:17155]
ENSG00000011465	DCN	13670.7	0.0349045	1.02449	0.0780265	0.447342	0.654628	0.773012	14439.5	13393.5	12682.9	13509.6	12896.5	15101.9	decorin [Source:HGNC Symbol;Acc:HGNC:2705]
ENSG00000011478	QPCTL	1695.98	0.333152	1.25976	0.0934336	3.56565	0.000362955	0.00177623	1556.71	1494.46	1451.5	1649.42	1931.26	2092.55	glutaminyl-peptide cyclotransferase like [Source:HGNC Symbol;Acc:HGNC:25952]
ENSG00000011485	PPP5C	3073.68	0.115441	1.08331	0.0643689	1.79342	0.0729055	0.157259	2960.58	2929.44	2962.12	3145.2	3163.46	3281.3	protein phosphatase 5 catalytic subunit [Source:HGNC Symbol;Acc:HGNC:9322]
ENSG00000011523	CEP68	721.074	0.143554	1.10462	0.100111	1.43395	0.151587	0.27618	640.7	706.163	708.582	740.455	826.648	703.896	centrosomal protein 68 [Source:HGNC Symbol;Acc:HGNC:29076]
ENSG00000011566	MAP4K3	1119.74	-0.119089	-1.08605	0.0791372	-1.50484	0.132365	0.249168	1141.72	1170.64	1185.42	1089.37	1081.8	1049.46	mitogen-activated protein kinase kinase kinase kinase 3 [Source:HGNC Symbol;Acc:HGNC:6865]
ENSG00000011600	TYROBP	0	NA	NA	NA	NA	NA	NA	0	0	0	0	0	0	transmembrane immune signaling adaptor TYROBP [Source:HGNC Symbol;Acc:HGNC:12449]
ENSG00000011638	TMEM159	390.68	0.290001	1.22264	0.131683	2.20226	0.027647	0.0727057	354.257	347.417	352.86	435.154	357.834	496.555	transmembrane protein 159 [Source:HGNC Symbol;Acc:HGNC:30136]
ENSG00000011677	GABRA3	178.175	0.851341	1.80418	0.160114	5.3171	1.05431e-07	1.17063e-06	117.411	134.058	129.7	248.801	213.663	225.417	gamma-aminobutyric acid type A receptor subunit alpha3 [Source:HGNC Symbol;Acc:HGNC:4077]
ENSG00000012048	BRCA1	1443.07	0.163127	1.11971	0.0968365	1.68456	0.0920731	0.188374	1270.27	1476.52	1338.01	1635.54	1598.32	1339.74	BRCA1 DNA repair associated [Source:HGNC Symbol;Acc:HGNC:1100]
ENSG00000012061	ERCC1	2635.08	0.235212	1.17708	0.0686364	3.42694	0.000610432	0.00280778	2440.33	2336.57	2485.28	2817.1	2786.95	2944.24	ERCC excision repair 1, endonuclease non-catalytic subunit [Source:HGNC Symbol;Acc:HGNC:3433]
ENSG00000012124	CD22	4.27899	-0.363892	-1.28689	0.954515	-0.381233	0.703031	0.811318	4.04865	7.55255	2.86103	5.94743	2.0744	3.18986	CD22 molecule [Source:HGNC Symbol;Acc:HGNC:1643]
ENSG00000012171	SEMA3B	624.93	0.0436851	1.03074	0.144973	0.301334	0.76316	0.854997	645.76	595.707	604.631	565.006	515.488	822.984	semaphorin 3B [Source:HGNC Symbol;Acc:HGNC:10724]
ENSG00000012174	MBTPS2	1149.91	-0.159128	-1.11661	0.0858324	-1.85394	0.0637477	0.141701	1237.88	1200.86	1201.63	1148.85	1114.99	995.237	membrane bound transcription factor peptidase, site 2 [Source:HGNC Symbol;Acc:HGNC:15455]
ENSG00000012211	PRICKLE3	442.252	-0.379024	-1.30046	0.108417	-3.49597	0.000472334	0.00224342	510.13	484.307	505.449	364.776	384.801	404.049	prickle planar cell polarity protein 3 [Source:HGNC Symbol;Acc:HGNC:6645]
ENSG00000012223	LTF	4.8753	-0.0015548	-1.00108	0.949931	-0.00163675	0.998694	0.999063	6.07298	4.72034	3.81471	2.97372	1.0372	10.6329	lactotransferrin [Source:HGNC Symbol;Acc:HGNC:6720]
ENSG00000012232	EXTL3	6392.02	0.142605	1.1039	0.0654591	2.17853	0.0293664	0.0763234	6268.33	6038.26	5922.33	6351.86	6862.11	6909.24	exostosin like glycosyltransferase 3 [Source:HGNC Symbol;Acc:HGNC:3518]
ENSG00000012504	NR1H4	1.80855	-1.33703	-2.52631	1.5022	-0.890051	0.373438	0.532596	3.03649	1.88814	2.86103	0.991239	2.0744	0	nuclear receptor subfamily 1 group H member 4 [Source:HGNC Symbol;Acc:HGNC:7967]
ENSG00000012660	ELOVL5	17215.8	0.181554	1.1341	0.0574447	3.16049	0.00157502	0.00643598	16573.2	16104.9	15724.2	18022.7	18621.9	18248.1	ELOVL fatty acid elongase 5 [Source:HGNC Symbol;Acc:HGNC:21308]
ENSG00000012779	ALOX5	0	NA	NA	NA	NA	NA	NA	0	0	0	0	0	0	arachidonate 5-lipoxygenase [Source:HGNC Symbol;Acc:HGNC:435]
ENSG00000012817	KDM5D	0	NA	NA	NA	NA	NA	NA	0	0	0	0	0	0	lysine demethylase 5D [Source:HGNC Symbol;Acc:HGNC:11115]
ENSG00000012822	CALCOCO1	1666.15	-0.11711	-1.08456	0.0862222	-1.35824	0.174387	0.307264	1906.92	1662.5	1632.69	1687.09	1576.54	1531.13	calcium binding and coiled-coil domain 1 [Source:HGNC Symbol;Acc:HGNC:29306]
ENSG00000012963	UBR7	1071.34	-0.0228151	-1.01594	0.0995597	-0.22916	0.818745	0.89125	1037.47	1118.72	1083.38	1089.37	1177.22	921.87	ubiquitin protein ligase E3 component n-recognin 7 [Source:HGNC Symbol;Acc:HGNC:20344]
ENSG00000012983	MAP4K5	3345.99	-0.207697	-1.15484	0.0715915	-2.90114	0.00371811	0.0134667	3594.19	3483.61	3682.15	3292.9	3103.3	2919.79	mitogen-activated protein kinase kinase kinase kinase 5 [Source:HGNC Symbol;Acc:HGNC:6867]
ENSG00000013016	EHD3	1288.96	-0.846006	-1.79752	0.0935629	-9.04211	1.5367e-19	6.69328e-18	1680.19	1536	1753.81	1019.98	888.88	854.883	EH domain containing 3 [Source:HGNC Symbol;Acc:HGNC:3244]
ENSG00000013275	PSMC4	4243.44	0.256946	1.19495	0.0706645	3.63613	0.00027676	0.00140097	3728.81	3983.02	3887.19	4376.32	4916.32	4568.95	proteasome 26S subunit, ATPase 4 [Source:HGNC Symbol;Acc:HGNC:9551]
ENSG00000013288	MAN2B2	2882.34	0.055502	1.03922	0.0987444	0.562078	0.574063	0.709578	2983.86	2771.79	2724.65	2614.89	2751.69	3447.18	mannosidase alpha class 2B member 2 [Source:HGNC Symbol;Acc:HGNC:29623]
ENSG00000013293	SLC7A14	0.157345	-0.874278	-1.83309	4.08047	-0.214259	0.830345	NA	0	0.944068	0	0	0	0	solute carrier family 7 member 14 [Source:HGNC Symbol;Acc:HGNC:29326]
ENSG00000013297	CLDN11	18.3132	-0.118007	-1.08523	0.476158	-0.247831	0.804265	0.882504	18.2189	17.9373	20.9809	16.8511	10.372	25.5189	claudin 11 [Source:HGNC Symbol;Acc:HGNC:8514]
ENSG00000013306	SLC25A39	2880.33	-0.138615	-1.10085	0.0955428	-1.45081	0.146832	0.269875	3051.67	2987.03	3016.48	2512.79	2497.58	3216.44	solute carrier family 25 member 39 [Source:HGNC Symbol;Acc:HGNC:24279]
ENSG00000013374	NUB1	2086.8	-0.00307148	-1.00213	0.0845137	-0.036343	0.971009	0.982175	2063.8	2066.57	2137.19	2209.47	2194.71	1849.06	negative regulator of ubiquitin like proteins 1 [Source:HGNC Symbol;Acc:HGNC:17623]
ENSG00000013375	PGM3	2535.04	-0.321675	-1.24978	0.0678879	-4.73832	2.15497e-06	1.87604e-05	2860.37	2811.44	2778.06	2290.75	2301.54	2168.04	phosphoglucomutase 3 [Source:HGNC Symbol;Acc:HGNC:8907]
ENSG00000013392	RWDD2A	177.621	-0.20466	-1.15241	0.157258	-1.30143	0.193111	0.331334	201.421	184.093	185.013	150.668	168.026	176.506	RWD domain containing 2A [Source:HGNC Symbol;Acc:HGNC:21385]
ENSG00000013441	CLK1	2095.69	-0.0507211	-1.03578	0.113962	-0.445072	0.656268	0.773902	2327.98	2138.32	1931.2	1990.41	1731.09	2455.13	CDC like kinase 1 [Source:HGNC Symbol;Acc:HGNC:2068]
ENSG00000013503	POLR3B	877.146	0.414426	1.33277	0.0919045	4.50931	6.50384e-06	5.01243e-05	778.354	754.311	723.841	1034.85	1049.65	921.87	RNA polymerase III subunit B [Source:HGNC Symbol;Acc:HGNC:30348]
ENSG00000013523	ANGEL1	281.845	0.0463871	1.03268	0.141263	0.328374	0.742629	0.840509	296.564	259.619	275.613	254.748	272.783	331.746	angel homolog 1 [Source:HGNC Symbol;Acc:HGNC:19961]
ENSG00000013561	RNF14	2458.86	0.0944824	1.06768	0.0773118	1.22209	0.221672	0.365344	2340.12	2405.49	2389.91	2668.42	2635.52	2313.71	ring finger protein 14 [Source:HGNC Symbol;Acc:HGNC:10058]
ENSG00000013563	DNASE1L1	2020.92	0.158894	1.11643	0.080021	1.98565	0.0470721	0.111087	1888.7	1821.11	2018.93	2001.31	2120.03	2275.43	deoxyribonuclease 1 like 1 [Source:HGNC Symbol;Acc:HGNC:2957]
ENSG00000013573	DDX11	2304.64	0.22447	1.16835	0.0834907	2.68857	0.00717593	0.0236107	2249.03	2195.9	1932.15	2348.24	2459.2	2643.33	DEAD/H-box helicase 11 [Source:HGNC Symbol;Acc:HGNC:2736]
ENSG00000013583	HEBP1	779.686	-0.2582	-1.19599	0.0872395	-2.95967	0.00307971	0.0114609	850.217	833.612	864.031	714.683	705.295	710.276	heme binding protein 1 [Source:HGNC Symbol;Acc:HGNC:17176]
ENSG00000013588	GPRC5A	516.425	0.202592	1.15076	0.123284	1.64329	0.100322	0.201179	498.997	459.761	481.607	486.698	517.562	653.922	G protein-coupled receptor class C group 5 member A [Source:HGNC Symbol;Acc:HGNC:9836]
ENSG00000013619	MAMLD1	1170.1	0.0645728	1.04578	0.0868166	0.743784	0.457007	0.611053	1105.28	1098.9	1227.38	1213.28	1126.4	1249.36	mastermind like domain containing 1 [Source:HGNC Symbol;Acc:HGNC:2568]
ENSG00000013725	CD6	1.34587	-0.62801	-1.54543	1.91231	-0.328404	0.742606	0.840509	2.02433	0	2.86103	0	0	3.18986	CD6 molecule [Source:HGNC Symbol;Acc:HGNC:1691]
ENSG00000013810	TACC3	4537.56	0.250993	1.19003	0.0689664	3.63935	0.000273328	0.00138722	4066.87	4197.33	4166.61	4593.4	5115.47	5085.7	transforming acidic coiled-coil containing protein 3 [Source:HGNC Symbol;Acc:HGNC:11524]
ENSG00000014123	UFL1	1411.97	0.241432	1.18217	0.0872619	2.76676	0.00566171	0.0192794	1316.82	1355.68	1210.22	1600.85	1590.03	1398.22	UFM1 specific ligase 1 [Source:HGNC Symbol;Acc:HGNC:23039]
ENSG00000014138	POLA2	1995.04	-0.000259792	-1.00018	0.0804591	-0.00322888	0.997424	0.998308	1884.65	2157.2	1943.59	2028.07	2062.99	1893.71	DNA polymerase alpha 2, accessory subunit [Source:HGNC Symbol;Acc:HGNC:30073]
ENSG00000014164	ZC3H3	1779.15	0.146863	1.10716	0.0754446	1.94664	0.0515782	0.119555	1640.72	1720.09	1705.17	1881.37	1957.19	1770.37	zinc finger CCCH-type containing 3 [Source:HGNC Symbol;Acc:HGNC:28972]
ENSG00000014216	CAPN1	6210.91	-0.444531	-1.36087	0.0661004	-6.72509	1.75488e-11	3.44017e-10	7114.5	7086.18	7279.42	4963.13	5279.34	5542.92	calpain 1 [Source:HGNC Symbol;Acc:HGNC:1476]
ENSG00000014257	ACP3	0.985693	-0.960203	-1.94558	2.15902	-0.44474	0.656508	NA	2.02433	0	1.90735	1.98248	0	0	acid phosphatase 3 [Source:HGNC Symbol;Acc:HGNC:125]
ENSG00000014641	MDH1	5574.84	0.195285	1.14495	0.0681299	2.86636	0.00415228	0.0147716	5060.82	5367.97	5165.11	5745.22	6336.25	5773.65	malate dehydrogenase 1 [Source:HGNC Symbol;Acc:HGNC:6970]
ENSG00000014824	SLC30A9	1699.19	0.0303556	1.02126	0.0895288	0.339059	0.734565	0.834067	1659.95	1690.83	1693.73	1872.45	1772.57	1505.61	solute carrier family 30 member 9 [Source:HGNC Symbol;Acc:HGNC:1329]
ENSG00000014914	MTMR11	839.572	-0.3657	-1.28851	0.103286	-3.54066	0.000399121	0.00193227	1020.26	959.174	857.355	798.939	664.845	736.858	myotubularin related protein 11 [Source:HGNC Symbol;Acc:HGNC:24307]
ENSG00000014919	COX15	1017.7	0.102082	1.07332	0.091651	1.11381	0.265359	0.417778	966.616	959.174	1019.48	1054.68	1145.07	961.212	cytochrome c oxidase assembly homolog COX15 [Source:HGNC Symbol;Acc:HGNC:2263]
ENSG00000015133	CCDC88C	64.9432	0.478557	1.39335	0.256421	1.8663	0.0619997	0.138543	55.669	48.1475	59.128	91.194	65.3435	70.177	coiled-coil domain containing 88C [Source:HGNC Symbol;Acc:HGNC:19967]
ENSG00000015153	YAF2	329.286	0.0731948	1.05204	0.121867	0.600614	0.548097	0.689435	346.16	302.102	314.713	330.083	337.09	345.568	YY1 associated factor 2 [Source:HGNC Symbol;Acc:HGNC:17363]
ENSG00000015171	ZMYND11	1082.28	-0.192164	-1.14248	0.123866	-1.55139	0.120809	0.232686	1169.05	1067.74	1226.43	1071.53	1169.96	788.959	zinc finger MYND-type containing 11 [Source:HGNC Symbol;Acc:HGNC:16966]
ENSG00000015285	WAS	2.70437	0.0928949	1.06651	1.1941	0.0777949	0.937991	0.964771	4.04865	1.88814	1.90735	0.991239	2.0744	5.31644	WASP actin nucleation promoting factor [Source:HGNC Symbol;Acc:HGNC:12731]
ENSG00000015413	DPEP1	0.479896	-0.779174	-1.71615	3.04159	-0.256173	0.797817	NA	0	1.88814	0	0.991239	0	0	dipeptidase 1 [Source:HGNC Symbol;Acc:HGNC:3002]
ENSG00000015475	BID	809.917	-0.287432	-1.22047	0.0945099	-3.04128	0.00235571	0.0091225	892.728	923.299	854.494	673.051	731.225	784.706	BH3 interacting domain death agonist [Source:HGNC Symbol;Acc:HGNC:1050]
ENSG00000015479	MATR3	3472.47	0.305172	1.23557	0.0688007	4.4356	9.1817e-06	6.84886e-05	2975.76	3246.65	3096.59	3770.67	3755.7	3989.45	matrin 3 [Source:HGNC Symbol;Acc:HGNC:6912]
ENSG00000015520	NPC1L1	4.32047	-0.338783	-1.26469	0.962857	-0.351852	0.724949	0.827309	3.03649	5.66441	5.72206	1.98248	2.0744	7.44301	NPC1 like intracellular cholesterol transporter 1 [Source:HGNC Symbol;Acc:HGNC:7898]
ENSG00000015532	XYLT2	1980.59	0.206883	1.15419	0.105493	1.96111	0.0498666	0.116203	1969.67	1807.89	1738.55	1791.17	2117.96	2458.32	xylosyltransferase 2 [Source:HGNC Symbol;Acc:HGNC:15517]
ENSG00000015568	RGPD5	5.38995	-2.08869	-4.25363	0.96414	-2.16638	0.0302822	0.0783128	9.10947	6.60848	10.4904	1.98248	4.1488	0	RANBP2 like and GRIP domain containing 5 [Source:HGNC Symbol;Acc:HGNC:32418]
ENSG00000015592	STMN4	0	NA	NA	NA	NA	NA	NA	0	0	0	0	0	0	stathmin 4 [Source:HGNC Symbol;Acc:HGNC:16078]
ENSG00000015676	NUDCD3	3579.55	0.0125407	1.00873	0.0739308	0.169627	0.865303	0.91997	3602.29	3479.84	3609.67	3370.21	3891.57	3523.73	NudC domain containing 3 [Source:HGNC Symbol;Acc:HGNC:22208]
ENSG00000016082	ISL1	0	NA	NA	NA	NA	NA	NA	0	0	0	0	0	0	ISL LIM homeobox 1 [Source:HGNC Symbol;Acc:HGNC:6132]
ENSG00000016391	CHDH	7.25084	1.63416	3.10407	0.759061	2.15287	0.0313286	0.0804391	2.02433	4.72034	3.81471	10.9036	11.4092	10.6329	choline dehydrogenase [Source:HGNC Symbol;Acc:HGNC:24288]
ENSG00000016402	IL20RA	9.73371	1.59536	3.0217	0.676442	2.35846	0.018351	0.0520266	5.06082	3.77627	5.72206	20.816	14.5208	8.5063	interleukin 20 receptor subunit alpha [Source:HGNC Symbol;Acc:HGNC:6003]
ENSG00000016490	CLCA1	0.177215	1.04928	2.06949	4.08047	0.257146	0.797066	NA	0	0	0	0	0	1.06329	chloride channel accessory 1 [Source:HGNC Symbol;Acc:HGNC:2015]
ENSG00000016602	CLCA4	0	NA	NA	NA	NA	NA	NA	0	0	0	0	0	0	chloride channel accessory 4 [Source:HGNC Symbol;Acc:HGNC:2018]
ENSG00000016864	GLT8D1	3233.78	0.228567	1.17167	0.0874062	2.61499	0.00892291	0.0283001	3120.5	3081.44	2732.28	3286.95	3294.14	3887.38	glycosyltransferase 8 domain containing 1 [Source:HGNC Symbol;Acc:HGNC:24870]
ENSG00000017260	ATP2C1	17465.5	0.164962	1.12114	0.0572286	2.88251	0.00394518	0.0141529	16863.7	16478.7	16061.8	18089.1	18620.8	18678.8	ATPase secretory pathway Ca2+ transporting 1 [Source:HGNC Symbol;Acc:HGNC:13211]
ENSG00000017427	IGF1	0.165206	1.04928	2.06949	4.08047	0.257146	0.797066	NA	0	0	0	0.991239	0	0	insulin like growth factor 1 [Source:HGNC Symbol;Acc:HGNC:5464]
ENSG00000017483	SLC38A5	12.2271	-0.782382	-1.71997	0.58577	-1.33565	0.181665	0.316726	12.146	18.8814	15.2588	4.95619	8.29759	13.8227	solute carrier family 38 member 5 [Source:HGNC Symbol;Acc:HGNC:18070]
ENSG00000017797	RALBP1	3418.03	0.00166487	1.00115	0.0827718	0.020114	0.983952	0.990166	3260.18	3309.9	3678.33	3587.29	3579.37	3093.1	ralA binding protein 1 [Source:HGNC Symbol;Acc:HGNC:9841]
ENSG00000018189	RUFY3	724.443	0.0112318	1.00782	0.0978841	0.114746	0.908647	0.94768	720.66	740.15	703.814	716.666	670.031	795.339	RUN and FYVE domain containing 3 [Source:HGNC Symbol;Acc:HGNC:30285]
ENSG00000018236	CNTN1	0	NA	NA	NA	NA	NA	NA	0	0	0	0	0	0	contactin 1 [Source:HGNC Symbol;Acc:HGNC:2171]
ENSG00000018280	SLC11A1	5.06185	-1.97264	-3.92485	0.945225	-2.08695	0.0368926	0.09168	8.09731	9.44068	6.67574	1.98248	3.1116	1.06329	solute carrier family 11 member 1 [Source:HGNC Symbol;Acc:HGNC:10907]
ENSG00000018408	WWTR1	5326.68	0.173625	1.12789	0.0658722	2.63578	0.00839431	0.0268944	4879.64	5004.51	5135.55	5743.24	5846.69	5350.46	WW domain containing transcription regulator 1 [Source:HGNC Symbol;Acc:HGNC:24042]
ENSG00000018510	AGPS	2773.45	0.0562979	1.03979	0.0912822	0.616746	0.537402	0.680348	2713.61	2675.49	2769.48	3001.47	3067	2413.66	alkylglycerone phosphate synthase [Source:HGNC Symbol;Acc:HGNC:327]
ENSG00000018610	CXorf56	645.28	0.164353	1.12066	0.103045	1.59496	0.11072	0.21718	543.532	643.855	638.01	705.762	687.663	652.858	chromosome X open reading frame 56 [Source:HGNC Symbol;Acc:HGNC:26239]
ENSG00000018625	ATP1A2	5.4296	-2.0885	-4.25304	0.95078	-2.19661	0.0280481	0.0735496	12.146	7.55255	6.67574	0.991239	4.1488	1.06329	ATPase Na+/K+ transporting subunit alpha 2 [Source:HGNC Symbol;Acc:HGNC:800]
ENSG00000018699	TTC27	860.679	0.189009	1.13998	0.085995	2.19791	0.0279558	0.0734141	792.524	830.78	789.644	897.071	942.814	911.237	tetratricopeptide repeat domain 27 [Source:HGNC Symbol;Acc:HGNC:25986]
ENSG00000018869	ZNF582	41.4728	0.585407	1.50046	0.314026	1.8642	0.0622936	0.139039	27.3284	39.6509	32.425	50.5532	42.5252	56.3542	zinc finger protein 582 [Source:HGNC Symbol;Acc:HGNC:26421]
ENSG00000019102	VSIG2	0.656452	0.0419181	1.02948	2.53228	0.0165535	0.986793	NA	1.01216	0.944068	0	1.98248	0	0	V-set and immunoglobulin domain containing 2 [Source:HGNC Symbol;Acc:HGNC:17149]
ENSG00000019144	PHLDB1	5652.33	0.292905	1.2251	0.0641128	4.56858	4.91032e-06	3.89661e-05	5237.95	4916.71	5086.91	6041.6	6170.3	6460.53	pleckstrin homology like domain family B member 1 [Source:HGNC Symbol;Acc:HGNC:23697]
ENSG00000019169	MARCO	0	NA	NA	NA	NA	NA	NA	0	0	0	0	0	0	macrophage receptor with collagenous structure [Source:HGNC Symbol;Acc:HGNC:6895]
ENSG00000019186	CYP24A1	11.2642	0.38775	1.30835	0.586363	0.661279	0.508434	0.655609	13.1581	6.60848	9.53677	9.91239	13.4836	14.886	cytochrome P450 family 24 subfamily A member 1 [Source:HGNC Symbol;Acc:HGNC:2602]
ENSG00000019485	PRDM11	83.5931	0.116288	1.08394	0.238306	0.487977	0.625566	0.752101	69.8393	81.1899	89.6456	90.2027	104.757	65.9238	PR/SET domain 11 [Source:HGNC Symbol;Acc:HGNC:13996]
ENSG00000019505	SYT13	6.64979	-3.57462	-11.9142	1.05101	-3.40112	0.000671096	0.00304239	12.146	13.217	11.4441	0.991239	1.0372	1.06329	synaptotagmin 13 [Source:HGNC Symbol;Acc:HGNC:14962]
ENSG00000019549	SNAI2	7329.09	0.209226	1.15607	0.0687868	3.04166	0.00235278	0.00911375	6753.16	6577.33	7065.79	8388.85	7680.46	7508.93	snail family transcriptional repressor 2 [Source:HGNC Symbol;Acc:HGNC:11094]
ENSG00000019582	CD74	62.3378	0.193976	1.14391	0.272287	0.712398	0.476219	0.627454	74.9001	49.0916	50.5449	56.5006	64.3063	78.6833	CD74 molecule [Source:HGNC Symbol;Acc:HGNC:1697]
ENSG00000019991	HGF	1.03406	2.3138	4.97192	2.03433	1.13738	0.255379	NA	1.01216	0	0	0.991239	2.0744	2.12657	hepatocyte growth factor [Source:HGNC Symbol;Acc:HGNC:4893]
ENSG00000019995	ZRANB1	1862.94	0.117107	1.08456	0.0757523	1.54592	0.122124	0.234585	1701.45	1835.27	1825.34	2036	1876.29	1903.28	zinc finger RANBP2-type containing 1 [Source:HGNC Symbol;Acc:HGNC:18224]
ENSG00000020129	NCDN	4306.99	0.134488	1.0977	0.0617224	2.17891	0.0293381	0.0762937	4211.61	4055.72	4052.17	4535.91	4452.7	4533.86	neurochondrin [Source:HGNC Symbol;Acc:HGNC:17597]
ENSG00000020181	ADGRA2	8192.9	-0.213129	-1.1592	0.087579	-2.43356	0.0149511	0.0439131	9502.19	8071.79	8816.74	6972.37	7302.92	8491.41	adhesion G protein-coupled receptor A2 [Source:HGNC Symbol;Acc:HGNC:17849]
ENSG00000020256	ZFP64	771.203	0.0131514	1.00916	0.0933364	0.140904	0.887946	0.934644	735.843	736.373	830.653	775.149	761.304	787.896	ZFP64 zinc finger protein [Source:HGNC Symbol;Acc:HGNC:15940]
ENSG00000020426	MNAT1	556.069	0.104863	1.07539	0.11153	0.940221	0.347104	0.504981	492.924	579.658	535.013	612.586	600.538	515.694	MNAT1 component of CDK activating kinase [Source:HGNC Symbol;Acc:HGNC:7181]
ENSG00000020577	SAMD4A	2626.6	-0.0493052	-1.03477	0.0725341	-0.679753	0.496661	0.645721	2800.66	2601.85	2612.12	2569.29	2468.53	2707.13	sterile alpha motif domain containing 4A [Source:HGNC Symbol;Acc:HGNC:23023]
ENSG00000020922	MRE11	2239.97	-0.0178457	-1.01245	0.0808347	-0.220768	0.825273	0.895689	2227.77	2433.81	2100	2342.3	2120.03	2215.89	MRE11 homolog, double strand break repair nuclease [Source:HGNC Symbol;Acc:HGNC:7230]
ENSG00000021300	PLEKHB1	8.34955	-0.637287	-1.5554	0.738725	-0.862685	0.388311	0.546727	18.2189	6.60848	5.72206	7.92991	3.1116	8.5063	pleckstrin homology domain containing B1 [Source:HGNC Symbol;Acc:HGNC:19079]
ENSG00000021355	SERPINB1	1567.5	0.0805934	1.05745	0.0747374	1.07835	0.280876	0.435525	1518.25	1470.86	1582.15	1610.76	1642.92	1580.04	serpin family B member 1 [Source:HGNC Symbol;Acc:HGNC:3311]
ENSG00000021461	CYP3A43	0.165206	1.04928	2.06949	4.08047	0.257146	0.797066	NA	0	0	0	0.991239	0	0	cytochrome P450 family 3 subfamily A member 43 [Source:HGNC Symbol;Acc:HGNC:17450]
ENSG00000021488	SLC7A9	1.98411	-3.28725	-9.76251	1.82359	-1.80263	0.0714463	0.154775	6.07298	0	4.76838	0	0	1.06329	solute carrier family 7 member 9 [Source:HGNC Symbol;Acc:HGNC:11067]
ENSG00000021574	SPAST	933.101	0.281216	1.21522	0.100344	2.80251	0.00507073	0.0175448	789.488	903.474	834.467	1106.22	1056.91	908.047	spastin [Source:HGNC Symbol;Acc:HGNC:11233]
ENSG00000021645	NRXN3	157.852	-0.0435278	-1.03063	0.188805	-0.230544	0.817669	0.89058	184.214	164.268	132.561	184.37	129.65	152.05	neurexin 3 [Source:HGNC Symbol;Acc:HGNC:8010]
ENSG00000021762	OSBPL5	699.452	-0.288717	-1.22155	0.0947864	-3.04597	0.00231932	0.00900213	765.196	724.101	818.255	621.507	625.431	642.225	oxysterol binding protein like 5 [Source:HGNC Symbol;Acc:HGNC:16392]
ENSG00000021776	AQR	1556.25	0.625755	1.54302	0.0911196	6.8674	6.53815e-12	1.33182e-10	1277.35	1282.99	1111.99	1981.49	1969.64	1714.02	aquarius intron-binding spliceosomal factor [Source:HGNC Symbol;Acc:HGNC:29513]
ENSG00000021826	CPS1	1572.91	0.238818	1.18003	0.0740729	3.2241	0.00126371	0.0052965	1397.8	1458.59	1472.48	1698.98	1746.64	1662.98	carbamoyl-phosphate synthase 1 [Source:HGNC Symbol;Acc:HGNC:2323]
ENSG00000022267	FHL1	23036.8	0.990794	1.98728	0.0557839	17.7613	1.40989e-70	7.63935e-68	15383.9	15337.3	15548.7	31415.3	30470.8	30064.4	four and a half LIM domains 1 [Source:HGNC Symbol;Acc:HGNC:3702]
ENSG00000022277	RTF2	4208.89	0.114733	1.08277	0.0653429	1.75586	0.079113	0.167762	3846.22	4111.42	4166.61	4318.83	4445.44	4364.79	replication termination factor 2 [Source:HGNC Symbol;Acc:HGNC:15890]
ENSG00000022355	GABRA1	1.50933	1.89633	3.72264	1.76652	1.07348	0.283055	0.437552	0	0	1.90735	2.97372	3.1116	1.06329	gamma-aminobutyric acid type A receptor subunit alpha1 [Source:HGNC Symbol;Acc:HGNC:4075]
ENSG00000022556	NLRP2	0	NA	NA	NA	NA	NA	NA	0	0	0	0	0	0	NLR family pyrin domain containing 2 [Source:HGNC Symbol;Acc:HGNC:22948]
ENSG00000022567	SLC45A4	1255.31	0.497963	1.41222	0.0816182	6.10113	1.05322e-09	1.64555e-08	1015.2	1025.26	1081.47	1407.56	1451.04	1551.34	solute carrier family 45 member 4 [Source:HGNC Symbol;Acc:HGNC:29196]
ENSG00000022840	RNF10	3021.08	-0.0954761	-1.06842	0.0815924	-1.17016	0.241937	0.390432	3009.16	2879.41	3474.24	2905.32	2889.64	2968.7	ring finger protein 10 [Source:HGNC Symbol;Acc:HGNC:10055]
ENSG00000022976	ZNF839	301.463	-0.072365	-1.05144	0.13498	-0.536118	0.591877	0.724231	300.613	320.983	305.177	282.503	261.374	338.125	zinc finger protein 839 [Source:HGNC Symbol;Acc:HGNC:20345]
ENSG00000023041	ZDHHC6	1469.35	-0.0657586	-1.04664	0.0791214	-0.83111	0.405911	0.563072	1608.33	1455.75	1444.82	1416.48	1451.04	1439.69	zinc finger DHHC-type palmitoyltransferase 6 [Source:HGNC Symbol;Acc:HGNC:19160]
ENSG00000023171	GRAMD1B	17.1019	-3.34138	-10.1357	0.653877	-5.1101	3.21987e-07	3.26714e-06	39.4744	30.2102	23.8419	5.94743	2.0744	1.06329	GRAM domain containing 1B [Source:HGNC Symbol;Acc:HGNC:29214]
ENSG00000023191	RNH1	7074.26	0.0675593	1.04794	0.0891635	0.757701	0.44863	0.603063	6898.91	6857.71	6968.52	6154.6	7595.41	7970.4	ribonuclease/angiogenin inhibitor 1 [Source:HGNC Symbol;Acc:HGNC:10074]
ENSG00000023228	NDUFS1	5204.03	-0.0546402	-1.0386	0.0812733	-0.672302	0.501392	0.64913	5125.6	5435	5347.27	5199.05	5577.02	4540.24	NADH:ubiquinone oxidoreductase core subunit S1 [Source:HGNC Symbol;Acc:HGNC:7707]
ENSG00000023287	RB1CC1	4510.02	0.0327718	1.02298	0.0866851	0.378056	0.705389	0.812927	4490.97	4507.93	4378.33	5149.49	4503.52	4029.86	RB1 inducible coiled-coil 1 [Source:HGNC Symbol;Acc:HGNC:15574]
ENSG00000023318	ERP44	2603.53	0.202663	1.15082	0.0778203	2.60425	0.00920768	0.02908	2513.2	2543.32	2206.81	2855.76	2805.62	2696.5	endoplasmic reticulum protein 44 [Source:HGNC Symbol;Acc:HGNC:18311]
ENSG00000023330	ALAS1	2965.52	0.060341	1.04271	0.0677372	0.89081	0.373031	0.532504	2916.04	2798.22	2996.45	3021.3	3113.67	2947.43	5'-aminolevulinate synthase 1 [Source:HGNC Symbol;Acc:HGNC:396]
ENSG00000023445	BIRC3	220.235	-1.34725	-2.54426	0.159447	-8.44952	2.92508e-17	1.04823e-15	308.71	348.361	291.825	141.747	125.501	105.265	baculoviral IAP repeat containing 3 [Source:HGNC Symbol;Acc:HGNC:591]
ENSG00000023516	AKAP11	2466.56	-0.431538	-1.34867	0.0872005	-4.9488	7.46723e-07	7.1384e-06	2863.41	2879.41	2756.13	2255.07	2215.46	1829.92	A-kinase anchoring protein 11 [Source:HGNC Symbol;Acc:HGNC:369]
ENSG00000023572	GLRX2	339.321	-0.133194	-1.09672	0.129466	-1.0288	0.303575	0.459518	304.661	382.348	377.656	337.021	317.383	316.86	glutaredoxin 2 [Source:HGNC Symbol;Acc:HGNC:16065]
ENSG00000023608	SNAPC1	1211.64	0.175288	1.12919	0.112558	1.55732	0.119395	0.230487	1139.7	1142.32	1132.97	1474.96	1342.14	1037.77	small nuclear RNA activating complex polypeptide 1 [Source:HGNC Symbol;Acc:HGNC:11134]
ENSG00000023697	DERA	447.289	-0.22289	-1.16707	0.124927	-1.78416	0.0743972	0.15991	434.218	529.622	481.607	465.882	404.508	367.897	deoxyribose-phosphate aldolase [Source:HGNC Symbol;Acc:HGNC:24269]
ENSG00000023734	STRAP	4861.48	0.214698	1.16046	0.0637408	3.36829	0.000756354	0.00338584	4333.07	4574.01	4593.86	5238.7	5347.8	5081.45	serine/threonine kinase receptor associated protein [Source:HGNC Symbol;Acc:HGNC:30796]
ENSG00000023839	ABCC2	104.499	-0.438214	-1.35493	0.208077	-2.10601	0.0352033	0.0883409	109.314	126.505	124.932	101.106	71.5667	93.5693	ATP binding cassette subfamily C member 2 [Source:HGNC Symbol;Acc:HGNC:53]
ENSG00000023892	DEF6	174.041	-0.426865	-1.34431	0.168271	-2.53677	0.011188	0.0344909	181.177	226.576	190.735	138.773	138.985	167.999	DEF6 guanine nucleotide exchange factor [Source:HGNC Symbol;Acc:HGNC:2760]
ENSG00000023902	PLEKHO1	2139.3	-0.270234	-1.206	0.0813154	-3.32328	0.000889661	0.00391024	2225.75	2285.59	2505.31	1897.23	1838.95	2082.98	pleckstrin homology domain containing O1 [Source:HGNC Symbol;Acc:HGNC:24310]
ENSG00000023909	GCLM	2692.94	-0.243941	-1.18422	0.0850878	-2.86694	0.00414465	0.0147591	2686.28	3083.33	2990.73	2639.67	2516.24	2241.41	glutamate-cysteine ligase modifier subunit [Source:HGNC Symbol;Acc:HGNC:4312]
ENSG00000024048	UBR2	3121.74	-0.0608115	-1.04305	0.0689604	-0.881832	0.377868	0.53716	3339.13	3139.03	3085.14	3143.22	3071.15	2952.75	ubiquitin protein ligase E3 component n-recognin 2 [Source:HGNC Symbol;Acc:HGNC:21289]
ENSG00000024422	EHD2	31456.4	-0.0757209	-1.05389	0.0633834	-1.19465	0.232224	0.378454	32855.8	30570.8	33418.7	29837.3	31857.6	30198.4	EH domain containing 2 [Source:HGNC Symbol;Acc:HGNC:3243]
ENSG00000024526	DEPDC1	2935.36	0.15452	1.11305	0.0981179	1.57484	0.115293	0.224119	2664.01	2928.5	2742.77	3378.14	3313.85	2584.85	DEP domain containing 1 [Source:HGNC Symbol;Acc:HGNC:22949]
ENSG00000024862	CCDC28A	185.504	0.199071	1.14796	0.151515	1.31386	0.188892	0.326036	170.043	183.149	164.986	202.213	200.179	192.455	coiled-coil domain containing 28A [Source:HGNC Symbol;Acc:HGNC:21098]
ENSG00000025039	RRAGD	696.326	-0.550756	-1.46485	0.0952441	-5.78258	7.35656e-09	1.00153e-07	792.524	834.557	855.448	550.138	544.529	600.757	Ras related GTP binding D [Source:HGNC Symbol;Acc:HGNC:19903]
ENSG00000025156	HSF2	551.574	-0.0256262	-1.01792	0.109477	-0.234078	0.814925	0.889508	609.322	535.287	525.476	590.778	542.455	506.125	heat shock transcription factor 2 [Source:HGNC Symbol;Acc:HGNC:5225]
ENSG00000025293	PHF20	2272.11	0.385428	1.30625	0.0778703	4.94961	7.43633e-07	7.11388e-06	1940.32	1967.44	2003.68	2647.6	2720.57	2353.05	PHD finger protein 20 [Source:HGNC Symbol;Acc:HGNC:16098]
ENSG00000025423	HSD17B6	111.738	-0.253061	-1.19173	0.210488	-1.20226	0.229264	0.374801	123.484	137.834	102.997	81.2816	107.869	116.962	hydroxysteroid 17-beta dehydrogenase 6 [Source:HGNC Symbol;Acc:HGNC:23316]
ENSG00000025434	NR1H3	36.1448	0.154145	1.11276	0.321308	0.479741	0.631411	0.756911	33.4014	36.8187	32.425	38.6583	39.4136	36.1518	nuclear receptor subfamily 1 group H member 3 [Source:HGNC Symbol;Acc:HGNC:7966]
ENSG00000025708	TYMP	128.335	0.0801785	1.05715	0.191203	0.419338	0.674969	0.789017	113.362	150.107	110.627	125.887	128.613	141.417	thymidine phosphorylase [Source:HGNC Symbol;Acc:HGNC:3148]
ENSG00000025770	NCAPH2	2821.23	0.326204	1.25371	0.0830308	3.92872	8.54008e-05	0.000497779	2480.81	2465.91	2563.48	2786.37	3249.54	3381.25	non-SMC condensin II complex subunit H2 [Source:HGNC Symbol;Acc:HGNC:25071]
ENSG00000025772	TOMM34	2722.46	-0.419781	-1.33772	0.0740563	-5.6684	1.44138e-08	1.872e-07	2969.69	3210.78	3166.21	2214.43	2472.68	2300.95	translocase of outer mitochondrial membrane 34 [Source:HGNC Symbol;Acc:HGNC:15746]
ENSG00000025796	SEC63	6021.85	0.0878215	1.06276	0.0635956	1.38094	0.167298	0.297939	6105.37	5773.92	5637.18	6316.17	6068.65	6229.8	SEC63 homolog, protein translocation regulator [Source:HGNC Symbol;Acc:HGNC:21082]
ENSG00000025800	KPNA6	4851.94	-0.454173	-1.37	0.0645274	-7.03846	1.94382e-12	4.23329e-11	5520.34	5581.33	5726.83	4177.08	4203.77	3902.26	karyopherin subunit alpha 6 [Source:HGNC Symbol;Acc:HGNC:6399]
ENSG00000026025	VIM	333836	0.068935	1.04894	0.0596792	1.15509	0.248053	0.397714	321743	320282	335562	329952	357005	338475	vimentin [Source:HGNC Symbol;Acc:HGNC:12692]
ENSG00000026103	FAS	596.627	0.405892	1.32491	0.101904	3.98308	6.80264e-05	0.000406478	534.422	509.797	495.912	699.815	715.667	624.15	Fas cell surface death receptor [Source:HGNC Symbol;Acc:HGNC:11920]
ENSG00000026297	RNASET2	610.658	-0.393169	-1.31327	0.106959	-3.67589	0.000237026	0.00122641	716.612	708.051	655.176	507.514	485.409	591.188	ribonuclease T2 [Source:HGNC Symbol;Acc:HGNC:21686]
ENSG00000026508	CD44	57471.3	0.207702	1.15485	0.0595657	3.48695	0.000488565	0.00231147	53545.5	54613.4	51864.8	59011.4	62338.8	63453.8	CD44 molecule (Indian blood group) [Source:HGNC Symbol;Acc:HGNC:1681]
ENSG00000026559	KCNG1	1532.81	0.527356	1.44129	0.0927836	5.68372	1.31794e-08	1.72325e-07	1281.4	1198.97	1286.51	1658.34	1727.97	2043.64	potassium voltage-gated channel modifier subfamily G member 1 [Source:HGNC Symbol;Acc:HGNC:6248]
ENSG00000026652	AGPAT4	849.442	0.0264236	1.01848	0.128147	0.206198	0.836636	0.901669	920.057	789.241	815.394	721.622	794.494	1055.84	1-acylglycerol-3-phosphate O-acyltransferase 4 [Source:HGNC Symbol;Acc:HGNC:20885]
ENSG00000026751	SLAMF7	40.6021	-1.13755	-2.20006	0.318081	-3.57628	0.000348522	0.00171676	54.6568	63.2526	49.5912	26.7635	24.8928	24.4556	SLAM family member 7 [Source:HGNC Symbol;Acc:HGNC:21394]
ENSG00000026950	BTN3A1	1040.44	0.170009	1.12507	0.0900948	1.887	0.0591598	0.133496	1005.08	1018.65	913.622	1026.92	1108.77	1169.62	butyrophilin subfamily 3 member A1 [Source:HGNC Symbol;Acc:HGNC:1138]
ENSG00000027001	MIPEP	483.197	-0.139265	-1.10134	0.108468	-1.28392	0.199169	0.338257	477.741	535.287	506.402	466.874	484.372	428.505	mitochondrial intermediate peptidase [Source:HGNC Symbol;Acc:HGNC:7104]
ENSG00000027075	PRKCH	59.7334	-0.352723	-1.27697	0.25912	-1.36123	0.17344	0.306112	75.9123	65.1407	60.0816	55.5094	54.9715	46.7846	protein kinase C eta [Source:HGNC Symbol;Acc:HGNC:9403]
ENSG00000027644	INSRR	2.88927	0.962814	1.94911	1.15899	0.830733	0.406125	0.563203	3.03649	0.944068	1.90735	1.98248	4.1488	5.31644	insulin receptor related receptor [Source:HGNC Symbol;Acc:HGNC:6093]
ENSG00000027697	IFNGR1	3163.02	0.254576	1.19299	0.0725515	3.50891	0.000449954	0.00215222	2974.75	2896.4	2782.83	3396.98	3261.99	3665.15	interferon gamma receptor 1 [Source:HGNC Symbol;Acc:HGNC:5439]
ENSG00000027847	B4GALT7	1381.23	0.298568	1.22992	0.109749	2.72047	0.00651891	0.0217286	1328.97	1208.41	1178.74	1298.52	1483.19	1789.51	beta-1,4-galactosyltransferase 7 [Source:HGNC Symbol;Acc:HGNC:930]
ENSG00000028116	VRK2	920.779	0.147565	1.1077	0.116875	1.26258	0.206739	0.348059	851.23	896.865	873.568	1108.21	1015.42	779.39	VRK serine/threonine kinase 2 [Source:HGNC Symbol;Acc:HGNC:12719]
ENSG00000028137	TNFRSF1B	15.3414	0.765171	1.69957	0.516764	1.4807	0.138687	0.258005	14.1703	7.55255	12.3978	16.8511	15.558	25.5189	TNF receptor superfamily member 1B [Source:HGNC Symbol;Acc:HGNC:11917]
ENSG00000028203	VEZT	1123.17	0.161625	1.11855	0.0856395	1.88728	0.0591233	0.133445	990.908	1106.45	1083.38	1207.33	1224.93	1126.02	vezatin, adherens junctions transmembrane protein [Source:HGNC Symbol;Acc:HGNC:18258]
ENSG00000028277	POU2F2	9.08442	-0.586716	-1.50182	0.687705	-0.85315	0.393576	0.55161	6.07298	15.1051	11.4441	3.96496	6.22319	11.6962	POU class 2 homeobox 2 [Source:HGNC Symbol;Acc:HGNC:9213]
ENSG00000028310	BRD9	2038.13	-0.0895046	-1.064	0.074056	-1.20861	0.226814	0.371603	2011.17	2188.35	2103.81	1921.02	1940.6	2063.84	bromodomain containing 9 [Source:HGNC Symbol;Acc:HGNC:25818]
ENSG00000028528	SNX1	2558.86	0.0605765	1.04288	0.0687294	0.881378	0.378113	0.53734	2548.63	2532.94	2433.78	2583.17	2542.17	2712.45	sorting nexin 1 [Source:HGNC Symbol;Acc:HGNC:11172]
ENSG00000028839	TBPL1	459.061	0.274005	1.20916	0.115956	2.363	0.0181278	0.0515014	426.121	397.453	423.433	540.225	440.81	526.327	TATA-box binding protein like 1 [Source:HGNC Symbol;Acc:HGNC:11589]
ENSG00000029153	ARNTL2	296.531	-0.174407	-1.1285	0.152116	-1.14654	0.251573	0.401817	283.406	285.109	374.795	285.477	311.16	239.24	aryl hydrocarbon receptor nuclear translocator like 2 [Source:HGNC Symbol;Acc:HGNC:18984]
ENSG00000029363	BCLAF1	5851.96	0.168175	1.12364	0.0872687	1.9271	0.0539678	0.123843	5406.98	5641.75	5485.55	6676.99	6588.29	5312.18	BCL2 associated transcription factor 1 [Source:HGNC Symbol;Acc:HGNC:16863]
ENSG00000029364	SLC39A9	2133.67	0.137687	1.10014	0.0711716	1.93457	0.0530427	0.122238	2081.01	1950.45	2064.71	2237.23	2296.36	2172.3	solute carrier family 39 member 9 [Source:HGNC Symbol;Acc:HGNC:20182]
ENSG00000029534	ANK1	1144.14	0.223441	1.16751	0.0979562	2.28103	0.0225468	0.0616261	1019.25	1090.4	1057.63	1261.85	1362.88	1072.86	ankyrin 1 [Source:HGNC Symbol;Acc:HGNC:492]
ENSG00000029559	IBSP	38.5212	-0.471568	-1.38662	0.327256	-1.44097	0.149592	0.273493	37.4501	52.8678	43.8691	27.7547	39.4136	29.772	integrin binding sialoprotein [Source:HGNC Symbol;Acc:HGNC:5341]
ENSG00000029639	TFB1M	297.223	-0.226838	-1.17027	0.133194	-1.70307	0.0885551	0.182777	307.698	341.753	311.852	262.678	251.002	308.353	transcription factor B1, mitochondrial [Source:HGNC Symbol;Acc:HGNC:17037]
ENSG00000029725	RABEP1	3066.92	0.216815	1.16217	0.0728856	2.97473	0.00293242	0.0110065	2788.51	2861.47	2861.03	3427.7	3417.57	3045.25	rabaptin, RAB GTPase binding effector protein 1 [Source:HGNC Symbol;Acc:HGNC:17677]
ENSG00000029993	HMGB3	1985.55	0.236052	1.17777	0.0920203	2.56522	0.0103112	0.0320918	1714.61	1927.79	1828.2	2323.46	2238.28	1880.96	high mobility group box 3 [Source:HGNC Symbol;Acc:HGNC:5004]
ENSG00000030066	NUP160	3119.08	0.166827	1.12259	0.0664021	2.51237	0.0119924	0.0365712	2930.21	2909.62	2977.38	3416.8	3307.63	3172.85	nucleoporin 160 [Source:HGNC Symbol;Acc:HGNC:18017]
ENSG00000030110	BAK1	2121.96	-0.121692	-1.08801	0.0703233	-1.73046	0.0835475	0.174623	2234.86	2133.59	2265.94	2022.13	2083.73	1991.54	BCL2 antagonist/killer 1 [Source:HGNC Symbol;Acc:HGNC:949]
ENSG00000030304	MUSK	1.47785	-1.71557	-3.28427	1.91104	-0.897716	0.369337	0.529142	2.02433	0	4.76838	0	2.0744	0	muscle associated receptor tyrosine kinase [Source:HGNC Symbol;Acc:HGNC:7525]
ENSG00000030419	IKZF2	25.7869	-0.868899	-1.82627	0.402054	-2.16115	0.0306838	0.0791668	35.4257	33.9865	30.5177	12.8861	24.8928	17.0126	IKAROS family zinc finger 2 [Source:HGNC Symbol;Acc:HGNC:13177]
ENSG00000030582	GRN	17082.4	-0.249504	-1.1888	0.201006	-1.24128	0.214504	0.357225	19810.1	17508.7	18348.7	12319.1	14961.6	19546.4	granulin precursor [Source:HGNC Symbol;Acc:HGNC:4601]
ENSG00000031003	FAM13B	2102.32	0.0781869	1.05569	0.0771518	1.01342	0.310861	0.466688	2007.12	2062.79	2066.62	2312.56	2159.45	2005.36	family with sequence similarity 13 member B [Source:HGNC Symbol;Acc:HGNC:1335]
ENSG00000031081	ARHGAP31	3048.27	0.359326	1.28283	0.0845204	4.25135	2.12482e-05	0.000145588	2663	2610.35	2738.96	3613.07	3654.05	3010.17	Rho GTPase activating protein 31 [Source:HGNC Symbol;Acc:HGNC:29216]
ENSG00000031691	CENPQ	922.455	0.0117927	1.00821	0.11256	0.104768	0.91656	0.952488	880.582	950.677	925.067	988.265	1032.01	758.124	centromere protein Q [Source:HGNC Symbol;Acc:HGNC:21347]
ENSG00000031698	SARS1	9233.02	0.168911	1.12421	0.0585189	2.88644	0.00389628	0.013996	8661.08	8597.63	8820.56	9602.13	10054.6	9662.09	seryl-tRNA synthetase 1 [Source:HGNC Symbol;Acc:HGNC:10537]
ENSG00000031823	RANBP3	2511.08	0.0655698	1.0465	0.0667181	0.982789	0.325711	0.482458	2387.69	2457.41	2516.75	2581.19	2558.77	2564.65	RAN binding protein 3 [Source:HGNC Symbol;Acc:HGNC:9850]
ENSG00000032219	ARID4A	562.964	0.0561644	1.0397	0.120152	0.467445	0.640181	0.76364	560.739	560.777	535.013	641.332	606.761	473.163	AT-rich interaction domain 4A [Source:HGNC Symbol;Acc:HGNC:9885]
ENSG00000032389	EIPR1	594.872	0.170071	1.12511	0.102391	1.66099	0.0967149	0.19579	512.155	571.161	596.048	658.183	618.171	613.517	EARP complex and GARP complex interacting protein 1 [Source:HGNC Symbol;Acc:HGNC:12383]
ENSG00000032444	PNPLA6	8630.45	0.0810482	1.05779	0.108734	0.745379	0.456043	0.609828	8773.43	8210.56	8179.69	7424.38	8363.97	10830.6	patatin like phospholipase domain containing 6 [Source:HGNC Symbol;Acc:HGNC:16268]
ENSG00000032742	IFT88	289.984	-0.0836109	-1.05967	0.129566	-0.645316	0.518722	0.663777	295.552	319.095	280.381	267.635	300.788	276.455	intraflagellar transport 88 [Source:HGNC Symbol;Acc:HGNC:20606]
ENSG00000033011	ALG1	2183.88	0.507602	1.42168	0.101897	4.98149	6.30952e-07	6.0962e-06	1796.59	1863.59	1750	2214.43	2468.53	3010.17	ALG1 chitobiosyldiphosphodolichol beta-mannosyltransferase [Source:HGNC Symbol;Acc:HGNC:18294]
ENSG00000033050	ABCF2	1824.39	0.14593	1.10644	0.0726883	2.00761	0.0446848	0.106793	1723.71	1761.63	1710.9	1833.79	1978.98	1937.31	ATP binding cassette subfamily F member 2 [Source:HGNC Symbol;Acc:HGNC:71]
ENSG00000033100	CHPF2	6441.85	-0.18492	-1.13675	0.0919755	-2.01054	0.0443742	0.106252	7102.35	6826.56	6632.82	5313.04	5796.91	6979.42	chondroitin polymerizing factor 2 [Source:HGNC Symbol;Acc:HGNC:29270]
ENSG00000033122	LRRC7	1.01388	0.106291	1.07646	1.99581	0.0532569	0.957527	NA	1.01216	0	1.90735	0	1.0372	2.12657	leucine rich repeat containing 7 [Source:HGNC Symbol;Acc:HGNC:18531]
ENSG00000033170	FUT8	1793.86	-0.130236	-1.09447	0.0773945	-1.68276	0.0924222	0.18886	1873.51	1955.17	1795.77	1721.78	1795.39	1621.51	fucosyltransferase 8 [Source:HGNC Symbol;Acc:HGNC:4019]
ENSG00000033178	UBA6	3195.79	-0.156294	-1.11442	0.067366	-2.32007	0.0203369	0.0567655	3396.82	3388.26	3321.66	3138.26	3051.44	2878.32	ubiquitin like modifier activating enzyme 6 [Source:HGNC Symbol;Acc:HGNC:25581]
ENSG00000033327	GAB2	353.077	-0.977496	-1.96905	0.130792	-7.47366	7.7995e-14	1.9493e-12	469.644	464.482	471.116	270.608	200.179	242.429	GRB2 associated binding protein 2 [Source:HGNC Symbol;Acc:HGNC:14458]
ENSG00000033627	ATP6V0A1	2164.98	0.279601	1.21386	0.0986996	2.83285	0.0046135	0.0162029	2044.57	1838.1	1984.6	2198.57	2158.41	2765.61	ATPase H+ transporting V0 subunit a1 [Source:HGNC Symbol;Acc:HGNC:865]
ENSG00000033800	PIAS1	916.877	0.207589	1.15476	0.0946059	2.19425	0.0282173	0.0738685	882.607	826.06	844.958	1026.92	1040.31	880.402	protein inhibitor of activated STAT 1 [Source:HGNC Symbol;Acc:HGNC:2752]
ENSG00000033867	SLC4A7	5872.72	0.0642325	1.04553	0.0687945	0.933686	0.350466	0.508615	6119.54	5684.24	5422.61	5888.95	5936.93	6184.08	solute carrier family 4 member 7 [Source:HGNC Symbol;Acc:HGNC:11033]
ENSG00000034152	MAP2K3	2934.41	-0.0539276	-1.03809	0.0761029	-0.708613	0.478564	0.629424	2798.63	3015.35	3152.86	2709.06	2934.24	2996.34	mitogen-activated protein kinase kinase 3 [Source:HGNC Symbol;Acc:HGNC:6843]
ENSG00000034239	EFCAB1	35.7136	0.309166	1.23899	0.329613	0.937966	0.348262	0.506284	26.3163	33.9865	35.286	35.6846	39.4136	43.5948	EF-hand calcium binding domain 1 [Source:HGNC Symbol;Acc:HGNC:25678]
ENSG00000034510	TMSB10	28081	-0.194035	-1.14396	0.0774866	-2.50411	0.0122759	0.0372262	30021.8	28897.9	30979.2	25125.9	24268.4	29192.6	thymosin beta 10 [Source:HGNC Symbol;Acc:HGNC:11879]
ENSG00000034533	ASTE1	526.437	0.226355	1.16988	0.109491	2.06733	0.0387029	0.0953044	480.778	511.685	463.487	615.559	574.608	512.504	asteroid homolog 1 [Source:HGNC Symbol;Acc:HGNC:25021]
ENSG00000034677	RNF19A	3203.73	0.192016	1.14236	0.0903593	2.12502	0.0335847	0.0850511	2926.16	3034.24	3012.67	3746.88	3575.23	2927.23	ring finger protein 19A, RBR E3 ubiquitin protein ligase [Source:HGNC Symbol;Acc:HGNC:13432]
ENSG00000034693	PEX3	782.833	-0.0723138	-1.0514	0.10089	-0.716758	0.473524	0.625546	762.159	821.34	823.977	794.974	820.424	674.124	peroxisomal biogenesis factor 3 [Source:HGNC Symbol;Acc:HGNC:8858]
ENSG00000034713	GABARAPL2	937.531	0.0235117	1.01643	0.0919408	0.255726	0.798162	0.878572	891.716	954.453	943.186	958.528	863.987	1013.31	GABA type A receptor associated protein like 2 [Source:HGNC Symbol;Acc:HGNC:13291]
ENSG00000034971	MYOC	0.506082	-2.40855	-5.30942	3.21754	-0.748571	0.454116	NA	3.03649	0	0	0	0	0	myocilin [Source:HGNC Symbol;Acc:HGNC:7610]
ENSG00000035115	SH3YL1	217.114	0.232277	1.17469	0.155872	1.49018	0.136176	0.254654	215.591	182.205	201.226	224.02	207.44	272.202	SH3 and SYLF domain containing 1 [Source:HGNC Symbol;Acc:HGNC:29546]
ENSG00000035141	FAM136A	1027.94	0.149647	1.1093	0.0864097	1.73184	0.0833029	0.17422	930.178	1016.76	976.565	1058.64	1039.27	1146.22	family with sequence similarity 136 member A [Source:HGNC Symbol;Acc:HGNC:25911]
ENSG00000035403	VCL	29738.2	0.164387	1.12069	0.0598783	2.74534	0.00604473	0.0203788	28815.3	27914.2	27407.7	30081.1	32171.8	32039	vinculin [Source:HGNC Symbol;Acc:HGNC:12665]
ENSG00000035499	DEPDC1B	580.518	0.618791	1.53559	0.112994	5.47629	4.34328e-08	5.14284e-07	491.911	451.265	431.062	744.42	750.932	613.517	DEP domain containing 1B [Source:HGNC Symbol;Acc:HGNC:24902]
ENSG00000035681	NSMAF	3118.2	-0.172862	-1.12729	0.0717781	-2.40828	0.0160277	0.0465106	3218.68	3253.26	3442.77	3069.87	2963.28	2761.36	neutral sphingomyelinase activation associated factor [Source:HGNC Symbol;Acc:HGNC:8017]
ENSG00000035687	ADSS2	2322.75	-0.0989569	-1.071	0.0832778	-1.18827	0.234725	0.381749	2403.89	2510.28	2293.59	2430.52	2265.24	2033.01	adenylosuccinate synthase 2 [Source:HGNC Symbol;Acc:HGNC:292]
ENSG00000035720	STAP1	0	NA	NA	NA	NA	NA	NA	0	0	0	0	0	0	signal transducing adaptor family member 1 [Source:HGNC Symbol;Acc:HGNC:24133]
ENSG00000035862	TIMP2	31382.8	0.178345	1.13158	0.0566988	3.14547	0.00165818	0.00671701	30490.4	28716.7	29130.1	33418.6	33244.3	33296.8	TIMP metallopeptidase inhibitor 2 [Source:HGNC Symbol;Acc:HGNC:11821]
ENSG00000035928	RFC1	3253.84	0.176858	1.13042	0.0889916	1.98736	0.0468828	0.110868	3093.17	2970.04	3101.36	3675.51	3713.17	2969.76	replication factor C subunit 1 [Source:HGNC Symbol;Acc:HGNC:9969]
ENSG00000036054	TBC1D23	3061.86	0.108296	1.07795	0.0807178	1.34165	0.179708	0.314309	2832.03	3087.1	2922.07	3344.44	3324.22	2861.31	TBC1 domain family member 23 [Source:HGNC Symbol;Acc:HGNC:25622]
ENSG00000036257	CUL3	3223.01	0.227463	1.17077	0.0784563	2.89923	0.00374079	0.0135344	2902.89	3032.35	2973.56	3740.94	3542.03	3146.27	cullin 3 [Source:HGNC Symbol;Acc:HGNC:2553]
ENSG00000036448	MYOM2	0.822115	-0.451673	-1.36763	2.33864	-0.193135	0.846853	NA	0	2.83221	0	0	1.0372	1.06329	myomesin 2 [Source:HGNC Symbol;Acc:HGNC:7614]
ENSG00000036473	OTC	0	NA	NA	NA	NA	NA	NA	0	0	0	0	0	0	ornithine carbamoyltransferase [Source:HGNC Symbol;Acc:HGNC:8512]
ENSG00000036530	CYP46A1	30.2985	0.375522	1.29731	0.365676	1.02692	0.304456	0.46044	21.2554	33.0424	24.7956	36.6758	38.3764	27.6455	cytochrome P450 family 46 subfamily A member 1 [Source:HGNC Symbol;Acc:HGNC:2641]
ENSG00000036549	ZZZ3	2361.93	0.0477501	1.03365	0.0865102	0.551959	0.580976	0.715967	2242.95	2379.05	2347	2644.63	2424.97	2132.95	zinc finger ZZ-type containing 3 [Source:HGNC Symbol;Acc:HGNC:24523]
ENSG00000036565	SLC18A1	0	NA	NA	NA	NA	NA	NA	0	0	0	0	0	0	solute carrier family 18 member A1 [Source:HGNC Symbol;Acc:HGNC:10934]
ENSG00000036672	USP2	127.795	0.69447	1.61829	0.186842	3.71687	0.000201703	0.00106521	105.265	102.903	84.8772	172.476	155.58	145.67	ubiquitin specific peptidase 2 [Source:HGNC Symbol;Acc:HGNC:12618]
ENSG00000036828	CASR	0.177215	1.04928	2.06949	4.08047	0.257146	0.797066	NA	0	0	0	0	0	1.06329	calcium sensing receptor [Source:HGNC Symbol;Acc:HGNC:1514]
ENSG00000037042	TUBG2	722.748	-0.0754256	-1.05367	0.122754	-0.614445	0.538921	0.681627	811.755	664.624	748.636	705.762	590.166	815.541	tubulin gamma 2 [Source:HGNC Symbol;Acc:HGNC:12419]
ENSG00000037241	RPL26L1	681.179	0.636709	1.55478	0.0958982	6.63942	3.1491e-11	5.94119e-10	517.216	546.616	535.966	855.439	857.764	774.073	ribosomal protein L26 like 1 [Source:HGNC Symbol;Acc:HGNC:17050]
ENSG00000037280	FLT4	0.877377	3.29315	9.80249	2.38709	1.37957	0.16772	NA	0	0	0	0	2.0744	3.18986	fms related receptor tyrosine kinase 4 [Source:HGNC Symbol;Acc:HGNC:3767]
ENSG00000037474	NSUN2	6715.77	-0.0215123	-1.01502	0.0723414	-0.297372	0.766182	0.856783	6804.78	6680.23	6813.07	6849.46	7076.81	6070.31	NOP2/Sun RNA methyltransferase 2 [Source:HGNC Symbol;Acc:HGNC:25994]
ENSG00000037637	FBXO42	1439.98	-0.0152491	-1.01063	0.0760334	-0.200557	0.841045	0.904261	1507.11	1432.15	1403.81	1424.41	1462.45	1409.92	F-box protein 42 [Source:HGNC Symbol;Acc:HGNC:29249]
ENSG00000037749	MFAP3	1307.17	0.164995	1.12116	0.127604	1.29302	0.196002	0.335022	1222.69	1256.56	1218.8	1615.72	1492.53	1036.71	microfibril associated protein 3 [Source:HGNC Symbol;Acc:HGNC:7034]
ENSG00000037757	MRI1	1393.89	-0.0560684	-1.03963	0.100653	-0.557047	0.577495	0.712551	1518.25	1325.47	1419.07	1289.6	1240.49	1570.48	methylthioribose-1-phosphate isomerase 1 [Source:HGNC Symbol;Acc:HGNC:28469]
ENSG00000037897	METTL1	651.776	0.272041	1.20751	0.112881	2.40998	0.0159532	0.0463142	509.118	621.197	640.871	730.543	758.193	650.732	methyltransferase like 1 [Source:HGNC Symbol;Acc:HGNC:7030]
ENSG00000037965	HOXC8	335.781	0.348148	1.27293	0.142754	2.43879	0.0147364	0.0433578	266.199	280.388	339.509	379.644	322.569	426.378	homeobox C8 [Source:HGNC Symbol;Acc:HGNC:5129]
ENSG00000038002	AGA	826.195	0.285402	1.21875	0.0945596	3.01822	0.00254263	0.00974879	731.794	761.863	740.053	843.544	886.805	993.11	aspartylglucosaminidase [Source:HGNC Symbol;Acc:HGNC:318]
ENSG00000038210	PI4K2B	760.345	-0.169747	-1.12486	0.0942035	-1.80192	0.0715576	0.154918	796.573	811.899	806.811	731.534	760.267	654.985	phosphatidylinositol 4-kinase type 2 beta [Source:HGNC Symbol;Acc:HGNC:18215]
ENSG00000038219	BOD1L1	2253.44	-0.0947939	-1.06791	0.0889394	-1.06583	0.286503	0.441257	2289.51	2408.32	2285.01	2337.34	2305.69	1894.78	biorientation of chromosomes in cell division 1 like 1 [Source:HGNC Symbol;Acc:HGNC:31792]
ENSG00000038274	MAT2B	2252.1	0.346206	1.27121	0.0909697	3.80572	0.00014139	0.000780466	1838.09	2061.85	2049.45	2588.12	2749.61	2225.46	methionine adenosyltransferase 2B [Source:HGNC Symbol;Acc:HGNC:6905]
ENSG00000038295	TLL1	28.3504	-0.614963	-1.53152	0.373253	-1.64758	0.0994397	0.199735	36.4379	34.9305	31.4713	16.8511	24.8928	25.5189	tolloid like 1 [Source:HGNC Symbol;Acc:HGNC:11843]
ENSG00000038358	EDC4	2300.04	0.0285542	1.01999	0.0772648	0.369563	0.711708	0.817376	2374.54	2194.96	2262.12	2161.89	2340.96	2465.76	enhancer of mRNA decapping 4 [Source:HGNC Symbol;Acc:HGNC:17157]
ENSG00000038427	VCAN	35233.2	0.544117	1.45813	0.0854602	6.3669	1.92884e-10	3.30317e-09	30620	28479.7	26900.4	39173.8	38884.6	47340.7	versican [Source:HGNC Symbol;Acc:HGNC:2464]
ENSG00000038532	CLEC16A	879.207	-0.102942	-1.07396	0.099128	-1.03848	0.299048	0.45485	811.755	962.006	957.492	833.632	906.512	803.845	C-type lectin domain containing 16A [Source:HGNC Symbol;Acc:HGNC:29013]
ENSG00000038945	MSR1	54.3324	-1.18182	-2.26863	0.280927	-4.20688	2.5892e-05	0.000174234	85.0217	69.8611	71.5258	36.6758	35.2648	27.6455	macrophage scavenger receptor 1 [Source:HGNC Symbol;Acc:HGNC:7376]
ENSG00000039068	CDH1	15.8804	-0.193801	-1.14377	0.507881	-0.381587	0.702768	0.811256	24.2919	10.3848	16.2125	12.8861	15.558	15.9493	cadherin 1 [Source:HGNC Symbol;Acc:HGNC:1748]
ENSG00000039123	MTREX	4183.02	0.137047	1.09965	0.0777457	1.76276	0.0779414	0.165927	4015.25	4008.51	3930.1	4443.72	4748.3	3952.24	Mtr4 exosome RNA helicase [Source:HGNC Symbol;Acc:HGNC:18734]
ENSG00000039139	DNAH5	122.462	-0.580639	-1.49551	0.184138	-3.15328	0.00161446	0.00656741	152.837	135.002	152.588	100.115	98.5339	95.6959	dynein axonemal heavy chain 5 [Source:HGNC Symbol;Acc:HGNC:2950]
ENSG00000039319	ZFYVE16	1521.7	-0.17735	-1.1308	0.10739	-1.65145	0.0986458	0.198729	1619.46	1671	1555.45	1562.19	1560.98	1161.11	zinc finger FYVE-type containing 16 [Source:HGNC Symbol;Acc:HGNC:20756]
ENSG00000039523	RIPOR1	3352.6	-0.315408	-1.24436	0.0658105	-4.79267	1.64574e-06	1.47053e-05	3745.01	3634.66	3773.7	3069.87	3016.17	2876.19	RHO family interacting cell polarization regulator 1 [Source:HGNC Symbol;Acc:HGNC:25836]
ENSG00000039537	C6	0.642045	-1.37454	-2.59286	2.74485	-0.500772	0.616531	NA	0	0	2.86103	0.991239	0	0	complement C6 [Source:HGNC Symbol;Acc:HGNC:1339]
ENSG00000039560	RAI14	3873.43	-0.503387	-1.41754	0.0750275	-6.70937	1.95472e-11	3.78451e-10	4413.03	4557.02	4657.76	3404.91	3281.7	2926.17	retinoic acid induced 14 [Source:HGNC Symbol;Acc:HGNC:14873]
ENSG00000039600	SOX30	2.16003	-1.6678	-3.17729	1.40746	-1.18497	0.236029	0.38337	6.07298	1.88814	1.90735	0.991239	1.0372	1.06329	SRY-box transcription factor 30 [Source:HGNC Symbol;Acc:HGNC:30635]
ENSG00000039650	PNKP	1580.3	-0.0150476	-1.01048	0.088752	-0.169546	0.865367	0.91997	1671.08	1620.02	1474.38	1514.61	1474.9	1726.78	polynucleotide kinase 3'-phosphatase [Source:HGNC Symbol;Acc:HGNC:9154]
ENSG00000040199	PHLPP2	770.542	-0.100593	-1.07221	0.0961267	-1.04646	0.295347	0.450791	799.609	810.011	782.969	787.044	773.75	669.871	PH domain and leucine rich repeat protein phosphatase 2 [Source:HGNC Symbol;Acc:HGNC:29149]
ENSG00000040275	SPDL1	4953.11	0.407813	1.32667	0.0751473	5.42684	5.7359e-08	6.64089e-07	4277.4	4419.18	4076.97	5994.02	5779.27	5171.83	spindle apparatus coiled-coil protein 1 [Source:HGNC Symbol;Acc:HGNC:26010]
ENSG00000040341	STAU2	1872.02	0.0658519	1.0467	0.100224	0.65705	0.511149	0.657614	1748.01	1873.03	1867.3	2129.18	2010.09	1604.5	staufen double-stranded RNA binding protein 2 [Source:HGNC Symbol;Acc:HGNC:11371]
ENSG00000040487	SLC66A1	1226.1	-0.111531	-1.08037	0.0900334	-1.23877	0.21543	0.358283	1352.25	1230.12	1237.87	1095.32	1151.29	1289.77	solute carrier family 66 member 1 [Source:HGNC Symbol;Acc:HGNC:26001]
ENSG00000040531	CTNS	1377.54	0.0452608	1.03187	0.0830263	0.545138	0.585658	0.719511	1407.92	1327.36	1332.29	1302.49	1400.22	1494.98	cystinosin, lysosomal cystine transporter [Source:HGNC Symbol;Acc:HGNC:2518]
ENSG00000040608	RTN4R	87.4446	0.585695	1.50076	0.22591	2.59261	0.00952515	0.0299507	78.9488	71.7492	59.128	97.1414	95.4223	122.278	reticulon 4 receptor [Source:HGNC Symbol;Acc:HGNC:18601]
ENSG00000040633	PHF23	2360.24	0.124188	1.08989	0.071008	1.74893	0.0803023	0.169647	2191.33	2288.42	2296.45	2528.65	2515.21	2341.36	PHD finger protein 23 [Source:HGNC Symbol;Acc:HGNC:28428]
ENSG00000040731	CDH10	71.0508	-0.192963	-1.14311	0.256989	-0.75086	0.452737	0.606965	89.0704	83.078	55.3133	61.4568	75.7155	61.6707	cadherin 10 [Source:HGNC Symbol;Acc:HGNC:1749]
ENSG00000040933	INPP4A	1056.62	-0.341659	-1.26721	0.0818155	-4.17597	2.96724e-05	0.000196803	1160.95	1202.74	1179.7	923.835	970.818	901.668	inositol polyphosphate-4-phosphatase type I A [Source:HGNC Symbol;Acc:HGNC:6074]
ENSG00000041353	RAB27B	576.649	-1.85418	-3.61545	0.112753	-16.4446	9.16674e-61	3.10432e-58	871.473	839.277	999.453	246.818	256.188	246.683	RAB27B, member RAS oncogene family [Source:HGNC Symbol;Acc:HGNC:9767]
ENSG00000041357	PSMA4	3490.29	0.318809	1.2473	0.0842858	3.78247	0.000155277	0.000848479	2999.04	3295.74	3024.11	4175.1	3997.37	3450.37	proteasome 20S subunit alpha 4 [Source:HGNC Symbol;Acc:HGNC:9533]
ENSG00000041515	MYO16	0.96554	-2.10237	-4.29414	2.23521	-0.94057	0.346925	NA	0	3.77627	0.953677	0	0	1.06329	myosin XVI [Source:HGNC Symbol;Acc:HGNC:29822]
ENSG00000041802	LSG1	5448.77	0.029539	1.02069	0.0628642	0.469886	0.638436	0.762364	5464.67	5400.07	5314.84	5735.31	5443.22	5334.51	large 60S subunit nuclear export GTPase 1 [Source:HGNC Symbol;Acc:HGNC:25652]
ENSG00000041982	TNC	9312.2	-0.969871	-1.95866	0.0709909	-13.6619	1.71448e-42	2.90304e-40	12543.7	12958.3	11486.1	6095.13	6143.33	6646.61	tenascin C [Source:HGNC Symbol;Acc:HGNC:5318]
ENSG00000041988	THAP3	727.215	0.0472537	1.0333	0.0964347	0.490007	0.624129	0.751217	719.648	736.373	689.508	684.946	736.411	796.402	THAP domain containing 3 [Source:HGNC Symbol;Acc:HGNC:20855]
ENSG00000042088	TDP1	583.42	-0.0384522	-1.02701	0.10661	-0.360682	0.718337	0.822049	590.091	626.861	556.947	617.542	589.129	519.947	tyrosyl-DNA phosphodiesterase 1 [Source:HGNC Symbol;Acc:HGNC:18884]
ENSG00000042317	SPATA7	160.259	-0.145581	-1.10618	0.169331	-0.859745	0.38993	0.548531	171.056	152.939	181.199	169.502	135.873	150.987	spermatogenesis associated 7 [Source:HGNC Symbol;Acc:HGNC:20423]
ENSG00000042429	MED17	1649.64	0.0161506	1.01126	0.0719777	0.224384	0.822459	0.893958	1631.61	1654.01	1635.56	1641.49	1704.12	1631.08	mediator complex subunit 17 [Source:HGNC Symbol;Acc:HGNC:2375]
ENSG00000042445	RETSAT	3522.67	-0.0969416	-1.0695	0.0754652	-1.28459	0.198937	0.338119	3821.93	3493.05	3607.76	3216.57	3329.41	3667.28	retinol saturase [Source:HGNC Symbol;Acc:HGNC:25991]
ENSG00000042493	CAPG	9790.7	0.0590381	1.04177	0.0667734	0.884156	0.376612	0.535937	9285.59	9737.12	9747.53	9327.56	10251.7	10394.7	capping actin protein, gelsolin like [Source:HGNC Symbol;Acc:HGNC:1474]
ENSG00000042753	AP2S1	4411.93	0.099867	1.07167	0.07616	1.31128	0.189764	0.326957	4205.54	4188.83	4383.1	4513.11	4203.77	4977.25	adaptor related protein complex 2 subunit sigma 1 [Source:HGNC Symbol;Acc:HGNC:565]
ENSG00000042781	USH2A	0.69059	1.60451	3.04093	2.68342	0.597936	0.549883	NA	0	0	0.953677	0	0	3.18986	usherin [Source:HGNC Symbol;Acc:HGNC:12601]
ENSG00000042813	ZPBP	0	NA	NA	NA	NA	NA	NA	0	0	0	0	0	0	zona pellucida binding protein [Source:HGNC Symbol;Acc:HGNC:15662]
ENSG00000042832	TG	23.1698	-0.526427	-1.44036	0.454822	-1.15743	0.247095	0.396539	20.2433	32.0983	29.564	14.8686	11.4092	30.8353	thyroglobulin [Source:HGNC Symbol;Acc:HGNC:11764]
ENSG00000042980	ADAM28	9.0536	-1.60513	-3.04224	0.687814	-2.33367	0.0196128	0.0550504	16.1946	12.2729	12.3978	3.96496	3.1116	6.37972	ADAM metallopeptidase domain 28 [Source:HGNC Symbol;Acc:HGNC:206]
ENSG00000043039	BARX2	0	NA	NA	NA	NA	NA	NA	0	0	0	0	0	0	BARX homeobox 2 [Source:HGNC Symbol;Acc:HGNC:956]
ENSG00000043143	JADE2	1631.06	0.547121	1.46117	0.0902427	6.06278	1.33792e-09	2.05056e-08	1254.07	1404.77	1317.03	1833.79	2156.34	1820.35	jade family PHD finger 2 [Source:HGNC Symbol;Acc:HGNC:22984]
ENSG00000043355	ZIC2	1102.37	-0.0352413	-1.02473	0.0836627	-0.421231	0.673586	0.787945	1095.16	1100.78	1151.09	1033.86	1081.8	1151.54	Zic family member 2 [Source:HGNC Symbol;Acc:HGNC:12873]
ENSG00000043462	LCP2	0.991752	-0.93503	-1.91193	1.94152	-0.481596	0.630093	NA	2.02433	0.944068	0.953677	0.991239	1.0372	0	lymphocyte cytosolic protein 2 [Source:HGNC Symbol;Acc:HGNC:6529]
ENSG00000043514	TRIT1	1038.89	0.096496	1.06917	0.0900275	1.07185	0.283787	0.438352	1029.37	1020.54	962.26	1008.09	1041.35	1171.74	tRNA isopentenyltransferase 1 [Source:HGNC Symbol;Acc:HGNC:20286]
ENSG00000043591	ADRB1	0.514602	-0.855567	-1.80947	2.9719	-0.287886	0.773434	NA	2.02433	0	0	0	0	1.06329	adrenoceptor beta 1 [Source:HGNC Symbol;Acc:HGNC:285]
ENSG00000044012	GUCA2B	0	NA	NA	NA	NA	NA	NA	0	0	0	0	0	0	guanylate cyclase activator 2B [Source:HGNC Symbol;Acc:HGNC:4683]
ENSG00000044115	CTNNA1	24190.5	0.0616718	1.04367	0.0619758	0.995095	0.31969	0.475934	24086.5	23444.1	23490	23734.2	26123.9	24264.2	catenin alpha 1 [Source:HGNC Symbol;Acc:HGNC:2509]
ENSG00000044446	PHKA2	464.666	-0.155432	-1.11375	0.111457	-1.39454	0.163153	0.292338	525.313	501.3	442.506	424.25	449.107	445.517	phosphorylase kinase regulatory subunit alpha 2 [Source:HGNC Symbol;Acc:HGNC:8926]
ENSG00000044459	CNTLN	608.437	0.520564	1.43452	0.11318	4.59943	4.23654e-06	3.418e-05	477.741	497.524	524.522	806.868	719.816	624.15	centlein [Source:HGNC Symbol;Acc:HGNC:23432]
ENSG00000044524	EPHA3	89.4309	0.917243	1.8885	0.226865	4.04311	5.27459e-05	0.000325511	75.9123	59.4763	50.5449	106.063	125.501	119.088	EPH receptor A3 [Source:HGNC Symbol;Acc:HGNC:3387]
ENSG00000044574	HSPA5	71730.2	0.376542	1.29823	0.111898	3.36505	0.000765291	0.00341682	65550.7	62151.8	59563.8	70541.5	71447.5	101126	heat shock protein family A (Hsp70) member 5 [Source:HGNC Symbol;Acc:HGNC:5238]
ENSG00000046604	DSG2	5027.37	0.277882	1.21241	0.0660102	4.20968	2.55737e-05	0.000172474	4789.56	4449.39	4395.5	5357.65	5615.4	5556.74	desmoglein 2 [Source:HGNC Symbol;Acc:HGNC:3049]
ENSG00000046647	GEMIN8	242.582	0.193728	1.14372	0.153467	1.26235	0.206824	0.348117	236.846	246.402	195.504	225.011	258.263	293.467	gem nuclear organelle associated protein 8 [Source:HGNC Symbol;Acc:HGNC:26044]
ENSG00000046651	OFD1	1035.58	0.208964	1.15586	0.0833699	2.50646	0.0121945	0.0370292	956.495	994.104	931.742	1158.76	1095.28	1077.11	OFD1 centriole and centriolar satellite protein [Source:HGNC Symbol;Acc:HGNC:2567]
ENSG00000046653	GPM6B	12.7819	0.85655	1.8107	0.594063	1.44185	0.149344	0.273233	13.1581	11.3288	2.86103	16.8511	18.6696	13.8227	glycoprotein M6B [Source:HGNC Symbol;Acc:HGNC:4461]
ENSG00000046774	MAGEC2	295.059	-2.5571	-5.88523	0.14907	-17.1537	5.89922e-66	2.75554e-63	484.826	506.021	522.615	90.2027	94.3851	72.3035	MAGE family member C2 [Source:HGNC Symbol;Acc:HGNC:13574]
ENSG00000046889	PREX2	0	NA	NA	NA	NA	NA	NA	0	0	0	0	0	0	phosphatidylinositol-3,4,5-trisphosphate dependent Rac exchange factor 2 [Source:HGNC Symbol;Acc:HGNC:22950]
ENSG00000047056	WDR37	513.098	0.0613395	1.04343	0.103932	0.590187	0.555065	0.694441	489.887	494.692	521.661	496.611	519.637	556.099	WD repeat domain 37 [Source:HGNC Symbol;Acc:HGNC:31406]
ENSG00000047188	YTHDC2	2043.77	0.629234	1.54674	0.0696983	9.02797	1.74889e-19	7.54475e-18	1574.93	1654.95	1585.01	2516.76	2473.72	2457.26	YTH domain containing 2 [Source:HGNC Symbol;Acc:HGNC:24721]
ENSG00000047230	CTPS2	787.772	-0.439535	-1.35617	0.0920809	-4.77336	1.81182e-06	1.60726e-05	897.789	915.746	906.947	646.288	721.891	637.972	CTP synthase 2 [Source:HGNC Symbol;Acc:HGNC:2520]
ENSG00000047249	ATP6V1H	3736.37	-0.137745	-1.10018	0.0616721	-2.2335	0.0255158	0.0680446	3889.74	3896.17	3957.76	3525.84	3583.52	3565.2	ATPase H+ transporting V1 subunit H [Source:HGNC Symbol;Acc:HGNC:18303]
ENSG00000047315	POLR2B	6472.36	0.0358999	1.0252	0.0616311	0.582496	0.560233	0.697688	6422.18	6373.41	6380.1	6514.42	6817.51	6326.56	RNA polymerase II subunit B [Source:HGNC Symbol;Acc:HGNC:9188]
ENSG00000047346	FAM214A	403.021	-0.173634	-1.1279	0.120144	-1.44521	0.148398	0.27195	442.315	417.278	422.479	419.294	333.978	382.783	family with sequence similarity 214 member A [Source:HGNC Symbol;Acc:HGNC:25609]
ENSG00000047365	ARAP2	45.0624	-2.09097	-4.26033	0.344277	-6.0735	1.25151e-09	1.93087e-08	70.8514	56.6441	91.553	18.8335	18.6696	13.8227	ArfGAP with RhoGAP domain, ankyrin repeat and PH domain 2 [Source:HGNC Symbol;Acc:HGNC:16924]
ENSG00000047410	TPR	6054.31	0.0844912	1.06031	0.0728633	1.15958	0.246218	0.395736	5927.23	5895.71	5808.85	6429.18	6598.66	5666.26	translocated promoter region, nuclear basket protein [Source:HGNC Symbol;Acc:HGNC:12017]
ENSG00000047457	CP	7.5179	-0.246682	-1.18648	0.788465	-0.312864	0.754384	0.848451	12.146	2.83221	9.53677	4.95619	12.4464	3.18986	ceruloplasmin [Source:HGNC Symbol;Acc:HGNC:2295]
ENSG00000047578	KIAA0556	501.533	0.149947	1.10953	0.108703	1.37942	0.167766	0.298431	491.911	441.824	493.051	534.278	560.087	488.049	KIAA0556 [Source:HGNC Symbol;Acc:HGNC:29068]
ENSG00000047579	DTNBP1	783.887	0.187621	1.13888	0.0925248	2.02779	0.0425814	0.10269	685.235	742.982	770.571	869.317	807.978	827.237	dystrobrevin binding protein 1 [Source:HGNC Symbol;Acc:HGNC:17328]
ENSG00000047597	XK	13.4185	0.388303	1.30885	0.545627	0.711663	0.476674	0.627932	10.1216	12.2729	12.3978	8.92115	16.5952	20.2025	X-linked Kx blood group [Source:HGNC Symbol;Acc:HGNC:12811]
ENSG00000047621	C12orf4	748.344	0.318059	1.24665	0.103874	3.06197	0.00219883	0.00859854	632.602	713.716	652.315	879.229	877.47	734.731	chromosome 12 open reading frame 4 [Source:HGNC Symbol;Acc:HGNC:1184]
ENSG00000047634	SCML1	588.631	-0.244949	-1.18505	0.0970699	-2.52343	0.0116216	0.0356248	662.967	618.365	634.195	525.357	550.753	540.15	Scm polycomb group protein like 1 [Source:HGNC Symbol;Acc:HGNC:10580]
ENSG00000047644	WWC3	1392.88	-0.730053	-1.6587	0.0798233	-9.14586	5.91568e-20	2.72564e-18	1808.74	1665.34	1740.46	1088.38	1052.76	1001.62	WWC family member 3 [Source:HGNC Symbol;Acc:HGNC:29237]
ENSG00000047648	ARHGAP6	113.376	-0.212579	-1.15876	0.199656	-1.06472	0.287001	0.441584	100.204	135.002	129.7	104.08	97.4967	113.772	Rho GTPase activating protein 6 [Source:HGNC Symbol;Acc:HGNC:676]
ENSG00000047662	FAM184B	9.9187	-1.25287	-2.38315	0.655783	-1.91049	0.0560696	0.127844	18.2189	15.1051	8.58309	3.96496	7.26039	6.37972	family with sequence similarity 184 member B [Source:HGNC Symbol;Acc:HGNC:29235]
ENSG00000047849	MAP4	28061	0.0925738	1.06627	0.0573636	1.61381	0.10657	0.210657	27608.8	26312.1	27562.2	28308.8	29471	29103.2	microtubule associated protein 4 [Source:HGNC Symbol;Acc:HGNC:6862]
ENSG00000047932	GOPC	3212.18	-0.0397227	-1.02792	0.0720858	-0.551047	0.581601	0.716411	3329.01	3196.62	3244.41	3387.06	3129.23	2986.77	golgi associated PDZ and coiled-coil motif containing [Source:HGNC Symbol;Acc:HGNC:17643]
ENSG00000047936	ROS1	22.7964	-0.410797	-1.32942	0.424193	-0.96842	0.332835	0.49017	17.2068	27.378	33.3787	17.8423	19.7068	21.2657	ROS proto-oncogene 1, receptor tyrosine kinase [Source:HGNC Symbol;Acc:HGNC:10261]
ENSG00000048028	USP28	1032.47	0.241399	1.18214	0.0866474	2.786	0.00533636	0.0183468	973.701	902.529	963.214	1187.5	1105.65	1062.22	ubiquitin specific peptidase 28 [Source:HGNC Symbol;Acc:HGNC:12625]
ENSG00000048052	HDAC9	604.819	-0.269118	-1.20507	0.117891	-2.28276	0.0224444	0.0614329	671.064	629.694	682.833	569.962	619.208	456.15	histone deacetylase 9 [Source:HGNC Symbol;Acc:HGNC:14065]
ENSG00000048140	TSPAN17	2636.21	0.0241293	1.01687	0.0788602	0.305976	0.759623	0.852232	2687.29	2480.07	2675.06	2621.83	2477.87	2875.13	tetraspanin 17 [Source:HGNC Symbol;Acc:HGNC:13594]
ENSG00000048162	NOP16	1207.1	0.308325	1.23827	0.0824391	3.74003	0.000183999	0.00098516	1039.49	1143.27	1052.86	1345.11	1377.4	1284.45	NOP16 nucleolar protein [Source:HGNC Symbol;Acc:HGNC:26934]
ENSG00000048392	RRM2B	1548.13	0.242243	1.18283	0.107327	2.25705	0.0240048	0.0647746	1323.91	1392.5	1539.23	1841.72	1797.47	1393.97	ribonucleotide reductase regulatory TP53 inducible subunit M2B [Source:HGNC Symbol;Acc:HGNC:17296]
ENSG00000048405	ZNF800	723.697	-0.185187	-1.13696	0.109675	-1.68852	0.0913122	0.187159	763.171	789.241	758.173	710.718	749.895	570.985	zinc finger protein 800 [Source:HGNC Symbol;Acc:HGNC:27267]
ENSG00000048462	TNFRSF17	0.177215	1.04928	2.06949	4.08047	0.257146	0.797066	NA	0	0	0	0	0	1.06329	TNF receptor superfamily member 17 [Source:HGNC Symbol;Acc:HGNC:11913]
ENSG00000048471	SNX29	759.55	-0.285633	-1.21894	0.104157	-2.74233	0.00610051	0.020526	813.78	857.214	832.56	676.025	772.713	605.01	sorting nexin 29 [Source:HGNC Symbol;Acc:HGNC:30542]
ENSG00000048540	LMO3	3.53266	0.786276	1.72462	1.03908	0.756701	0.449229	0.603696	3.03649	1.88814	2.86103	4.95619	2.0744	6.37972	LIM domain only 3 [Source:HGNC Symbol;Acc:HGNC:6643]
ENSG00000048544	MRPS10	1869.23	0.189409	1.1403	0.0877431	2.15868	0.030875	0.0795574	1743.96	1733.31	1763.35	2122.24	2105.51	1746.98	mitochondrial ribosomal protein S10 [Source:HGNC Symbol;Acc:HGNC:14502]
ENSG00000048649	RSF1	2443.98	-0.146162	-1.10662	0.0838076	-1.74402	0.0811559	0.1708	2593.16	2636.78	2473.84	2553.43	2309.84	2096.8	remodeling and spacing factor 1 [Source:HGNC Symbol;Acc:HGNC:18118]
ENSG00000048707	VPS13D	2254.06	-0.121022	-1.08751	0.0699233	-1.73078	0.0834905	0.17457	2404.9	2387.55	2253.54	2189.65	2179.16	2109.56	vacuolar protein sorting 13 homolog D [Source:HGNC Symbol;Acc:HGNC:23595]
ENSG00000048740	CELF2	1131.3	-0.576466	-1.49119	0.0993245	-5.80387	6.48034e-09	8.93007e-08	1315.81	1297.15	1450.54	963.484	972.893	787.896	CUGBP Elav-like family member 2 [Source:HGNC Symbol;Acc:HGNC:2550]
ENSG00000048828	FAM120A	7093.88	0.150324	1.10982	0.0698227	2.15294	0.0313236	0.0804391	6527.44	6612.26	7034.32	7593.88	7830.85	6964.53	family with sequence similarity 120A [Source:HGNC Symbol;Acc:HGNC:13247]
ENSG00000048991	R3HDM1	1263.96	0.376758	1.29842	0.0904311	4.16625	3.09652e-05	0.000203817	1090.1	1097.01	1112.94	1575.08	1419.93	1288.7	R3H domain containing 1 [Source:HGNC Symbol;Acc:HGNC:9757]
ENSG00000049089	COL9A2	72.0963	-0.493633	-1.40799	0.240691	-2.0509	0.0402766	0.0982685	82.9974	91.5746	78.2015	51.5444	58.0831	70.177	collagen type IX alpha 2 chain [Source:HGNC Symbol;Acc:HGNC:2218]
ENSG00000049130	KITLG	820.306	-0.531122	-1.44505	0.104424	-5.0862	3.65315e-07	3.67376e-06	906.899	982.775	1019.48	721.622	709.444	581.618	KIT ligand [Source:HGNC Symbol;Acc:HGNC:6343]
ENSG00000049167	ERCC8	261.67	0.112649	1.08121	0.137805	0.817456	0.413668	0.570451	259.114	225.632	269.891	292.415	260.337	262.632	ERCC excision repair 8, CSA ubiquitin ligase complex subunit [Source:HGNC Symbol;Acc:HGNC:3439]
ENSG00000049192	ADAMTS6	730.219	0.346408	1.27139	0.092445	3.74718	0.000178836	0.000961698	671.064	619.309	638.963	836.606	835.982	779.39	ADAM metallopeptidase with thrombospondin type 1 motif 6 [Source:HGNC Symbol;Acc:HGNC:222]
ENSG00000049239	H6PD	2932.26	-0.435903	-1.35276	0.0947464	-4.60073	4.21003e-06	3.39863e-05	3575.97	3302.35	3236.78	2125.22	2596.11	2757.1	hexose-6-phosphate dehydrogenase/glucose 1-dehydrogenase [Source:HGNC Symbol;Acc:HGNC:4795]
ENSG00000049245	VAMP3	3863.58	-0.168817	-1.12414	0.0690194	-2.44594	0.0144476	0.0426749	3896.83	4046.28	4324.92	3730.03	3641.61	3541.81	vesicle associated membrane protein 3 [Source:HGNC Symbol;Acc:HGNC:12644]
ENSG00000049246	PER3	191.01	0.317319	1.24601	0.201698	1.57324	0.115664	0.224692	165.995	169.932	174.523	233.932	263.449	138.227	period circadian regulator 3 [Source:HGNC Symbol;Acc:HGNC:8847]
ENSG00000049247	UTS2	0.165206	1.04928	2.06949	4.08047	0.257146	0.797066	NA	0	0	0	0.991239	0	0	urotensin 2 [Source:HGNC Symbol;Acc:HGNC:12636]
ENSG00000049283	EPN3	8.98107	-0.014032	-1.00977	0.65425	-0.0214474	0.982889	0.98961	8.09731	12.2729	6.67574	8.92115	6.22319	11.6962	epsin 3 [Source:HGNC Symbol;Acc:HGNC:18235]
ENSG00000049323	LTBP1	27882.7	0.126437	1.09159	0.0939711	1.34548	0.178469	0.312748	27726.2	26926.7	25331.6	25634.4	27592.6	34084.7	latent transforming growth factor beta binding protein 1 [Source:HGNC Symbol;Acc:HGNC:6714]
ENSG00000049449	RCN1	24744.7	0.113161	1.0816	0.0613804	1.8436	0.0652415	0.144193	23546	24883.8	22894	25321.2	25296.2	26526.9	reticulocalbin 1 [Source:HGNC Symbol;Acc:HGNC:9934]
ENSG00000049540	ELN	0.692502	2.95458	7.75205	2.4045	1.22877	0.219158	NA	0	0	0	0.991239	1.0372	2.12657	elastin [Source:HGNC Symbol;Acc:HGNC:3327]
ENSG00000049541	RFC2	1535.19	-0.00966505	-1.00672	0.0743824	-0.129937	0.896616	0.940809	1482.82	1555.82	1582.15	1541.38	1544.39	1504.55	replication factor C subunit 2 [Source:HGNC Symbol;Acc:HGNC:9970]
ENSG00000049618	ARID1B	2089.81	0.126791	1.09186	0.0783386	1.6185	0.105555	0.209073	2066.84	1896.63	2031.33	2271.92	2247.61	2024.5	AT-rich interaction domain 1B [Source:HGNC Symbol;Acc:HGNC:18040]
ENSG00000049656	CLPTM1L	6597.81	0.435232	1.35213	0.0640197	6.7984	1.05788e-11	2.11357e-10	5699.49	5518.08	5612.39	7259.83	7539.4	7957.64	CLPTM1 like [Source:HGNC Symbol;Acc:HGNC:24308]
ENSG00000049759	NEDD4L	4007.84	-0.614623	-1.53116	0.0689637	-8.91227	5.00001e-19	2.09044e-17	4830.04	4944.09	4773.15	3343.45	3175.9	2980.39	NEDD4 like E3 ubiquitin protein ligase [Source:HGNC Symbol;Acc:HGNC:7728]
ENSG00000049768	FOXP3	13.2263	0.42202	1.3398	0.543898	0.775917	0.437798	0.593338	11.1338	13.217	9.53677	10.9036	20.744	13.8227	forkhead box P3 [Source:HGNC Symbol;Acc:HGNC:6106]
ENSG00000049769	PPP1R3F	118.764	-0.418019	-1.33609	0.20444	-2.04471	0.0408839	0.0993387	146.764	117.064	144.005	122.914	84.0131	97.8224	protein phosphatase 1 regulatory subunit 3F [Source:HGNC Symbol;Acc:HGNC:14944]
ENSG00000049860	HEXB	9011.01	0.0285152	1.01996	0.0660186	0.431926	0.665795	0.781395	9156.03	9175.4	8434.32	8895.38	8899.17	9505.79	hexosaminidase subunit beta [Source:HGNC Symbol;Acc:HGNC:4879]
ENSG00000049883	PTCD2	496.612	0.182275	1.13467	0.103346	1.76372	0.0777785	0.165775	491.911	458.817	445.367	528.33	531.046	524.201	pentatricopeptide repeat domain 2 [Source:HGNC Symbol;Acc:HGNC:25734]
ENSG00000050030	NEXMIF	0	NA	NA	NA	NA	NA	NA	0	0	0	0	0	0	neurite extension and migration factor [Source:HGNC Symbol;Acc:HGNC:29433]
ENSG00000050130	JKAMP	1590.63	0.22659	1.17007	0.080282	2.82243	0.00476611	0.0166439	1530.39	1442.54	1425.75	1834.78	1679.23	1631.08	JNK1/MAPK8 associated membrane protein [Source:HGNC Symbol;Acc:HGNC:20184]
ENSG00000050165	DKK3	8019.45	0.248903	1.1883	0.084232	2.95497	0.00312702	0.0116147	7889.82	7028.59	7069.61	7855.57	8644.02	9629.13	dickkopf WNT signaling pathway inhibitor 3 [Source:HGNC Symbol;Acc:HGNC:2893]
ENSG00000050327	ARHGEF5	42.7459	1.10495	2.15092	0.308695	3.57943	0.000344344	0.00169989	27.3284	29.2661	24.7956	60.4656	50.8228	63.7972	Rho guanine nucleotide exchange factor 5 [Source:HGNC Symbol;Acc:HGNC:13209]
ENSG00000050344	NFE2L3	308.175	-0.479991	-1.39474	0.12945	-3.70793	0.000208959	0.00109839	365.391	384.236	327.111	243.845	253.077	275.391	nuclear factor, erythroid 2 like 3 [Source:HGNC Symbol;Acc:HGNC:7783]
ENSG00000050393	MCUR1	1836.93	-0.393442	-1.31352	0.0809979	-4.85744	1.18914e-06	1.08986e-05	2024.33	1969.33	2264.03	1612.75	1624.25	1526.88	mitochondrial calcium uniporter regulator 1 [Source:HGNC Symbol;Acc:HGNC:21097]
ENSG00000050405	LIMA1	11422.8	0.571765	1.48634	0.0611301	9.35325	8.49986e-21	4.23306e-19	9122.63	9297.19	9145.76	14115.2	13849.7	13006.1	LIM domain and actin binding 1 [Source:HGNC Symbol;Acc:HGNC:24636]
ENSG00000050426	LETMD1	1360.16	0.167974	1.12348	0.0846094	1.98529	0.0471126	0.111163	1284.44	1338.69	1219.75	1397.65	1368.07	1552.4	LETM1 domain containing 1 [Source:HGNC Symbol;Acc:HGNC:24241]
ENSG00000050438	SLC4A8	395.489	0.574302	1.48896	0.120042	4.78416	1.71705e-06	1.5292e-05	277.333	334.2	341.416	468.856	485.409	465.72	solute carrier family 4 member 8 [Source:HGNC Symbol;Acc:HGNC:11034]
ENSG00000050555	LAMC3	12.8493	1.46891	2.76813	0.600827	2.44482	0.0144925	0.0427795	10.1216	8.49662	1.90735	19.8248	18.6696	18.0759	laminin subunit gamma 3 [Source:HGNC Symbol;Acc:HGNC:6494]
ENSG00000050628	PTGER3	341.618	-1.06314	-2.08948	0.13172	-8.07124	6.9588e-16	2.14724e-14	466.607	411.614	508.31	232.941	227.147	203.088	prostaglandin E receptor 3 [Source:HGNC Symbol;Acc:HGNC:9595]
ENSG00000050730	TNIP3	158.722	-0.738451	-1.66838	0.191113	-3.86396	0.000111565	0.000631572	196.36	205.807	193.596	138.773	133.799	83.9997	TNFAIP3 interacting protein 3 [Source:HGNC Symbol;Acc:HGNC:19315]
ENSG00000050748	MAPK9	986.53	-0.223608	-1.16765	0.0882843	-2.53282	0.011315	0.0348268	1025.32	1062.08	1100.54	870.308	880.582	980.351	mitogen-activated protein kinase 9 [Source:HGNC Symbol;Acc:HGNC:6886]
ENSG00000050820	BCAR1	3558.59	0.0178225	1.01243	0.0696702	0.255812	0.798096	0.878572	3562.82	3479.84	3566.75	3347.41	3738.07	3656.64	BCAR1 scaffold protein, Cas family member [Source:HGNC Symbol;Acc:HGNC:971]
ENSG00000051009	FAM160A2	724.077	0.0432275	1.03042	0.100271	0.431108	0.66639	0.781891	758.111	676.897	704.767	723.604	679.365	801.719	family with sequence similarity 160 member A2 [Source:HGNC Symbol;Acc:HGNC:25378]
ENSG00000051108	HERPUD1	2813.63	0.519948	1.4339	0.0735928	7.0652	1.60385e-12	3.52691e-11	2490.93	2264.82	2181.06	3343.45	3273.4	3328.09	homocysteine inducible ER protein with ubiquitin like domain 1 [Source:HGNC Symbol;Acc:HGNC:13744]
ENSG00000051128	HOMER3	5307.15	-0.539453	-1.45342	0.0794599	-6.789	1.12913e-11	2.24929e-10	6041.6	6177.04	6644.27	3931.25	4346.9	4701.86	homer scaffold protein 3 [Source:HGNC Symbol;Acc:HGNC:17514]
ENSG00000051180	RAD51	721.749	-0.200666	-1.14923	0.0978663	-2.05041	0.0403242	0.0983493	729.77	757.143	828.745	698.823	689.737	626.276	RAD51 recombinase [Source:HGNC Symbol;Acc:HGNC:9817]
ENSG00000051382	PIK3CB	770.258	0.036148	1.02537	0.100145	0.360957	0.718132	0.821884	725.721	750.534	805.857	859.404	763.378	716.656	phosphatidylinositol-4,5-bisphosphate 3-kinase catalytic subunit beta [Source:HGNC Symbol;Acc:HGNC:8976]
ENSG00000051523	CYBA	29.9151	-0.263773	-1.20061	0.360113	-0.732472	0.46388	0.617604	32.3892	32.0983	33.3787	24.781	22.8184	34.0252	cytochrome b-245 alpha chain [Source:HGNC Symbol;Acc:HGNC:2577]
ENSG00000051596	THOC3	1604.94	0.354685	1.27871	0.0731237	4.85048	1.23165e-06	1.12653e-05	1374.52	1445.37	1405.72	1795.13	1771.54	1837.36	THO complex 3 [Source:HGNC Symbol;Acc:HGNC:19072]
ENSG00000051620	HEBP2	979.354	-0.299925	-1.23108	0.0855276	-3.50677	0.000453588	0.00216577	1068.84	1049.8	1123.43	856.43	853.615	923.997	heme binding protein 2 [Source:HGNC Symbol;Acc:HGNC:15716]
ENSG00000051825	MPHOSPH9	867.371	0.219244	1.16412	0.0952205	2.30249	0.0213077	0.058953	782.402	793.018	829.699	1030.89	888.88	879.339	M-phase phosphoprotein 9 [Source:HGNC Symbol;Acc:HGNC:7215]
ENSG00000052126	PLEKHA5	1291.01	0.0356384	1.02501	0.0878805	0.405533	0.685086	0.797645	1235.85	1270.72	1318.94	1384.76	1358.73	1177.06	pleckstrin homology domain containing A5 [Source:HGNC Symbol;Acc:HGNC:30036]
ENSG00000052344	PRSS8	0	NA	NA	NA	NA	NA	NA	0	0	0	0	0	0	serine protease 8 [Source:HGNC Symbol;Acc:HGNC:9491]
ENSG00000052723	SIKE1	1143.69	-0.00152785	-1.00106	0.0785439	-0.0194522	0.98448	0.990256	1131.6	1128.16	1173.02	1131	1160.63	1137.72	suppressor of IKBKE 1 [Source:HGNC Symbol;Acc:HGNC:26119]
ENSG00000052749	RRP12	1625.72	0.190444	1.14111	0.0765944	2.48639	0.0129046	0.038837	1586.06	1505.79	1463.89	1663.3	1739.38	1795.89	ribosomal RNA processing 12 homolog [Source:HGNC Symbol;Acc:HGNC:29100]
ENSG00000052795	FNIP2	1512.18	0.570192	1.48472	0.0804217	7.09004	1.34078e-12	2.99706e-11	1206.5	1210.3	1235.01	1871.46	1880.44	1669.36	folliculin interacting protein 2 [Source:HGNC Symbol;Acc:HGNC:29280]
ENSG00000052802	MSMO1	10756.8	0.675205	1.59682	0.0629301	10.7294	7.40394e-27	5.25098e-25	8389.82	8404.1	8060.48	13865.4	13136.1	12685	methylsterol monooxygenase 1 [Source:HGNC Symbol;Acc:HGNC:10545]
ENSG00000052841	TTC17	3029.56	0.103553	1.07442	0.0710248	1.45798	0.144845	0.266984	3059.77	2913.4	2789.5	3028.23	3114.71	3271.73	tetratricopeptide repeat domain 17 [Source:HGNC Symbol;Acc:HGNC:25596]
ENSG00000052850	ALX4	46.2845	-0.113915	-1.08216	0.306547	-0.371608	0.710185	0.816514	43.523	42.4831	58.1743	35.6846	41.488	56.3542	ALX homeobox 4 [Source:HGNC Symbol;Acc:HGNC:450]
ENSG00000053108	FSTL4	4.50271	-5.57192	-47.5679	1.43389	-3.88589	0.000101958	0.000583982	7.08514	9.44068	10.4904	0	0	0	follistatin like 4 [Source:HGNC Symbol;Acc:HGNC:21389]
ENSG00000053328	METTL24	0.345733	1.95361	3.87342	3.7254	0.524402	0.599999	NA	0	0	0	0	2.0744	0	methyltransferase like 24 [Source:HGNC Symbol;Acc:HGNC:21566]
ENSG00000053371	AKR7A2	1918.57	0.21911	1.16402	0.0793364	2.76178	0.00574871	0.0195168	1631.61	1860.76	1826.29	1984.46	2121.07	2087.23	aldo-keto reductase family 7 member A2 [Source:HGNC Symbol;Acc:HGNC:389]
ENSG00000053372	MRTO4	2804.77	0.399054	1.31864	0.0697317	5.72271	1.04835e-08	1.39499e-07	2310.77	2547.1	2399.45	3152.14	3167.61	3251.53	MRT4 homolog, ribosome maturation factor [Source:HGNC Symbol;Acc:HGNC:18477]
ENSG00000053438	NNAT	9.33444	0.0958861	1.06872	0.63455	0.151109	0.87989	0.928824	7.08514	8.49662	11.4441	6.93867	11.4092	10.6329	neuronatin [Source:HGNC Symbol;Acc:HGNC:7860]
ENSG00000053501	USE1	565.374	0.243524	1.18388	0.101162	2.40727	0.0160721	0.0466195	483.814	555.112	514.032	610.603	610.91	617.77	unconventional SNARE in the ER 1 [Source:HGNC Symbol;Acc:HGNC:30882]
ENSG00000053524	MCF2L2	4.04797	-1.29247	-2.44947	1.12822	-1.14558	0.251967	0.402305	3.03649	3.77627	10.4904	5.94743	1.0372	0	MCF.2 cell line derived transforming sequence-like 2 [Source:HGNC Symbol;Acc:HGNC:30319]
ENSG00000053702	NRIP2	6.56832	0.758785	1.69206	0.757929	1.00113	0.316764	0.472778	7.08514	3.77627	3.81471	7.92991	8.29759	8.5063	nuclear receptor interacting protein 2 [Source:HGNC Symbol;Acc:HGNC:23078]
ENSG00000053747	LAMA3	93.1307	-1.90758	-3.75179	0.249107	-7.65766	1.89352e-14	5.0892e-13	161.946	117.064	162.125	38.6583	30.0788	48.9112	laminin subunit alpha 3 [Source:HGNC Symbol;Acc:HGNC:6483]
ENSG00000053770	AP5M1	874.784	-0.144689	-1.10549	0.101579	-1.4244	0.154332	0.279888	924.105	912.914	919.344	893.106	885.768	713.466	adaptor related protein complex 5 subunit mu 1 [Source:HGNC Symbol;Acc:HGNC:20192]
ENSG00000053900	ANAPC4	848.201	0.153102	1.11196	0.101336	1.51085	0.130827	0.247106	870.461	833.612	705.721	846.518	896.14	936.756	anaphase promoting complex subunit 4 [Source:HGNC Symbol;Acc:HGNC:19990]
ENSG00000053918	KCNQ1	0	NA	NA	NA	NA	NA	NA	0	0	0	0	0	0	potassium voltage-gated channel subfamily Q member 1 [Source:HGNC Symbol;Acc:HGNC:6294]
ENSG00000054118	THRAP3	7012.8	-0.0204807	-1.0143	0.0616553	-0.33218	0.739753	0.838604	7184.34	7112.61	6891.27	7069.52	7120.37	6698.71	thyroid hormone receptor associated protein 3 [Source:HGNC Symbol;Acc:HGNC:22964]
ENSG00000054148	PHPT1	1531.97	-0.193962	-1.1439	0.110535	-1.75476	0.0792999	0.168028	1675.13	1629.46	1599.32	1316.37	1240.49	1731.03	phosphohistidine phosphatase 1 [Source:HGNC Symbol;Acc:HGNC:30033]
ENSG00000054179	ENTPD2	0.342421	1.94173	3.84167	3.38343	0.573895	0.566039	NA	0	0	0	0.991239	0	1.06329	ectonucleoside triphosphate diphosphohydrolase 2 [Source:HGNC Symbol;Acc:HGNC:3364]
ENSG00000054219	LY75	1.18377	3.73501	13.3152	2.01917	1.84977	0.0643461	0.14268	0	0	0	3.96496	2.0744	1.06329	lymphocyte antigen 75 [Source:HGNC Symbol;Acc:HGNC:6729]
ENSG00000054267	ARID4B	1439.39	-0.185869	-1.1375	0.0812473	-2.2877	0.0221552	0.060767	1523.31	1569.04	1503.95	1391.7	1406.44	1241.92	AT-rich interaction domain 4B [Source:HGNC Symbol;Acc:HGNC:15550]
ENSG00000054277	OPN3	308.464	-0.185606	-1.13729	0.129956	-1.42822	0.153228	0.278458	335.026	313.431	336.648	299.354	312.197	254.126	opsin 3 [Source:HGNC Symbol;Acc:HGNC:14007]
ENSG00000054282	SDCCAG8	455.521	-0.113516	-1.08186	0.117521	-0.965921	0.334084	0.49112	493.936	472.978	453.95	494.628	424.214	393.416	SHH signaling and ciliogenesis regulator SDCCAG8 [Source:HGNC Symbol;Acc:HGNC:10671]
ENSG00000054356	PTPRN	6.46018	-2.70153	-6.50492	0.990349	-2.72786	0.0063747	0.0213267	21.2554	3.77627	8.58309	1.98248	1.0372	2.12657	protein tyrosine phosphatase receptor type N [Source:HGNC Symbol;Acc:HGNC:9676]
ENSG00000054392	HHAT	201.32	-0.418555	-1.33659	0.145409	-2.87847	0.00399611	0.0143015	229.761	225.632	235.558	170.493	175.287	171.189	hedgehog acyltransferase [Source:HGNC Symbol;Acc:HGNC:18270]
ENSG00000054523	KIF1B	2995.23	0.176255	1.12995	0.0749542	2.3515	0.018698	0.0528545	2769.28	2840.7	2827.65	3208.64	3397.86	2927.23	kinesin family member 1B [Source:HGNC Symbol;Acc:HGNC:16636]
ENSG00000054611	TBC1D22A	892.801	-0.0540933	-1.03821	0.0982706	-0.550453	0.582009	0.716652	925.118	843.053	960.353	809.842	963.558	854.883	TBC1 domain family member 22A [Source:HGNC Symbol;Acc:HGNC:1309]
ENSG00000054654	SYNE2	1392.6	-0.310128	-1.23982	0.0853368	-3.63416	0.000278888	0.00140963	1491.93	1686.11	1446.73	1235.08	1217.67	1278.07	spectrin repeat containing nuclear envelope protein 2 [Source:HGNC Symbol;Acc:HGNC:17084]
ENSG00000054690	PLEKHH1	27.7817	0.0500853	1.03533	0.398694	0.125623	0.90003	0.942592	34.4136	16.0492	31.4713	23.7897	28.0044	32.9619	pleckstrin homology, MyTH4 and FERM domain containing H1 [Source:HGNC Symbol;Acc:HGNC:17733]
ENSG00000054793	ATP9A	3873.48	-0.535093	-1.44904	0.0636499	-8.40683	4.21255e-17	1.47832e-15	4694.41	4549.47	4507.08	3080.77	3183.16	3226.01	ATPase phospholipid transporting 9A (putative) [Source:HGNC Symbol;Acc:HGNC:13540]
ENSG00000054796	SPO11	0	NA	NA	NA	NA	NA	NA	0	0	0	0	0	0	SPO11 initiator of meiotic double stranded breaks [Source:HGNC Symbol;Acc:HGNC:11250]
ENSG00000054803	CBLN4	0	NA	NA	NA	NA	NA	NA	0	0	0	0	0	0	cerebellin 4 precursor [Source:HGNC Symbol;Acc:HGNC:16231]
ENSG00000054938	CHRDL2	2.98847	-0.901243	-1.86767	1.15213	-0.782239	0.434074	0.590003	4.04865	2.83221	4.76838	0.991239	1.0372	4.25315	chordin like 2 [Source:HGNC Symbol;Acc:HGNC:24168]
ENSG00000054965	FAM168A	3446.07	0.112199	1.08087	0.0726758	1.54382	0.122631	0.235193	3249.05	3147.52	3540.05	3683.44	3620.86	3435.48	family with sequence similarity 168 member A [Source:HGNC Symbol;Acc:HGNC:28999]
ENSG00000054967	RELT	946.548	-0.579654	-1.49449	0.0904791	-6.40649	1.48906e-10	2.57939e-09	1192.33	1089.46	1120.57	715.674	746.783	814.478	RELT TNF receptor [Source:HGNC Symbol;Acc:HGNC:13764]
ENSG00000054983	GALC	909.314	0.347069	1.27197	0.0948817	3.65791	0.00025428	0.00130275	790.5	870.431	740.053	964.475	1014.38	1076.05	galactosylceramidase [Source:HGNC Symbol;Acc:HGNC:4115]
ENSG00000055044	NOP58	3890.91	0.239702	1.18075	0.086361	2.77559	0.00551023	0.0188394	3397.83	3902.78	3404.63	4355.5	4497.3	3787.43	NOP58 ribonucleoprotein [Source:HGNC Symbol;Acc:HGNC:29926]
ENSG00000055070	SZRD1	7211.8	-0.135201	-1.09825	0.0689004	-1.96227	0.0497311	0.115928	7089.19	7512.9	8046.17	7082.4	6838.25	6701.9	SUZ RNA binding domain containing 1 [Source:HGNC Symbol;Acc:HGNC:30232]
ENSG00000055118	KCNH2	1.67519	1.27383	2.41803	1.67722	0.759488	0.44756	0.602171	2.02433	0.944068	0	4.95619	0	2.12657	potassium voltage-gated channel subfamily H member 2 [Source:HGNC Symbol;Acc:HGNC:6251]
ENSG00000055130	CUL1	3594.03	0.0103007	1.00717	0.0779034	0.132225	0.894807	0.939738	3487.92	3715.85	3540.05	3712.19	3842.82	3265.36	cullin 1 [Source:HGNC Symbol;Acc:HGNC:2551]
ENSG00000055147	FAM114A2	972.269	0.376569	1.29825	0.100959	3.72991	0.00019155	0.00101994	846.169	869.487	823.023	1176.6	1173.07	945.262	family with sequence similarity 114 member A2 [Source:HGNC Symbol;Acc:HGNC:1333]
ENSG00000055163	CYFIP2	30.2078	-1.11397	-2.16441	0.389917	-2.85695	0.00427732	0.0151677	43.523	43.4271	37.1934	26.7635	19.7068	10.6329	cytoplasmic FMR1 interacting protein 2 [Source:HGNC Symbol;Acc:HGNC:13760]
ENSG00000055211	GINM1	1965.4	0.242383	1.18294	0.0738033	3.28417	0.00102283	0.00441672	1839.1	1818.28	1745.23	2244.16	2075.44	2070.22	glycoprotein integral membrane 1 [Source:HGNC Symbol;Acc:HGNC:21074]
ENSG00000055332	EIF2AK2	850.317	-0.0124105	-1.00864	0.107007	-0.115978	0.90767	0.947103	874.509	841.165	846.865	929.782	897.177	712.402	eukaryotic translation initiation factor 2 alpha kinase 2 [Source:HGNC Symbol;Acc:HGNC:9437]
ENSG00000055483	USP36	2073.72	-0.259096	-1.19673	0.0748408	-3.46196	0.000536265	0.00250319	2380.61	2160.03	2238.28	1913.09	1941.64	1808.65	ubiquitin specific peptidase 36 [Source:HGNC Symbol;Acc:HGNC:20062]
ENSG00000055609	KMT2C	1673.84	-0.39882	-1.31843	0.0745252	-5.35147	8.7241e-08	9.83167e-07	1927.16	1951.39	1832.97	1492.81	1404.37	1434.37	lysine methyltransferase 2C [Source:HGNC Symbol;Acc:HGNC:13726]
ENSG00000055732	MCOLN3	662.601	-0.656675	-1.57645	0.101649	-6.46023	1.04545e-10	1.83679e-09	802.646	874.207	755.312	488.681	508.228	546.53	mucolipin 3 [Source:HGNC Symbol;Acc:HGNC:13358]
ENSG00000055813	CCDC85A	1122.28	-0.515542	-1.42953	0.10198	-5.05535	4.29596e-07	4.26949e-06	1272.29	1228.23	1461.99	996.195	958.372	816.605	coiled-coil domain containing 85A [Source:HGNC Symbol;Acc:HGNC:29400]
ENSG00000055917	PUM2	1778.05	0.118025	1.08525	0.11414	1.03404	0.301118	0.456871	1710.56	1630.41	1775.75	2105.39	1984.16	1462.02	pumilio RNA binding family member 2 [Source:HGNC Symbol;Acc:HGNC:14958]
ENSG00000055950	MRPL43	1030.88	0.11387	1.08213	0.0872878	1.30453	0.192053	0.330104	925.118	993.16	1051.91	1063.6	1037.2	1114.33	mitochondrial ribosomal protein L43 [Source:HGNC Symbol;Acc:HGNC:14517]
ENSG00000055955	ITIH4	107.921	-0.100341	-1.07203	0.226621	-0.442769	0.657933	0.77546	126.52	127.449	81.0625	103.089	87.1247	122.278	inter-alpha-trypsin inhibitor heavy chain 4 [Source:HGNC Symbol;Acc:HGNC:6169]
ENSG00000055957	ITIH1	1.50127	-0.257615	-1.1955	1.60769	-0.16024	0.872692	0.924493	3.03649	1.88814	0	1.98248	1.0372	1.06329	inter-alpha-trypsin inhibitor heavy chain 1 [Source:HGNC Symbol;Acc:HGNC:6166]
ENSG00000056050	HPF1	696.424	0.0878506	1.06279	0.105486	0.832815	0.404949	0.562148	627.541	739.206	658.991	784.07	707.37	661.365	histone PARylation factor 1 [Source:HGNC Symbol;Acc:HGNC:26051]
ENSG00000056097	ZFR	5335.01	0.0561657	1.0397	0.0758508	0.740476	0.459011	0.61299	5173.17	5361.36	5159.39	5637.18	5776.16	4902.82	zinc finger RNA binding protein [Source:HGNC Symbol;Acc:HGNC:17277]
ENSG00000056277	ZNF280C	265.025	0.174365	1.12847	0.154845	1.12606	0.260139	0.411904	237.858	257.731	251.771	328.1	293.527	221.164	zinc finger protein 280C [Source:HGNC Symbol;Acc:HGNC:25955]
ENSG00000056291	NPFFR2	0.654566	1.52451	2.87688	2.72659	0.559125	0.576077	NA	0	0	0.953677	2.97372	0	0	neuropeptide FF receptor 2 [Source:HGNC Symbol;Acc:HGNC:4525]
ENSG00000056487	PHF21B	151.927	1.53036	2.88858	0.173416	8.82478	1.0968e-18	4.44827e-17	75.9123	75.5255	82.9699	232.941	220.923	223.29	PHD finger protein 21B [Source:HGNC Symbol;Acc:HGNC:25161]
ENSG00000056558	TRAF1	67.6573	0.100216	1.07193	0.261813	0.382777	0.701885	0.810618	53.6447	71.7492	70.5721	85.2465	71.5667	53.1644	TNF receptor associated factor 1 [Source:HGNC Symbol;Acc:HGNC:12031]
ENSG00000056586	RC3H2	2138.49	0.00440013	1.00305	0.0741416	0.0593476	0.952675	0.972416	2143.76	2102.44	2160.08	2286.79	2087.88	2050.02	ring finger and CCCH-type domains 2 [Source:HGNC Symbol;Acc:HGNC:21461]
ENSG00000056736	IL17RB	9.43914	1.29071	2.44648	0.711811	1.81327	0.0697899	0.15205	5.06082	9.44068	1.90735	9.91239	20.744	9.56959	interleukin 17 receptor B [Source:HGNC Symbol;Acc:HGNC:18015]
ENSG00000056972	TRAF3IP2	533.008	-0.374221	-1.29614	0.105976	-3.53118	0.000413714	0.00199224	561.751	588.155	655.176	472.821	449.107	471.036	TRAF3 interacting protein 2 [Source:HGNC Symbol;Acc:HGNC:1343]
ENSG00000056998	GYG2	1.49243	-1.73936	-3.33887	1.71519	-1.01409	0.310538	0.466462	4.04865	0.944068	1.90735	0.991239	0	1.06329	glycogenin 2 [Source:HGNC Symbol;Acc:HGNC:4700]
ENSG00000057019	DCBLD2	22039.1	0.136208	1.09901	0.0658752	2.06766	0.0386719	0.0952454	20812.1	21270.8	20916	23628.2	24216.5	21391.2	discoidin, CUB and LCCL domain containing 2 [Source:HGNC Symbol;Acc:HGNC:24627]
ENSG00000057149	SERPINB3	0	NA	NA	NA	NA	NA	NA	0	0	0	0	0	0	serpin family B member 3 [Source:HGNC Symbol;Acc:HGNC:10569]
ENSG00000057252	SOAT1	4970.44	-0.313401	-1.24263	0.0647902	-4.83717	1.31703e-06	1.19735e-05	5694.43	5591.72	5238.55	4377.31	4409.13	4511.53	sterol O-acyltransferase 1 [Source:HGNC Symbol;Acc:HGNC:11177]
ENSG00000057294	PKP2	1.47948	-1.72734	-3.31116	1.70817	-1.01122	0.311912	0.467489	3.03649	2.83221	0.953677	0.991239	0	1.06329	plakophilin 2 [Source:HGNC Symbol;Acc:HGNC:9024]
ENSG00000057468	MSH4	10.1287	-0.351511	-1.2759	0.64577	-0.544329	0.586215	0.719673	15.1825	13.217	5.72206	11.8949	5.186	9.56959	mutS homolog 4 [Source:HGNC Symbol;Acc:HGNC:7327]
ENSG00000057593	F7	0	NA	NA	NA	NA	NA	NA	0	0	0	0	0	0	coagulation factor VII [Source:HGNC Symbol;Acc:HGNC:3544]
ENSG00000057608	GDI2	8060.3	0.0890831	1.06369	0.0755884	1.17853	0.238586	0.386404	7717.75	8085	7632.28	8725.88	8724.92	7475.97	GDP dissociation inhibitor 2 [Source:HGNC Symbol;Acc:HGNC:4227]
ENSG00000057657	PRDM1	285.664	-0.789175	-1.72809	0.134621	-5.86222	4.5672e-09	6.44452e-08	390.695	353.082	342.37	229.967	203.291	194.582	PR/SET domain 1 [Source:HGNC Symbol;Acc:HGNC:9346]
ENSG00000057663	ATG5	788.018	0.113173	1.0816	0.0909829	1.24389	0.213539	0.356133	719.648	767.528	783.922	830.658	779.974	846.377	autophagy related 5 [Source:HGNC Symbol;Acc:HGNC:589]
ENSG00000057704	TMCC3	0.510254	-0.855656	-1.80958	2.9803	-0.287104	0.774033	NA	2.02433	0	0	0	1.0372	0	transmembrane and coiled-coil domain family 3 [Source:HGNC Symbol;Acc:HGNC:29199]
ENSG00000057757	PITHD1	1091.24	0.104371	1.07503	0.0795233	1.31245	0.189367	0.326565	1065.81	1028.09	1061.44	1114.15	1126.4	1151.54	PITH domain containing 1 [Source:HGNC Symbol;Acc:HGNC:25022]
ENSG00000057935	MTA3	925.99	0.0972777	1.06975	0.0942975	1.0316	0.302257	0.458036	815.804	975.223	892.642	913.922	981.19	977.161	metastasis associated 1 family member 3 [Source:HGNC Symbol;Acc:HGNC:23784]
ENSG00000058056	USP13	2312.02	0.279563	1.21383	0.0791353	3.53273	0.000411298	0.00198201	2044.57	2169.47	2052.31	2632.73	2660.42	2312.65	ubiquitin specific peptidase 13 [Source:HGNC Symbol;Acc:HGNC:12611]
ENSG00000058063	ATP11B	4782.5	-0.0600557	-1.04251	0.0782854	-0.767137	0.443	0.598472	4931.26	4827.02	4888.55	4973.05	4903.88	4171.28	ATPase phospholipid transporting 11B (putative) [Source:HGNC Symbol;Acc:HGNC:13553]
ENSG00000058085	LAMC2	628.006	-0.888428	-1.85116	0.104022	-8.54078	1.33319e-17	4.90743e-16	818.84	834.557	792.505	391.539	456.368	474.226	laminin subunit gamma 2 [Source:HGNC Symbol;Acc:HGNC:6493]
ENSG00000058091	CDK14	1077.09	-0.20422	-1.15206	0.0956386	-2.13533	0.0327342	0.0832709	1059.74	1172.53	1227.38	1054.68	1045.5	902.731	cyclin dependent kinase 14 [Source:HGNC Symbol;Acc:HGNC:8883]
ENSG00000058262	SEC61A1	64322.1	0.266709	1.20306	0.0820413	3.25092	0.00115034	0.00489554	60915	57360.7	56904	63622.7	67815.2	79314.8	SEC61 translocon subunit alpha 1 [Source:HGNC Symbol;Acc:HGNC:18276]
ENSG00000058272	PPP1R12A	4646.46	0.117713	1.08501	0.0796641	1.47762	0.139511	0.259077	4374.57	4503.21	4493.73	5133.63	5084.35	4289.3	protein phosphatase 1 regulatory subunit 12A [Source:HGNC Symbol;Acc:HGNC:7618]
ENSG00000058335	RASGRF1	3.56442	-4.20003	-18.3796	1.51647	-2.76961	0.00561234	0.0191305	6.07298	2.83221	11.4441	0	1.0372	0	Ras protein specific guanine nucleotide releasing factor 1 [Source:HGNC Symbol;Acc:HGNC:9875]
ENSG00000058404	CAMK2B	8.29577	-1.76991	-3.41032	0.742086	-2.38504	0.0170771	0.0489995	9.10947	17.9373	11.4441	4.95619	2.0744	4.25315	calcium/calmodulin dependent protein kinase II beta [Source:HGNC Symbol;Acc:HGNC:1461]
ENSG00000058453	CROCC	879.358	0.0949778	1.06805	0.0953817	0.995765	0.319365	0.475606	890.704	837.389	823.023	859.404	862.95	1002.68	ciliary rootlet coiled-coil, rootletin [Source:HGNC Symbol;Acc:HGNC:21299]
ENSG00000058600	POLR3E	918.805	0.221094	1.16562	0.0931205	2.37428	0.0175833	0.0502286	764.183	911.026	869.753	972.405	985.339	1010.12	RNA polymerase III subunit E [Source:HGNC Symbol;Acc:HGNC:30347]
ENSG00000058668	ATP2B4	14727.3	-0.157228	-1.11514	0.0715371	-2.19785	0.0279598	0.0734141	16147	15264.6	15174.9	13147.8	13474.3	15155	ATPase plasma membrane Ca2+ transporting 4 [Source:HGNC Symbol;Acc:HGNC:817]
ENSG00000058673	ZC3H11A	2793.91	-0.227656	-1.17093	0.0810904	-2.80744	0.00499377	0.0173361	3132.65	2895.46	3014.57	2834.94	2492.39	2393.46	zinc finger CCCH-type containing 11A [Source:HGNC Symbol;Acc:HGNC:29093]
ENSG00000058729	RIOK2	1272.84	0.366747	1.28944	0.0952151	3.85177	0.000117265	0.000661311	1043.54	1159.32	1132.97	1517.59	1523.65	1260	RIO kinase 2 [Source:HGNC Symbol;Acc:HGNC:18999]
ENSG00000058799	YIPF1	615.929	0.0588198	1.04161	0.0971443	0.605488	0.544854	0.686759	616.408	607.98	585.558	593.752	634.766	657.112	Yip1 domain family member 1 [Source:HGNC Symbol;Acc:HGNC:25231]
ENSG00000058804	NDC1	3973.63	0.411318	1.3299	0.0747625	5.50166	3.76234e-08	4.52215e-07	3306.74	3600.68	3325.47	4584.48	4807.42	4217	NDC1 transmembrane nucleoporin [Source:HGNC Symbol;Acc:HGNC:25525]
ENSG00000058866	DGKG	80.057	-0.297644	-1.22914	0.247603	-1.2021	0.229325	0.374857	95.1434	74.5814	95.3677	82.2728	81.9387	51.0378	diacylglycerol kinase gamma [Source:HGNC Symbol;Acc:HGNC:2853]
ENSG00000059122	FLYWCH1	1260.1	-0.0892474	-1.06382	0.0940428	-0.949008	0.342616	0.500063	1354.27	1209.35	1333.24	1084.42	1277.83	1301.46	FLYWCH-type zinc finger 1 [Source:HGNC Symbol;Acc:HGNC:25404]
ENSG00000059145	UNKL	342.414	-0.0586159	-1.04147	0.119221	-0.491657	0.622962	0.750368	341.099	336.088	370.98	348.916	326.718	330.682	unk like zinc finger [Source:HGNC Symbol;Acc:HGNC:14184]
ENSG00000059377	TBXAS1	85.2778	-0.771016	-1.70647	0.226478	-3.40437	0.000663169	0.00301665	92.1069	121.785	108.719	68.3955	64.3063	56.3542	thromboxane A synthase 1 [Source:HGNC Symbol;Acc:HGNC:11609]
ENSG00000059378	PARP12	550.129	0.189084	1.14004	0.10097	1.87266	0.061115	0.137109	507.094	493.748	541.688	610.603	577.72	569.922	poly(ADP-ribose) polymerase family member 12 [Source:HGNC Symbol;Acc:HGNC:21919]
ENSG00000059573	ALDH18A1	3576.25	-0.473475	-1.38845	0.0730912	-6.47787	9.30288e-11	1.64513e-09	4284.49	4014.18	4175.2	2908.29	3223.61	2851.74	aldehyde dehydrogenase 18 family member A1 [Source:HGNC Symbol;Acc:HGNC:9722]
ENSG00000059588	TARBP1	1156.19	0.199188	1.14805	0.0841861	2.36604	0.0179793	0.0511656	1157.92	1060.19	1011.85	1232.11	1236.34	1238.73	TAR (HIV-1) RNA binding protein 1 [Source:HGNC Symbol;Acc:HGNC:11568]
ENSG00000059691	GATB	601.093	0.140679	1.10242	0.116261	1.21003	0.226267	0.370954	496.972	641.967	576.021	609.612	689.737	592.251	glutamyl-tRNA amidotransferase subunit B [Source:HGNC Symbol;Acc:HGNC:8849]
ENSG00000059728	MXD1	393.193	0.0184388	1.01286	0.112463	0.163955	0.869767	0.923344	399.805	387.068	385.285	391.539	417.991	377.467	MAX dimerization protein 1 [Source:HGNC Symbol;Acc:HGNC:6761]
ENSG00000059758	CDK17	976.642	-0.135376	-1.09838	0.084161	-1.60853	0.107718	0.212487	1005.08	989.384	1072.89	944.651	935.554	912.3	cyclin dependent kinase 17 [Source:HGNC Symbol;Acc:HGNC:8750]
ENSG00000059769	DNAJC25	608.446	0.486017	1.40057	0.105332	4.61414	3.94717e-06	3.21518e-05	491.911	531.511	496.866	636.375	757.155	736.858	DnaJ heat shock protein family (Hsp40) member C25 [Source:HGNC Symbol;Acc:HGNC:34187]
ENSG00000059804	SLC2A3	62.4372	-1.58052	-2.99079	0.273915	-5.77012	7.92142e-09	1.07196e-07	86.0339	91.5746	102.997	28.7459	25.93	39.3416	solute carrier family 2 member 3 [Source:HGNC Symbol;Acc:HGNC:11007]
ENSG00000059915	PSD	1.32791	-0.654596	-1.57418	1.62663	-0.402424	0.687372	0.799583	2.02433	0.944068	1.90735	0.991239	1.0372	1.06329	pleckstrin and Sec7 domain containing [Source:HGNC Symbol;Acc:HGNC:9507]
ENSG00000060069	CTDP1	1357.38	-0.20624	-1.15368	0.0949849	-2.1713	0.0299088	0.0774656	1449.42	1397.22	1515.39	1109.2	1270.57	1402.48	CTD phosphatase subunit 1 [Source:HGNC Symbol;Acc:HGNC:2498]
ENSG00000060138	YBX3	2881.44	0.0786983	1.05606	0.0770734	1.02108	0.307215	0.463096	2587.09	2880.35	2940.19	2810.16	2980.91	3089.91	Y-box binding protein 3 [Source:HGNC Symbol;Acc:HGNC:2428]
ENSG00000060140	STYK1	14.8812	-3.10718	-8.61695	0.659397	-4.71215	2.45114e-06	2.10846e-05	19.2311	32.0983	28.6103	1.98248	3.1116	4.25315	serine/threonine/tyrosine kinase 1 [Source:HGNC Symbol;Acc:HGNC:18889]
ENSG00000060237	WNK1	5503.42	-0.00733699	-1.0051	0.0778019	-0.0943035	0.924868	0.957159	5433.29	5562.45	5557.07	5853.27	5720.15	4894.31	WNK lysine deficient protein kinase 1 [Source:HGNC Symbol;Acc:HGNC:14540]
ENSG00000060339	CCAR1	3662.9	0.229182	1.17217	0.077806	2.94556	0.00322371	0.0119215	3402.89	3507.21	3208.17	4193.93	4059.6	3605.61	cell division cycle and apoptosis regulator 1 [Source:HGNC Symbol;Acc:HGNC:24236]
ENSG00000060491	OGFR	2458.91	-0.0438195	-1.03084	0.0712875	-0.614687	0.538761	0.681605	2477.78	2443.25	2567.3	2345.27	2365.85	2554.02	opioid growth factor receptor [Source:HGNC Symbol;Acc:HGNC:15768]
ENSG00000060558	GNA15	1.51013	-0.195644	-1.14524	1.71361	-0.11417	0.909103	0.947992	1.01216	1.88814	1.90735	0	0	4.25315	G protein subunit alpha 15 [Source:HGNC Symbol;Acc:HGNC:4383]
ENSG00000060566	CREB3L3	1.03755	1.07153	2.10166	2.12484	0.504286	0.61406	NA	2.02433	0	0	0	2.0744	2.12657	cAMP responsive element binding protein 3 like 3 [Source:HGNC Symbol;Acc:HGNC:18855]
ENSG00000060642	PIGV	555.545	0.237974	1.17934	0.104961	2.26726	0.0233741	0.0634522	489.887	506.021	533.105	554.103	602.613	647.542	phosphatidylinositol glycan anchor biosynthesis class V [Source:HGNC Symbol;Acc:HGNC:26031]
ENSG00000060656	PTPRU	557.191	-0.921021	-1.89345	0.118797	-7.7529	8.98151e-15	2.51371e-13	792.524	694.834	699.999	339.004	373.392	443.391	protein tyrosine phosphatase receptor type U [Source:HGNC Symbol;Acc:HGNC:9683]
ENSG00000060688	SNRNP40	1507.31	0.27385	1.20903	0.0768703	3.56249	0.000367358	0.00179323	1298.61	1427.43	1367.57	1629.6	1689.6	1631.08	small nuclear ribonucleoprotein U5 subunit 40 [Source:HGNC Symbol;Acc:HGNC:30857]
ENSG00000060709	RIMBP2	1.30576	-3.78176	-13.7538	1.95787	-1.93157	0.053413	0.122904	4.04865	2.83221	0.953677	0	0	0	RIMS binding protein 2 [Source:HGNC Symbol;Acc:HGNC:30339]
ENSG00000060718	COL11A1	8.23428	-1.24907	-2.37689	0.811027	-1.54012	0.123532	0.236185	9.10947	17.9373	7.62941	0	6.22319	8.5063	collagen type XI alpha 1 chain [Source:HGNC Symbol;Acc:HGNC:2186]
ENSG00000060971	ACAA1	1931.25	0.0938145	1.06719	0.0850427	1.10315	0.269964	0.42306	1814.81	1883.42	1906.4	1796.12	2004.91	2181.87	acetyl-CoA acyltransferase 1 [Source:HGNC Symbol;Acc:HGNC:82]
ENSG00000060982	BCAT1	3203.17	-0.0859485	-1.06139	0.070928	-1.21177	0.2256	0.370198	3256.13	3317.46	3322.61	3325.61	3031.73	2965.51	branched chain amino acid transaminase 1 [Source:HGNC Symbol;Acc:HGNC:976]
ENSG00000061273	HDAC7	3309.07	0.104349	1.07501	0.0677898	1.5393	0.123731	0.236398	3240.95	3146.58	3180.51	3247.3	3504.7	3534.37	histone deacetylase 7 [Source:HGNC Symbol;Acc:HGNC:14067]
ENSG00000061455	PRDM6	123.612	-0.354466	-1.27851	0.196033	-1.80819	0.0705764	0.153445	141.703	135.002	139.237	84.2553	122.389	119.088	PR/SET domain 6 [Source:HGNC Symbol;Acc:HGNC:9350]
ENSG00000061492	WNT8A	0	NA	NA	NA	NA	NA	NA	0	0	0	0	0	0	Wnt family member 8A [Source:HGNC Symbol;Acc:HGNC:12788]
ENSG00000061656	SPAG4	422.329	-0.671104	-1.59229	0.158846	-4.22486	2.3909e-05	0.000162098	577.945	496.58	481.607	276.556	272.783	428.505	sperm associated antigen 4 [Source:HGNC Symbol;Acc:HGNC:11214]
ENSG00000061676	NCKAP1	12367	-0.168588	-1.12396	0.0661707	-2.54777	0.0108415	0.0335678	13115.6	13138.6	13012.9	12251.7	11866.6	10816.8	NCK associated protein 1 [Source:HGNC Symbol;Acc:HGNC:7666]
ENSG00000061794	MRPS35	1356.13	0.163109	1.1197	0.0961573	1.69628	0.0898335	0.184826	1220.67	1282.04	1336.1	1489.83	1564.1	1244.05	mitochondrial ribosomal protein S35 [Source:HGNC Symbol;Acc:HGNC:16635]
ENSG00000061918	GUCY1B1	279.398	0.355909	1.27979	0.136124	2.61459	0.00893346	0.0283203	229.761	263.395	242.234	345.942	311.16	283.898	guanylate cyclase 1 soluble subunit beta 1 [Source:HGNC Symbol;Acc:HGNC:4687]
ENSG00000061936	SFSWAP	1579.55	0.163286	1.11984	0.0760674	2.1466	0.031825	0.0813986	1512.17	1473.69	1484.87	1665.28	1588.99	1752.3	splicing factor SWAP [Source:HGNC Symbol;Acc:HGNC:10790]
ENSG00000061938	TNK2	3371.09	-0.231167	-1.17378	0.078714	-2.9368	0.00331622	0.0122169	3784.48	3513.82	3623.02	2851.79	3073.22	3380.19	tyrosine kinase non receptor 2 [Source:HGNC Symbol;Acc:HGNC:19297]
ENSG00000061987	MON2	1846.73	0.159434	1.11685	0.0708308	2.25092	0.0243908	0.0655551	1755.09	1768.24	1710.9	1898.22	1989.35	1958.58	MON2 homolog, regulator of endosome-to-Golgi trafficking [Source:HGNC Symbol;Acc:HGNC:29177]
ENSG00000062038	CDH3	17.6389	-1.86869	-3.65201	0.549532	-3.40051	0.000672594	0.00304816	23.2798	35.8746	23.8419	2.97372	13.4836	6.37972	cadherin 3 [Source:HGNC Symbol;Acc:HGNC:1762]
ENSG00000062096	ARSF	0.673549	-1.41881	-2.67365	2.49438	-0.568803	0.56949	NA	2.02433	0	0.953677	0	0	1.06329	arylsulfatase F [Source:HGNC Symbol;Acc:HGNC:721]
ENSG00000062194	GPBP1	2078.45	-0.0270141	-1.0189	0.0863637	-0.312795	0.754436	0.848451	2001.05	2197.79	2095.23	2292.74	1957.19	1926.68	GC-rich promoter binding protein 1 [Source:HGNC Symbol;Acc:HGNC:29520]
ENSG00000062282	DGAT2	231.568	0.706693	1.63206	0.149128	4.73884	2.14945e-06	1.87244e-05	188.262	178.429	161.171	269.617	266.56	325.366	diacylglycerol O-acyltransferase 2 [Source:HGNC Symbol;Acc:HGNC:16940]
ENSG00000062370	ZNF112	373.776	0.0412132	1.02898	0.123616	0.333398	0.738834	0.837791	399.805	347.417	358.582	418.303	347.462	371.087	zinc finger protein 112 [Source:HGNC Symbol;Acc:HGNC:12892]
ENSG00000062485	CS	6980.24	0.107894	1.07765	0.0712181	1.51498	0.129777	0.24549	6609.43	6744.43	6804.48	7402.57	7685.64	6634.91	citrate synthase [Source:HGNC Symbol;Acc:HGNC:2422]
ENSG00000062524	LTK	1.81184	-4.2522	-19.0564	1.81719	-2.33999	0.019284	0.0542742	7.08514	2.83221	0.953677	0	0	0	leukocyte receptor tyrosine kinase [Source:HGNC Symbol;Acc:HGNC:6721]
ENSG00000062582	MRPS24	759.374	-0.0261705	-1.01831	0.0949934	-0.275499	0.782933	0.868601	769.244	753.367	776.293	741.447	817.313	698.58	mitochondrial ribosomal protein S24 [Source:HGNC Symbol;Acc:HGNC:14510]
ENSG00000062598	ELMO2	1796.5	0.00982593	1.00683	0.0767675	0.127996	0.898152	0.941742	1853.27	1767.3	1750.95	1787.2	1910.52	1709.77	engulfment and cell motility 2 [Source:HGNC Symbol;Acc:HGNC:17233]
ENSG00000062650	WAPL	2299.17	-0.0918091	-1.06571	0.0899842	-1.02028	0.307596	0.463389	2391.74	2322.41	2403.27	2314.54	2437.42	1925.61	WAPL cohesin release factor [Source:HGNC Symbol;Acc:HGNC:23293]
ENSG00000062716	VMP1	8032.57	0.333931	1.26044	0.0793594	4.20783	2.57837e-05	0.000173591	7530.5	7313.7	6477.37	9145.17	8266.48	9462.19	vacuole membrane protein 1 [Source:HGNC Symbol;Acc:HGNC:29559]
ENSG00000062725	APPBP2	1250.49	-0.113571	-1.0819	0.0830844	-1.36693	0.171646	0.303778	1290.51	1268.83	1339.92	1209.31	1273.68	1120.7	amyloid beta precursor protein binding protein 2 [Source:HGNC Symbol;Acc:HGNC:622]
ENSG00000062822	POLD1	2762.86	0.121559	1.08791	0.080871	1.50312	0.132807	0.249792	2665.03	2708.53	2565.39	2615.88	2879.26	3143.08	DNA polymerase delta 1, catalytic subunit [Source:HGNC Symbol;Acc:HGNC:9175]
ENSG00000063015	SEZ6	0.336161	0.0875067	1.06253	3.45272	0.0253443	0.97978	NA	0	0	0.953677	0	0	1.06329	seizure related 6 homolog [Source:HGNC Symbol;Acc:HGNC:15955]
ENSG00000063046	EIF4B	11136.3	0.225632	1.16929	0.0599187	3.76563	0.000166127	0.000900501	9958.68	10221.4	10621.1	11812.6	12289.8	11914.1	eukaryotic translation initiation factor 4B [Source:HGNC Symbol;Acc:HGNC:3285]
ENSG00000063127	SLC6A16	22.5866	-1.17215	-2.25347	0.483334	-2.42513	0.0153028	0.0447713	42.5109	24.5458	26.703	5.94743	13.4836	22.329	solute carrier family 6 member 16 [Source:HGNC Symbol;Acc:HGNC:13622]
ENSG00000063169	BICRA	899.202	-0.0538161	-1.03801	0.0964691	-0.557858	0.576941	0.71216	899.813	928.019	920.298	903.019	961.484	782.579	BRD4 interacting chromatin remodeling complex associated protein [Source:HGNC Symbol;Acc:HGNC:4332]
ENSG00000063176	SPHK2	897.757	0.174853	1.12885	0.0971604	1.79963	0.0719184	0.155475	863.376	795.85	870.707	859.404	958.372	1038.83	sphingosine kinase 2 [Source:HGNC Symbol;Acc:HGNC:18859]
ENSG00000063177	RPL18	12395.8	0.290034	1.22267	0.0582864	4.97603	6.4903e-07	6.2664e-06	11076.1	10988	11397.4	13404.5	13473.2	14035.4	ribosomal protein L18 [Source:HGNC Symbol;Acc:HGNC:10310]
ENSG00000063180	CA11	288.959	-0.0640519	-1.0454	0.140586	-0.455607	0.648673	0.7695	334.014	256.787	295.64	293.407	256.188	297.72	carbonic anhydrase 11 [Source:HGNC Symbol;Acc:HGNC:1370]
ENSG00000063241	ISOC2	1121.4	0.308838	1.23871	0.109032	2.83255	0.00461782	0.0162138	922.081	1061.13	1021.39	1059.63	1242.56	1421.62	isochorismatase domain containing 2 [Source:HGNC Symbol;Acc:HGNC:26278]
ENSG00000063244	U2AF2	9627.11	0.241857	1.18251	0.0564088	4.28758	1.80631e-05	0.000125607	8793.68	8919.56	8752.85	10437.7	10514.1	10344.7	U2 small nuclear RNA auxiliary factor 2 [Source:HGNC Symbol;Acc:HGNC:23156]
ENSG00000063245	EPN1	8043.97	0.332487	1.25918	0.089067	3.733	0.000189215	0.00100988	6880.69	6708.55	7773.42	8091.48	8746.7	10063	epsin 1 [Source:HGNC Symbol;Acc:HGNC:21604]
ENSG00000063515	GSC2	0	NA	NA	NA	NA	NA	NA	0	0	0	0	0	0	goosecoid homeobox 2 [Source:HGNC Symbol;Acc:HGNC:4613]
ENSG00000063601	MTMR1	450.185	0.0519731	1.03668	0.119335	0.435521	0.663184	0.779682	450.413	402.173	473.977	477.777	490.595	406.176	myotubularin related protein 1 [Source:HGNC Symbol;Acc:HGNC:7449]
ENSG00000063660	GPC1	10248.5	0.36123	1.28452	0.1042	3.4667	0.000526887	0.00246621	9305.83	8763.79	8846.31	9667.55	11066.9	13840.8	glypican 1 [Source:HGNC Symbol;Acc:HGNC:4449]
ENSG00000063761	ADCK1	160.653	0.159104	1.11659	0.178114	0.89327	0.371713	0.531349	129.557	141.61	184.06	173.467	157.654	177.569	aarF domain containing kinase 1 [Source:HGNC Symbol;Acc:HGNC:19038]
ENSG00000063854	HAGH	538.898	-0.174623	-1.12867	0.106931	-1.63303	0.102462	0.204531	550.617	561.721	601.77	498.593	467.777	552.909	hydroxyacylglutathione hydrolase [Source:HGNC Symbol;Acc:HGNC:4805]
ENSG00000063978	RNF4	2162.19	-0.0139123	-1.00969	0.0777793	-0.17887	0.85804	0.91563	2116.43	2065.62	2335.55	2084.58	2248.65	2122.32	ring finger protein 4 [Source:HGNC Symbol;Acc:HGNC:10067]
ENSG00000064012	CASP8	853.913	0.125012	1.09052	0.091114	1.37204	0.17005	0.301544	795.561	859.102	796.32	949.607	873.322	849.566	caspase 8 [Source:HGNC Symbol;Acc:HGNC:1509]
ENSG00000064042	LIMCH1	748.657	-1.89198	-3.71145	0.11771	-16.0732	3.93015e-58	1.23809e-55	1218.64	1160.26	1160.62	381.627	303.899	266.885	LIM and calponin homology domains 1 [Source:HGNC Symbol;Acc:HGNC:29191]
ENSG00000064102	INTS13	2467.31	0.125728	1.09106	0.0758435	1.65774	0.0973706	0.196834	2383.65	2376.22	2320.3	2688.24	2672.86	2362.62	integrator complex subunit 13 [Source:HGNC Symbol;Acc:HGNC:20174]
ENSG00000064115	TM7SF3	2600.9	0.200943	1.14945	0.0752549	2.67017	0.00758126	0.0247043	2580	2362.06	2318.39	2649.58	2901.05	2794.32	transmembrane 7 superfamily member 3 [Source:HGNC Symbol;Acc:HGNC:23049]
ENSG00000064195	DLX3	4.94759	0.875501	1.83465	1.00707	0.869359	0.384651	0.543381	0	3.77627	6.67574	11.8949	4.1488	3.18986	distal-less homeobox 3 [Source:HGNC Symbol;Acc:HGNC:2916]
ENSG00000064199	SPA17	232.264	0.147376	1.10755	0.147143	1.00159	0.316544	0.472652	208.506	212.415	240.327	246.818	269.672	215.847	sperm autoantigenic protein 17 [Source:HGNC Symbol;Acc:HGNC:11210]
ENSG00000064201	TSPAN32	2.14354	0.312301	1.24169	1.42111	0.219759	0.826059	0.895851	1.01216	4.72034	0	3.96496	1.0372	2.12657	tetraspanin 32 [Source:HGNC Symbol;Acc:HGNC:13410]
ENSG00000064205	CCN5	47.2364	-2.39222	-5.24963	0.346259	-6.90875	4.88935e-12	1.01572e-10	89.0704	71.7492	77.2478	16.8511	8.29759	20.2025	cellular communication network factor 5 [Source:HGNC Symbol;Acc:HGNC:12770]
ENSG00000064218	DMRT3	0	NA	NA	NA	NA	NA	NA	0	0	0	0	0	0	doublesex and mab-3 related transcription factor 3 [Source:HGNC Symbol;Acc:HGNC:13909]
ENSG00000064225	ST3GAL6	769.29	-1.158	-2.23148	0.0935315	-12.3809	3.318e-35	3.74547e-33	1022.29	1124.39	1040.46	474.803	463.628	490.175	ST3 beta-galactoside alpha-2,3-sialyltransferase 6 [Source:HGNC Symbol;Acc:HGNC:18080]
ENSG00000064270	ATP2C2	3.28508	-1.91128	-3.76142	1.25692	-1.5206	0.128359	0.243421	6.07298	4.72034	4.76838	0	4.1488	0	ATPase secretory pathway Ca2+ transporting 2 [Source:HGNC Symbol;Acc:HGNC:29103]
ENSG00000064300	NGFR	18.574	-0.987943	-1.98336	0.493819	-2.00062	0.0454337	0.108181	30.3649	20.7695	22.8882	8.92115	8.29759	20.2025	nerve growth factor receptor [Source:HGNC Symbol;Acc:HGNC:7809]
ENSG00000064309	CDON	683.431	-0.542999	-1.457	0.102152	-5.31559	1.06312e-07	1.17945e-06	895.765	750.534	785.83	560.05	573.571	534.833	cell adhesion associated, oncogene regulated [Source:HGNC Symbol;Acc:HGNC:17104]
ENSG00000064313	TAF2	3909.52	0.0617093	1.0437	0.0741715	0.831982	0.405419	0.562575	3959.58	3725.29	3793.73	4200.87	4113.53	3664.09	TATA-box binding protein associated factor 2 [Source:HGNC Symbol;Acc:HGNC:11536]
ENSG00000064393	HIPK2	3688.96	-0.625604	-1.54286	0.0819175	-7.63701	2.22328e-14	5.92845e-13	4239.95	4484.33	4705.44	2991.56	3108.49	2603.99	homeodomain interacting protein kinase 2 [Source:HGNC Symbol;Acc:HGNC:14402]
ENSG00000064419	TNPO3	4038.66	0.0976116	1.07	0.0928778	1.05097	0.293273	0.448182	3857.36	3794.21	4055.03	4276.2	4686.07	3563.08	transportin 3 [Source:HGNC Symbol;Acc:HGNC:17103]
ENSG00000064490	RFXANK	1007.93	0.111854	1.08062	0.0980673	1.14058	0.254044	0.404856	992.932	994.104	919.344	1014.04	950.074	1177.06	regulatory factor X associated ankyrin containing protein [Source:HGNC Symbol;Acc:HGNC:9987]
ENSG00000064545	TMEM161A	1516.73	0.27646	1.21122	0.259414	1.06571	0.286555	0.441257	1521.28	1296.21	1297.95	1284.65	1478.01	2222.27	transmembrane protein 161A [Source:HGNC Symbol;Acc:HGNC:26020]
ENSG00000064547	LPAR2	31.6942	-0.594549	-1.51	0.438797	-1.35495	0.175433	0.308745	35.4257	30.2102	48.6375	19.8248	11.4092	44.6581	lysophosphatidic acid receptor 2 [Source:HGNC Symbol;Acc:HGNC:3168]
ENSG00000064601	CTSA	15083.5	-0.0527891	-1.03727	0.0997761	-0.529076	0.596753	0.728713	16059	15301.5	14717.1	12773.1	14020.9	17629.3	cathepsin A [Source:HGNC Symbol;Acc:HGNC:9251]
ENSG00000064607	SUGP2	5628.73	-0.110664	-1.07972	0.0729333	-1.51733	0.129184	0.244597	6192.42	5756.93	5584.73	5618.34	5037.68	5582.26	SURP and G-patch domain containing 2 [Source:HGNC Symbol;Acc:HGNC:18641]
ENSG00000064651	SLC12A2	3901.01	0.581431	1.49633	0.083348	6.97594	3.03827e-12	6.48132e-11	3109.37	3228.71	3037.46	4288.1	4500.41	5242.01	solute carrier family 12 member 2 [Source:HGNC Symbol;Acc:HGNC:10911]
ENSG00000064652	SNX24	457.779	-0.0470191	-1.03313	0.105509	-0.445641	0.655856	0.773603	452.437	472.034	471.116	454.979	432.512	463.593	sorting nexin 24 [Source:HGNC Symbol;Acc:HGNC:21533]
ENSG00000064655	EYA2	47.7017	-0.22803	-1.17123	0.297865	-0.765546	0.443947	0.599332	39.4744	61.3645	53.4059	43.6145	38.3764	49.9745	EYA transcriptional coactivator and phosphatase 2 [Source:HGNC Symbol;Acc:HGNC:3520]
ENSG00000064666	CNN2	12676	0.348886	1.27358	0.0573007	6.08868	1.13846e-09	1.77056e-08	10960.7	11015.4	11475.6	14085.5	14200.3	14318.2	calponin 2 [Source:HGNC Symbol;Acc:HGNC:2156]
ENSG00000064687	ABCA7	583.947	-0.211561	-1.15794	0.116397	-1.81759	0.0691268	0.150955	720.66	570.217	589.372	505.532	534.158	583.745	ATP binding cassette subfamily A member 7 [Source:HGNC Symbol;Acc:HGNC:37]
ENSG00000064692	SNCAIP	9.06575	-0.944252	-1.92419	0.65551	-1.44048	0.149731	0.273607	10.1216	12.2729	13.3515	4.95619	5.186	8.5063	synuclein alpha interacting protein [Source:HGNC Symbol;Acc:HGNC:11139]
ENSG00000064703	DDX20	1488.31	0.336129	1.26236	0.077034	4.36338	1.28069e-05	9.22288e-05	1336.06	1283.93	1327.52	1691.05	1716.56	1574.73	DEAD-box helicase 20 [Source:HGNC Symbol;Acc:HGNC:2743]
ENSG00000064726	BTBD1	2207.21	-0.155675	-1.11394	0.0768668	-2.02525	0.0428413	0.103225	2186.27	2342.23	2450	2164.87	2120.03	1979.84	BTB domain containing 1 [Source:HGNC Symbol;Acc:HGNC:1120]
ENSG00000064763	FAR2	899.985	0.0286885	1.02008	0.0941247	0.304792	0.760525	0.852961	862.363	938.404	872.614	984.3	907.549	834.68	fatty acyl-CoA reductase 2 [Source:HGNC Symbol;Acc:HGNC:25531]
ENSG00000064787	BCAS1	0.64859	-1.39008	-2.62093	2.52123	-0.55135	0.581394	NA	1.01216	1.88814	0	0.991239	0	0	brain enriched myelin associated protein 1 [Source:HGNC Symbol;Acc:HGNC:974]
ENSG00000064835	POU1F1	0	NA	NA	NA	NA	NA	NA	0	0	0	0	0	0	POU class 1 homeobox 1 [Source:HGNC Symbol;Acc:HGNC:9210]
ENSG00000064886	CHI3L2	12.0509	-3.70066	-13.002	0.808216	-4.5788	4.6764e-06	3.72846e-05	26.3163	20.7695	20.0272	0.991239	2.0744	2.12657	chitinase 3 like 2 [Source:HGNC Symbol;Acc:HGNC:1933]
ENSG00000064932	SBNO2	3905.88	-0.28096	-1.215	0.0679499	-4.13481	3.55252e-05	0.000229263	4354.33	4200.16	4300.13	3382.11	3463.21	3735.33	strawberry notch homolog 2 [Source:HGNC Symbol;Acc:HGNC:29158]
ENSG00000064933	PMS1	842.246	0.0663668	1.04708	0.0909779	0.729482	0.465707	0.619185	863.376	783.577	822.069	895.089	811.09	878.275	PMS1 homolog 1, mismatch repair system component [Source:HGNC Symbol;Acc:HGNC:9121]
ENSG00000064961	HMG20B	4778.75	0.0430118	1.03026	0.0908167	0.473611	0.635777	0.760865	4842.19	4539.08	4740.73	4331.71	4625.91	5592.89	high mobility group 20B [Source:HGNC Symbol;Acc:HGNC:5002]
ENSG00000064989	CALCRL	77.7258	-0.155411	-1.11374	0.233919	-0.664379	0.506448	0.653763	73.8879	92.5187	79.1552	63.4393	85.0503	72.3035	calcitonin receptor like receptor [Source:HGNC Symbol;Acc:HGNC:16709]
ENSG00000064995	TAF11	1352.45	0.169155	1.1244	0.0820381	2.06191	0.039216	0.0963577	1252.05	1267.88	1299.86	1498.75	1322.43	1473.72	TATA-box binding protein associated factor 11 [Source:HGNC Symbol;Acc:HGNC:11544]
ENSG00000064999	ANKS1A	1450.4	-0.114142	-1.08233	0.0823924	-1.38535	0.165945	0.296087	1598.21	1453.87	1471.52	1358	1484.23	1336.55	ankyrin repeat and sterile alpha motif domain containing 1A [Source:HGNC Symbol;Acc:HGNC:20961]
ENSG00000065000	AP3D1	10827.3	0.224969	1.16875	0.0607776	3.70151	0.000214323	0.00112137	9930.34	9776.77	10247.3	11398.3	12136.3	11475	adaptor related protein complex 3 subunit delta 1 [Source:HGNC Symbol;Acc:HGNC:568]
ENSG00000065029	ZNF76	901.678	0.104644	1.07523	0.10258	1.02012	0.307672	0.463389	934.227	834.557	838.282	922.843	834.945	1045.21	zinc finger protein 76 [Source:HGNC Symbol;Acc:HGNC:13149]
ENSG00000065054	SLC9A3R2	3902.1	0.268657	1.20469	0.0750271	3.5808	0.000342542	0.00169284	3364.43	3504.38	3749.86	4094.81	4129.09	4570.01	SLC9A3 regulator 2 [Source:HGNC Symbol;Acc:HGNC:11076]
ENSG00000065060	UHRF1BP1	1941.4	-0.0169889	-1.01185	0.0820716	-0.207002	0.836009	0.901208	2021.29	1946.67	1891.14	1984.46	2054.69	1750.17	UHRF1 binding protein 1 [Source:HGNC Symbol;Acc:HGNC:21216]
ENSG00000065135	GNAI3	5309.77	0.172086	1.12669	0.0880418	1.95459	0.0506314	0.117723	4833.08	5004.51	5143.18	5944.46	6101.84	4831.58	G protein subunit alpha i3 [Source:HGNC Symbol;Acc:HGNC:4387]
ENSG00000065154	OAT	4879.25	-0.263221	-1.20016	0.0709522	-3.70984	0.000207393	0.00109143	5166.08	5428.39	5374.92	4430.84	4734.81	4140.44	ornithine aminotransferase [Source:HGNC Symbol;Acc:HGNC:8091]
ENSG00000065183	WDR3	3090	0.227276	1.17062	0.0777326	2.92382	0.00345761	0.0126723	2856.33	2842.59	2842.91	3478.26	3516.1	3003.79	WD repeat domain 3 [Source:HGNC Symbol;Acc:HGNC:12755]
ENSG00000065243	PKN2	3594.82	-0.0228746	-1.01598	0.0829834	-0.275653	0.782815	0.86854	3651.89	3603.51	3615.39	3920.35	3618.79	3159.03	protein kinase N2 [Source:HGNC Symbol;Acc:HGNC:9406]
ENSG00000065268	WDR18	1931.43	0.12827	1.09298	0.0861053	1.48968	0.136307	0.254705	1922.1	1782.4	1832.01	1810.99	2044.32	2196.75	WD repeat domain 18 [Source:HGNC Symbol;Acc:HGNC:17956]
ENSG00000065308	TRAM2	32661.3	0.197699	1.14687	0.0709308	2.78721	0.00531643	0.0182968	32286	28626	30369.8	36003.8	36132.9	32549.3	translocation associated membrane protein 2 [Source:HGNC Symbol;Acc:HGNC:16855]
ENSG00000065320	NTN1	156.791	-1.62861	-3.09216	0.177547	-9.17285	4.60683e-20	2.15186e-18	227.737	247.346	235.558	72.3604	69.4923	88.2528	netrin 1 [Source:HGNC Symbol;Acc:HGNC:8029]
ENSG00000065325	GLP2R	0.484985	-2.35556	-5.11793	2.72169	-0.865477	0.386777	NA	1.01216	0.944068	0.953677	0	0	0	glucagon like peptide 2 receptor [Source:HGNC Symbol;Acc:HGNC:4325]
ENSG00000065328	MCM10	904.024	0.274141	1.20927	0.111987	2.44797	0.0143664	0.0425	819.852	823.228	812.533	1075.49	1083.87	809.162	minichromosome maintenance 10 replication initiation factor [Source:HGNC Symbol;Acc:HGNC:18043]
ENSG00000065357	DGKA	1077.07	-0.22713	-1.1705	0.0938527	-2.42007	0.0155177	0.0452244	1178.16	1166.87	1139.64	948.616	913.772	1115.39	diacylglycerol kinase alpha [Source:HGNC Symbol;Acc:HGNC:2849]
ENSG00000065361	ERBB3	30.3127	-0.117999	-1.08523	0.363329	-0.324771	0.745354	0.842495	27.3284	36.8187	30.5177	35.6846	22.8184	28.7088	erb-b2 receptor tyrosine kinase 3 [Source:HGNC Symbol;Acc:HGNC:3431]
ENSG00000065427	KARS1	3716.55	0.326084	1.25361	0.0739055	4.41217	1.02339e-05	7.53824e-05	3116.45	3328.79	3449.45	4164.19	4357.27	3883.12	lysyl-tRNA synthetase 1 [Source:HGNC Symbol;Acc:HGNC:6215]
ENSG00000065457	ADAT1	271.548	0.0841423	1.06006	0.161398	0.521333	0.602135	0.732972	253.041	248.29	289.918	339.995	279.007	219.037	adenosine deaminase tRNA specific 1 [Source:HGNC Symbol;Acc:HGNC:228]
ENSG00000065485	PDIA5	4953.89	0.409254	1.328	0.102045	4.01054	6.05793e-05	0.00036815	4361.41	4293.62	4112.25	5051.35	5109.24	6795.47	protein disulfide isomerase family A member 5 [Source:HGNC Symbol;Acc:HGNC:24811]
ENSG00000065491	TBC1D22B	714.337	-0.147193	-1.10741	0.0921218	-1.59781	0.110086	0.216089	716.612	755.255	780.108	678.999	659.659	695.39	TBC1 domain family member 22B [Source:HGNC Symbol;Acc:HGNC:21602]
ENSG00000065518	NDUFB4	2663.34	0.157012	1.11498	0.0705482	2.2256	0.0260408	0.0691663	2475.75	2654.72	2425.2	2886.49	2778.66	2759.23	NADH:ubiquinone oxidoreductase subunit B4 [Source:HGNC Symbol;Acc:HGNC:7699]
ENSG00000065526	SPEN	3809.75	0.118953	1.08595	0.0848779	1.40146	0.161077	0.289345	3774.36	3583.68	3601.08	4212.77	4222.44	3464.19	spen family transcriptional repressor [Source:HGNC Symbol;Acc:HGNC:17575]
ENSG00000065548	ZC3H15	2426.44	0.153776	1.11248	0.0910758	1.68844	0.091327	0.187159	2160.97	2369.61	2361.3	2700.13	2747.54	2219.08	zinc finger CCCH-type containing 15 [Source:HGNC Symbol;Acc:HGNC:29528]
ENSG00000065559	MAP2K4	1188.18	-0.353267	-1.27745	0.0921751	-3.83256	0.000126816	0.000708974	1273.3	1294.32	1431.47	1110.19	1075.58	944.199	mitogen-activated protein kinase kinase 4 [Source:HGNC Symbol;Acc:HGNC:6844]
ENSG00000065600	PACC1	441.208	-0.264713	-1.2014	0.112422	-2.35463	0.018541	0.0524883	475.717	501.3	467.302	369.732	397.247	435.948	proton activated chloride channel 1 [Source:HGNC Symbol;Acc:HGNC:25593]
ENSG00000065609	SNAP91	0	NA	NA	NA	NA	NA	NA	0	0	0	0	0	0	synaptosome associated protein 91 [Source:HGNC Symbol;Acc:HGNC:14986]
ENSG00000065613	SLK	3029.45	-0.190362	-1.14105	0.0828258	-2.29834	0.0215427	0.0594816	3146.82	3346.72	3193.86	2943.98	3033.81	2511.48	STE20 like kinase [Source:HGNC Symbol;Acc:HGNC:11088]
ENSG00000065615	CYB5R4	446.284	-0.202654	-1.15081	0.112293	-1.8047	0.0711218	0.154344	493.936	481.475	457.765	454.979	399.322	390.226	cytochrome b5 reductase 4 [Source:HGNC Symbol;Acc:HGNC:20147]
ENSG00000065618	COL17A1	142.985	-1.43323	-2.70051	0.181706	-7.88763	3.07989e-15	8.97207e-14	193.323	227.521	205.041	72.3604	77.7899	81.8731	collagen type XVII alpha 1 chain [Source:HGNC Symbol;Acc:HGNC:2194]
ENSG00000065621	GSTO2	12.2653	-0.626167	-1.54346	0.560945	-1.11627	0.264306	0.416507	15.1825	11.3288	18.1199	7.92991	9.33479	11.6962	glutathione S-transferase omega 2 [Source:HGNC Symbol;Acc:HGNC:23064]
ENSG00000065665	SEC61A2	765.106	-0.257706	-1.19558	0.0965312	-2.66967	0.00759262	0.0247294	896.777	828.892	774.386	705.762	659.659	725.162	SEC61 translocon subunit alpha 2 [Source:HGNC Symbol;Acc:HGNC:17702]
ENSG00000065675	PRKCQ	0	NA	NA	NA	NA	NA	NA	0	0	0	0	0	0	protein kinase C theta [Source:HGNC Symbol;Acc:HGNC:9410]
ENSG00000065717	TLE2	347.716	0.329415	1.2565	0.119774	2.75031	0.00595395	0.0201416	304.661	297.382	322.343	370.723	376.503	414.682	TLE family member 2, transcriptional corepressor [Source:HGNC Symbol;Acc:HGNC:11838]
ENSG00000065802	ASB1	2774.89	-0.125011	-1.09052	0.0678211	-1.84324	0.0652935	0.144261	2933.25	2807.66	2944	2575.24	2645.89	2743.28	ankyrin repeat and SOCS box containing 1 [Source:HGNC Symbol;Acc:HGNC:16011]
ENSG00000065809	FAM107B	2082.92	-0.504036	-1.41818	0.0849012	-5.93674	2.90752e-09	4.26247e-08	2260.16	2389.44	2679.83	1809.01	1726.94	1632.15	family with sequence similarity 107 member B [Source:HGNC Symbol;Acc:HGNC:23726]
ENSG00000065833	ME1	2168.2	-0.0188674	-1.01316	0.0782958	-0.240976	0.809574	0.885965	2050.64	2255.38	2241.14	2270.93	2170.86	2020.25	malic enzyme 1 [Source:HGNC Symbol;Acc:HGNC:6983]
ENSG00000065882	TBC1D1	1668.99	-0.387521	-1.30814	0.0716117	-5.41142	6.25254e-08	7.20212e-07	1873.51	1927.79	1873.98	1444.24	1430.3	1464.15	TBC1 domain family member 1 [Source:HGNC Symbol;Acc:HGNC:11578]
ENSG00000065883	CDK13	2496.08	0.0536509	1.03789	0.0757694	0.708082	0.478895	0.629562	2454.5	2538.6	2355.58	2385.91	2709.16	2532.75	cyclin dependent kinase 13 [Source:HGNC Symbol;Acc:HGNC:1733]
ENSG00000065911	MTHFD2	3957.08	0.230246	1.17304	0.0721972	3.18913	0.00142702	0.00590241	3522.33	3609.17	3794.68	4487.34	4345.86	3983.07	methylenetetrahydrofolate dehydrogenase (NADP+ dependent) 2, methenyltetrahydrofolate cyclohydrolase [Source:HGNC Symbol;Acc:HGNC:7434]
ENSG00000065923	SLC9A7	1223.21	-1.10406	-2.14959	0.0887483	-12.4404	1.57724e-35	1.83292e-33	1732.82	1692.71	1583.1	739.464	741.597	849.566	solute carrier family 9 member A7 [Source:HGNC Symbol;Acc:HGNC:17123]
ENSG00000065970	FOXJ2	1087.03	-0.0241897	-1.01691	0.0896023	-0.269967	0.787186	0.87151	1100.22	1029.98	1158.72	1158.76	1055.87	1018.63	forkhead box J2 [Source:HGNC Symbol;Acc:HGNC:24818]
ENSG00000065978	YBX1	28930.2	0.123096	1.08907	0.0667267	1.84478	0.0650694	0.143941	25995.4	27671.6	29422.8	30733.4	30730.1	29027.7	Y-box binding protein 1 [Source:HGNC Symbol;Acc:HGNC:8014]
ENSG00000065989	PDE4A	1677.81	-0.18614	-1.13772	0.0776513	-2.39713	0.016524	0.0477157	1678.17	1802.23	1876.84	1541.38	1621.14	1547.08	phosphodiesterase 4A [Source:HGNC Symbol;Acc:HGNC:8780]
ENSG00000066027	PPP2R5A	715.699	-0.199365	-1.14819	0.0922102	-2.16207	0.0306126	0.0790013	749.001	748.646	797.274	644.305	662.77	692.2	protein phosphatase 2 regulatory subunit B'alpha [Source:HGNC Symbol;Acc:HGNC:9309]
ENSG00000066044	ELAVL1	4133.29	0.136714	1.0994	0.0685664	1.99389	0.0461645	0.109556	3785.49	3910.33	4117.02	4493.29	4352.09	4141.5	ELAV like RNA binding protein 1 [Source:HGNC Symbol;Acc:HGNC:3312]
ENSG00000066056	TIE1	5.85504	0.019021	1.01327	0.811126	0.0234501	0.981291	0.988559	5.06082	5.66441	6.67574	2.97372	5.186	9.56959	tyrosine kinase with immunoglobulin like and EGF like domains 1 [Source:HGNC Symbol;Acc:HGNC:11809]
ENSG00000066084	DIP2B	1594.76	-0.495015	-1.40934	0.0918134	-5.39153	6.98611e-08	7.98598e-07	1881.61	1903.24	1812.94	1427.38	1395.03	1148.35	disco interacting protein 2 homolog B [Source:HGNC Symbol;Acc:HGNC:29284]
ENSG00000066117	SMARCD1	1613.59	-0.0172855	-1.01205	0.0777733	-0.222255	0.824116	0.895083	1555.7	1591.7	1722.34	1659.33	1571.36	1581.11	SWI/SNF related, matrix associated, actin dependent regulator of chromatin, subfamily d, member 1 [Source:HGNC Symbol;Acc:HGNC:11106]
ENSG00000066135	KDM4A	2933.52	0.0873857	1.06244	0.066291	1.31821	0.187432	0.324301	2866.45	2794.44	2873.43	3013.37	3121.97	2931.48	lysine demethylase 4A [Source:HGNC Symbol;Acc:HGNC:22978]
ENSG00000066136	NFYC	619.327	0.39219	1.31238	0.102441	3.82843	0.000128962	0.0007186	484.826	557	564.577	670.077	727.077	712.402	nuclear transcription factor Y subunit gamma [Source:HGNC Symbol;Acc:HGNC:7806]
ENSG00000066185	ZMYND12	2.31012	0.10295	1.07397	1.39453	0.0738243	0.94115	0.966558	0	0.944068	5.72206	1.98248	4.1488	1.06329	zinc finger MYND-type containing 12 [Source:HGNC Symbol;Acc:HGNC:21192]
ENSG00000066230	SLC9A3	1002.36	-0.213733	-1.15968	0.0931237	-2.29515	0.0217247	0.05985	1160.95	1041.31	1027.11	865.352	921.033	998.427	solute carrier family 9 member A3 [Source:HGNC Symbol;Acc:HGNC:11073]
ENSG00000066248	NGEF	5.18804	0.36506	1.28794	0.839996	0.434597	0.663855	0.780093	5.06082	2.83221	5.72206	5.94743	5.186	6.37972	neuronal guanine nucleotide exchange factor [Source:HGNC Symbol;Acc:HGNC:7807]
ENSG00000066279	ASPM	5649.41	0.266629	1.20299	0.0696101	3.83031	0.00012798	0.000714305	5066.89	5339.65	4980.1	6218.04	6502.2	5789.6	assembly factor for spindle microtubules [Source:HGNC Symbol;Acc:HGNC:19048]
ENSG00000066294	CD84	0	NA	NA	NA	NA	NA	NA	0	0	0	0	0	0	CD84 molecule [Source:HGNC Symbol;Acc:HGNC:1704]
ENSG00000066322	ELOVL1	8427.9	0.290132	1.22275	0.0659159	4.40154	1.07485e-05	7.89152e-05	7906.01	7410.94	7432.96	8878.53	9185.43	9753.53	ELOVL fatty acid elongase 1 [Source:HGNC Symbol;Acc:HGNC:14418]
ENSG00000066336	SPI1	3.93777	-1.50492	-2.83808	1.06475	-1.4134	0.157539	0.284423	7.08514	8.49662	1.90735	2.97372	1.0372	2.12657	Spi-1 proto-oncogene [Source:HGNC Symbol;Acc:HGNC:11241]
ENSG00000066379	ZNRD1	406.286	0.389326	1.30978	0.133573	2.91469	0.00356039	0.0129788	343.123	376.683	335.694	527.339	380.652	474.226	zinc ribbon domain containing 1 [Source:HGNC Symbol;Acc:HGNC:13182]
ENSG00000066382	MPPED2	0	NA	NA	NA	NA	NA	NA	0	0	0	0	0	0	metallophosphoesterase domain containing 2 [Source:HGNC Symbol;Acc:HGNC:1180]
ENSG00000066405	CLDN18	4.01205	0.101255	1.07271	0.976757	0.103665	0.917435	0.952983	3.03649	3.77627	4.76838	2.97372	2.0744	7.44301	claudin 18 [Source:HGNC Symbol;Acc:HGNC:2039]
ENSG00000066422	ZBTB11	2245.08	0.171451	1.12619	0.070224	2.44148	0.0146272	0.043102	2151.86	2147.76	2036.1	2368.07	2451.94	2314.78	zinc finger and BTB domain containing 11 [Source:HGNC Symbol;Acc:HGNC:16740]
ENSG00000066427	ATXN3	608.943	0.00818847	1.00569	0.0965076	0.0848479	0.932382	0.961224	623.493	612.7	585.558	600.691	636.84	594.378	ataxin 3 [Source:HGNC Symbol;Acc:HGNC:7106]
ENSG00000066455	GOLGA5	1277.59	-0.282469	-1.21627	0.0992651	-2.8456	0.00443273	0.0156532	1421.08	1418.93	1367.57	1314.38	1141.96	1001.62	golgin A5 [Source:HGNC Symbol;Acc:HGNC:4428]
ENSG00000066468	FGFR2	0	NA	NA	NA	NA	NA	NA	0	0	0	0	0	0	fibroblast growth factor receptor 2 [Source:HGNC Symbol;Acc:HGNC:3689]
ENSG00000066557	LRRC40	1400.55	0.0585523	1.04142	0.0987437	0.592972	0.5532	0.693342	1254.07	1455.75	1406.67	1554.26	1484.23	1248.3	leucine rich repeat containing 40 [Source:HGNC Symbol;Acc:HGNC:26004]
ENSG00000066583	ISOC1	361.009	0.215784	1.16134	0.132183	1.63247	0.10258	0.204707	292.515	370.075	339.509	424.25	394.136	345.568	isochorismatase domain containing 1 [Source:HGNC Symbol;Acc:HGNC:24254]
ENSG00000066629	EML1	3377.47	-0.536501	-1.45045	0.0682729	-7.85819	3.89735e-15	1.12566e-13	4075.98	4013.24	3906.26	2796.28	2861.63	2611.43	EMAP like 1 [Source:HGNC Symbol;Acc:HGNC:3330]
ENSG00000066651	TRMT11	394.964	0.15403	1.11267	0.112332	1.37121	0.170311	0.301888	366.403	369.131	386.239	426.233	428.363	393.416	tRNA methyltransferase 11 homolog [Source:HGNC Symbol;Acc:HGNC:21080]
ENSG00000066654	THUMPD1	1148.86	0.139417	1.10146	0.096401	1.44622	0.148114	0.271507	981.799	1141.38	1156.81	1259.86	1259.16	1094.12	THUMP domain containing 1 [Source:HGNC Symbol;Acc:HGNC:23807]
ENSG00000066697	MSANTD3	1670.89	-0.443528	-1.35993	0.0815331	-5.43986	5.33226e-08	6.21073e-07	1893.76	1891.91	1991.28	1428.38	1302.72	1517.31	Myb/SANT DNA binding domain containing 3 [Source:HGNC Symbol;Acc:HGNC:23370]
ENSG00000066735	KIF26A	0.168694	-0.874278	-1.83309	4.08047	-0.214259	0.830345	NA	1.01216	0	0	0	0	0	kinesin family member 26A [Source:HGNC Symbol;Acc:HGNC:20226]
ENSG00000066739	ATG2B	1204.78	0.135729	1.09865	0.0827207	1.64081	0.100836	0.202061	1136.66	1123.44	1184.47	1267.79	1330.73	1185.57	autophagy related 2B [Source:HGNC Symbol;Acc:HGNC:20187]
ENSG00000066777	ARFGEF1	5547.06	-0.0283241	-1.01983	0.0687742	-0.411842	0.680455	0.793103	5627.63	5590.77	5586.64	5636.18	5754.38	5086.77	ADP ribosylation factor guanine nucleotide exchange factor 1 [Source:HGNC Symbol;Acc:HGNC:15772]
ENSG00000066813	ACSM2B	0	NA	NA	NA	NA	NA	NA	0	0	0	0	0	0	acyl-CoA synthetase medium chain family member 2B [Source:HGNC Symbol;Acc:HGNC:30931]
ENSG00000066827	ZFAT	427.446	-0.351289	-1.2757	0.123211	-2.85112	0.00435651	0.0154162	454.461	473.922	509.263	363.785	430.438	332.809	zinc finger and AT-hook domain containing [Source:HGNC Symbol;Acc:HGNC:19899]
ENSG00000066855	MTFR1	2132.26	0.280921	1.21497	0.0763854	3.67768	0.000235369	0.00121877	1853.27	1948.56	1974.11	2384.92	2454.01	2178.68	mitochondrial fission regulator 1 [Source:HGNC Symbol;Acc:HGNC:29510]
ENSG00000066926	FECH	757.98	-0.23453	-1.17652	0.0955938	-2.4534	0.0141514	0.0419832	776.329	800.57	881.197	701.797	660.696	727.288	ferrochelatase [Source:HGNC Symbol;Acc:HGNC:3647]
ENSG00000067048	DDX3Y	0	NA	NA	NA	NA	NA	NA	0	0	0	0	0	0	DEAD-box helicase 3 Y-linked [Source:HGNC Symbol;Acc:HGNC:2699]
ENSG00000067057	PFKP	19410.8	-0.532869	-1.4468	0.0679295	-7.84445	4.34849e-15	1.2401e-13	23465	21922.2	23478.6	14804.2	16693.7	16101.4	phosphofructokinase, platelet [Source:HGNC Symbol;Acc:HGNC:8878]
ENSG00000067064	IDI1	4167.9	0.592137	1.50748	0.0736646	8.03829	9.11009e-16	2.7983e-14	3124.55	3464.73	3383.65	5254.56	5081.24	4698.67	isopentenyl-diphosphate delta isomerase 1 [Source:HGNC Symbol;Acc:HGNC:5387]
ENSG00000067066	SP100	1946.66	-0.146535	-1.10691	0.0807323	-1.81507	0.0695126	0.15158	1989.91	2134.54	2012.26	1992.39	1838.95	1711.89	SP100 nuclear antigen [Source:HGNC Symbol;Acc:HGNC:11206]
ENSG00000067082	KLF6	10009.4	0.200881	1.1494	0.0858377	2.34024	0.0192712	0.0542606	9516.36	8666.55	9758.98	11978.1	10534.8	9601.48	Kruppel like factor 6 [Source:HGNC Symbol;Acc:HGNC:2235]
ENSG00000067113	PLPP1	1034.8	-0.160935	-1.11801	0.102413	-1.57143	0.116082	0.225407	1206.5	1086.62	984.195	896.08	961.484	1073.92	phospholipid phosphatase 1 [Source:HGNC Symbol;Acc:HGNC:9228]
ENSG00000067141	NEO1	222.308	0.63395	1.55181	0.148752	4.2618	2.02788e-05	0.000139369	176.116	161.436	185.013	242.854	270.709	297.72	neogenin 1 [Source:HGNC Symbol;Acc:HGNC:7754]
ENSG00000067167	TRAM1	24118.3	0.173095	1.12747	0.0636209	2.72072	0.00651396	0.0217282	23692.7	22318.7	22009	26141.9	26258.8	24288.7	translocation associated membrane protein 1 [Source:HGNC Symbol;Acc:HGNC:20568]
ENSG00000067177	PHKA1	235.648	-1.23627	-2.35588	0.145862	-8.47556	2.3395e-17	8.49621e-16	347.172	299.27	346.185	136.791	146.245	138.227	phosphorylase kinase regulatory subunit alpha 1 [Source:HGNC Symbol;Acc:HGNC:8925]
ENSG00000067182	TNFRSF1A	5203.66	0.136132	1.09895	0.0705082	1.93072	0.0535174	0.123081	4996.04	5043.21	4835.14	5038.47	5582.21	5726.86	TNF receptor superfamily member 1A [Source:HGNC Symbol;Acc:HGNC:11916]
ENSG00000067191	CACNB1	552.087	-0.0327732	-1.02298	0.126491	-0.259096	0.795561	0.876794	597.177	539.063	538.827	546.173	451.182	640.099	calcium voltage-gated channel auxiliary subunit beta 1 [Source:HGNC Symbol;Acc:HGNC:1401]
ENSG00000067208	EVI5	1018.13	-0.290451	-1.22302	0.0993723	-2.92286	0.00346835	0.0127048	1045.56	1119.67	1195.91	1013.05	915.847	818.731	ecotropic viral integration site 5 [Source:HGNC Symbol;Acc:HGNC:3501]
ENSG00000067221	STOML1	1295.6	0.350193	1.27473	0.103707	3.37677	0.000733434	0.0032996	1117.43	1129.11	1170.16	1259.86	1408.52	1688.5	stomatin like 1 [Source:HGNC Symbol;Acc:HGNC:14560]
ENSG00000067225	PKM	91832.7	-0.269011	-1.20498	0.06173	-4.35787	1.31335e-05	9.41799e-05	100820	97984.9	102305	79897.8	87986.6	82002.8	pyruvate kinase M1/2 [Source:HGNC Symbol;Acc:HGNC:9021]
ENSG00000067248	DHX29	2496.01	0.00666658	1.00463	0.0841666	0.079207	0.936868	0.964055	2567.86	2464.02	2439.51	2593.08	2693.61	2218.02	DExH-box helicase 29 [Source:HGNC Symbol;Acc:HGNC:15815]
ENSG00000067334	DNTTIP2	2642.33	0.27167	1.2072	0.0887452	3.06123	0.00220426	0.00861482	2282.43	2562.2	2338.42	3118.44	3000.62	2551.89	deoxynucleotidyltransferase terminal interacting protein 2 [Source:HGNC Symbol;Acc:HGNC:24013]
ENSG00000067365	METTL22	392.497	-0.0517007	-1.03649	0.130171	-0.397175	0.691239	0.802968	444.34	393.677	360.49	341.977	379.615	434.884	methyltransferase like 22 [Source:HGNC Symbol;Acc:HGNC:28368]
ENSG00000067369	TP53BP1	3124.84	0.0866145	1.06188	0.0659725	1.31289	0.18922	0.326561	3130.62	3025.74	2937.32	3281.99	3168.64	3204.75	tumor protein p53 binding protein 1 [Source:HGNC Symbol;Acc:HGNC:11999]
ENSG00000067445	TRO	72.8856	-0.156344	-1.11446	0.26829	-0.582743	0.560067	0.69768	89.0704	70.8051	70.5721	62.4481	49.7856	94.6326	trophinin [Source:HGNC Symbol;Acc:HGNC:12326]
ENSG00000067533	RRP15	930.891	0.0892424	1.06381	0.102772	0.868354	0.385201	0.543761	890.704	908.194	907.9	1052.7	1007.12	818.731	ribosomal RNA processing 15 homolog [Source:HGNC Symbol;Acc:HGNC:24255]
ENSG00000067560	RHOA	18624.3	0.106379	1.07652	0.0608746	1.74751	0.0805482	0.169954	17522.6	17791	18500.4	19731.6	19726.5	18473.6	ras homolog family member A [Source:HGNC Symbol;Acc:HGNC:667]
ENSG00000067596	DHX8	1755.89	0.0777844	1.0554	0.0918796	0.846591	0.397223	0.555097	1680.19	1789.01	1656.54	1778.28	2022.54	1608.75	DEAH-box helicase 8 [Source:HGNC Symbol;Acc:HGNC:2749]
ENSG00000067606	PRKCZ	59.7386	-0.252582	-1.19134	0.289803	-0.871565	0.383446	0.542244	63.7663	67.9729	62.9427	33.7021	71.5667	58.4808	protein kinase C zeta [Source:HGNC Symbol;Acc:HGNC:9412]
ENSG00000067646	ZFY	0	NA	NA	NA	NA	NA	NA	0	0	0	0	0	0	zinc finger protein Y-linked [Source:HGNC Symbol;Acc:HGNC:12870]
ENSG00000067704	IARS2	5263.52	-0.174563	-1.12862	0.0719025	-2.42777	0.0151918	0.044485	5633.7	5696.51	5414.98	5052.34	5230.59	4553	isoleucyl-tRNA synthetase 2, mitochondrial [Source:HGNC Symbol;Acc:HGNC:29685]
ENSG00000067715	SYT1	351.787	-0.00325775	-1.00226	0.124327	-0.0262032	0.979095	0.987792	323.892	356.858	375.749	360.811	374.429	318.986	synaptotagmin 1 [Source:HGNC Symbol;Acc:HGNC:11509]
ENSG00000067798	NAV3	1115.5	-0.38781	-1.30841	0.0874819	-4.43303	9.29158e-06	6.91179e-05	1244.96	1327.36	1221.66	1041.79	943.851	913.364	neuron navigator 3 [Source:HGNC Symbol;Acc:HGNC:15998]
ENSG00000067829	IDH3G	1606.33	0.0339484	1.02381	0.0733227	0.462999	0.643365	0.765552	1593.15	1610.58	1558.31	1574.09	1634.63	1667.23	isocitrate dehydrogenase (NAD(+)) 3 non-catalytic subunit gamma [Source:HGNC Symbol;Acc:HGNC:5386]
ENSG00000067836	ROGDI	445.607	0.193768	1.14375	0.127428	1.52061	0.128359	0.243421	425.109	408.782	412.942	419.294	441.847	565.669	rogdi atypical leucine zipper [Source:HGNC Symbol;Acc:HGNC:29478]
ENSG00000067842	ATP2B3	0.494733	-2.37929	-5.20282	2.93501	-0.81066	0.417561	NA	2.02433	0.944068	0	0	0	0	ATPase plasma membrane Ca2+ transporting 3 [Source:HGNC Symbol;Acc:HGNC:816]
ENSG00000067900	ROCK1	4673.01	-0.165537	-1.12158	0.0844129	-1.96103	0.049875	0.116203	4991.99	4985.63	4845.63	4810.48	4561.6	3842.72	Rho associated coiled-coil containing protein kinase 1 [Source:HGNC Symbol;Acc:HGNC:10251]
ENSG00000067955	CBFB	1413.49	-0.493216	-1.40758	0.0850526	-5.79895	6.67326e-09	9.17726e-08	1524.32	1702.16	1731.88	1231.12	1179.3	1112.2	core-binding factor subunit beta [Source:HGNC Symbol;Acc:HGNC:1539]
ENSG00000067992	PDK3	418.964	-1.03986	-2.05602	0.114621	-9.07215	1.16688e-19	5.13201e-18	547.58	546.616	597.002	282.503	256.188	283.898	pyruvate dehydrogenase kinase 3 [Source:HGNC Symbol;Acc:HGNC:8811]
ENSG00000068001	HYAL2	2827.29	0.299377	1.23061	0.0791766	3.78113	0.000156119	0.000852391	2600.25	2493.28	2511.03	2864.68	3087.74	3406.77	hyaluronidase 2 [Source:HGNC Symbol;Acc:HGNC:5321]
ENSG00000068024	HDAC4	593.725	-0.192359	-1.14263	0.095479	-2.01468	0.0439384	0.105399	624.505	640.078	635.149	555.094	566.311	541.213	histone deacetylase 4 [Source:HGNC Symbol;Acc:HGNC:14063]
ENSG00000068028	RASSF1	2079.03	-0.321583	-1.2497	0.0814998	-3.94581	7.95294e-05	0.000468394	2188.3	2297.86	2442.37	1698.98	1913.63	1933.06	Ras association domain family member 1 [Source:HGNC Symbol;Acc:HGNC:9882]
ENSG00000068078	FGFR3	555.224	0.846748	1.79844	0.118505	7.14522	8.98507e-13	2.03872e-11	412.963	369.131	408.174	609.612	747.821	783.643	fibroblast growth factor receptor 3 [Source:HGNC Symbol;Acc:HGNC:3690]
ENSG00000068079	IFI35	485.109	0.218562	1.16357	0.111912	1.95297	0.0508226	0.118046	451.425	466.37	427.247	497.602	488.521	579.492	interferon induced protein 35 [Source:HGNC Symbol;Acc:HGNC:5399]
ENSG00000068097	HEATR6	906.959	0.225755	1.16939	0.0878172	2.57074	0.0101481	0.0316525	791.512	843.997	872.614	963.484	1019.57	950.579	HEAT repeat containing 6 [Source:HGNC Symbol;Acc:HGNC:24076]
ENSG00000068120	COASY	2209.54	0.279449	1.21373	0.072555	3.85155	0.000117371	0.000661636	2028.38	2027.86	1932.15	2328.42	2392.82	2547.64	Coenzyme A synthase [Source:HGNC Symbol;Acc:HGNC:29932]
ENSG00000068137	PLEKHH3	1252.45	-0.082039	-1.05851	0.0967322	-0.848104	0.39638	0.554	1349.21	1234.84	1279.83	1138.93	1125.36	1386.53	pleckstrin homology, MyTH4 and FERM domain containing H3 [Source:HGNC Symbol;Acc:HGNC:26105]
ENSG00000068305	MEF2A	2304.82	-0.318749	-1.24725	0.0808642	-3.94179	8.08772e-05	0.00047468	2697.42	2485.73	2492.91	2147.02	2138.7	1867.13	myocyte enhancer factor 2A [Source:HGNC Symbol;Acc:HGNC:6993]
ENSG00000068308	OTUD5	1141.66	-0.386651	-1.30735	0.0847703	-4.56116	5.08726e-06	4.02288e-05	1307.72	1310.37	1262.67	922.843	989.488	1056.91	OTU deubiquitinase 5 [Source:HGNC Symbol;Acc:HGNC:25402]
ENSG00000068323	TFE3	1621.18	-0.496582	-1.41087	0.0753982	-6.58613	4.5145e-11	8.28636e-10	1901.86	1809.78	1980.79	1336.19	1359.77	1338.68	transcription factor binding to IGHM enhancer 3 [Source:HGNC Symbol;Acc:HGNC:11752]
ENSG00000068354	TBC1D25	521.202	-0.402568	-1.32186	0.108472	-3.71125	0.00020624	0.00108663	619.444	549.448	611.307	419.294	443.921	483.796	TBC1 domain family member 25 [Source:HGNC Symbol;Acc:HGNC:8092]
ENSG00000068366	ACSL4	3944.56	0.0762185	1.05425	0.0736991	1.03418	0.30105	0.456819	3750.07	3864.07	3907.21	4127.52	4302.3	3716.19	acyl-CoA synthetase long chain family member 4 [Source:HGNC Symbol;Acc:HGNC:3571]
ENSG00000068383	INPP5A	924.72	-0.202433	-1.15064	0.0871293	-2.32336	0.0201598	0.0563409	957.507	1023.37	987.056	816.781	860.875	902.731	inositol polyphosphate-5-phosphatase A [Source:HGNC Symbol;Acc:HGNC:6076]
ENSG00000068394	GPKOW	728.215	-0.0900554	-1.06441	0.0984299	-0.914919	0.360234	0.519176	712.563	800.57	739.1	649.261	742.635	725.162	G-patch domain and KOW motifs [Source:HGNC Symbol;Acc:HGNC:30677]
ENSG00000068400	GRIPAP1	753.125	-0.301337	-1.23229	0.099991	-3.01364	0.00258134	0.00987764	810.743	857.214	825.884	614.568	659.659	750.681	GRIP1 associated protein 1 [Source:HGNC Symbol;Acc:HGNC:18706]
ENSG00000068438	FTSJ1	1142.22	-0.270371	-1.20612	0.0820734	-3.29426	0.00098682	0.00427759	1210.55	1263.16	1273.16	1054.68	1072.46	979.288	FtsJ RNA 2'-O-methyltransferase 1 [Source:HGNC Symbol;Acc:HGNC:13254]
ENSG00000068489	PRR11	5067.77	0.270909	1.20657	0.103339	2.62155	0.00875321	0.0278728	4333.07	4573.07	4874.24	6076.29	6043.76	4506.21	proline rich 11 [Source:HGNC Symbol;Acc:HGNC:25619]
ENSG00000068615	REEP1	54.065	0.811703	1.75528	0.296776	2.73507	0.00623665	0.0209217	49.596	31.1543	37.1934	71.3692	82.9759	52.1011	receptor accessory protein 1 [Source:HGNC Symbol;Acc:HGNC:25786]
ENSG00000068654	POLR1A	3963.32	0.153145	1.11199	0.0648534	2.36141	0.0182058	0.0516796	3829.01	3693.2	3737.46	4097.78	4347.94	4074.52	RNA polymerase I subunit A [Source:HGNC Symbol;Acc:HGNC:17264]
ENSG00000068697	LAPTM4A	16095.4	0.317361	1.24605	0.06215	5.10637	3.28409e-07	3.32732e-06	15185.5	13896.7	13915.1	17886.9	17929	17759	lysosomal protein transmembrane 4 alpha [Source:HGNC Symbol;Acc:HGNC:6924]
ENSG00000068724	TTC7A	1000.5	-0.0938317	-1.0672	0.0827668	-1.13369	0.256925	0.408152	1045.56	1025.26	1028.06	924.826	994.674	984.604	tetratricopeptide repeat domain 7A [Source:HGNC Symbol;Acc:HGNC:19750]
ENSG00000068745	IP6K2	2946.9	0.276994	1.21167	0.104724	2.645	0.00816919	0.0263037	2857.34	2666.05	2470.98	2936.05	2910.38	3840.59	inositol hexakisphosphate kinase 2 [Source:HGNC Symbol;Acc:HGNC:17313]
ENSG00000068781	STON1-GTF2A1L	1.6846	0.119281	1.08619	1.56891	0.076028	0.939397	0.965776	1.01216	0.944068	2.86103	0	1.0372	4.25315	STON1-GTF2A1L readthrough [Source:HGNC Symbol;Acc:HGNC:30651]
ENSG00000068784	SRBD1	753.901	0.259167	1.19679	0.102263	2.53432	0.0112667	0.0347097	657.906	706.163	695.23	880.22	861.912	721.972	S1 RNA binding domain 1 [Source:HGNC Symbol;Acc:HGNC:25521]
ENSG00000068796	KIF2A	2002.72	0.0816463	1.05822	0.0851215	0.959174	0.337471	0.494418	1865.42	1972.16	2000.81	2150	2190.56	1837.36	kinesin family member 2A [Source:HGNC Symbol;Acc:HGNC:6318]
ENSG00000068831	RASGRP2	4.73824	0.276132	1.21094	0.962074	0.287017	0.774099	0.861764	9.10947	1.88814	1.90735	2.97372	8.29759	4.25315	RAS guanyl releasing protein 2 [Source:HGNC Symbol;Acc:HGNC:9879]
ENSG00000068878	PSME4	4439.54	-0.0951936	-1.06821	0.0650387	-1.46365	0.143291	0.26466	4614.45	4682.58	4461.3	4438.77	4320.97	4119.17	proteasome activator subunit 4 [Source:HGNC Symbol;Acc:HGNC:20635]
ENSG00000068885	IFT80	1783.86	0.18594	1.13756	0.0878599	2.11632	0.0343174	0.0865022	1738.9	1724.81	1544	2055.83	1733.16	1906.47	intraflagellar transport 80 [Source:HGNC Symbol;Acc:HGNC:29262]
ENSG00000068903	SIRT2	1987.04	0.0599649	1.04244	0.0735514	0.815279	0.414913	0.571809	1938.29	1985.38	1913.08	1926.97	2028.76	2129.76	sirtuin 2 [Source:HGNC Symbol;Acc:HGNC:10886]
ENSG00000068912	ERLEC1	2955.77	0.111558	1.08039	0.0761646	1.4647	0.143002	0.264201	2899.85	2826.54	2799.04	3347.41	2965.35	2896.39	endoplasmic reticulum lectin 1 [Source:HGNC Symbol;Acc:HGNC:25222]
ENSG00000068971	PPP2R5B	2507.89	-0.35377	-1.2779	0.082303	-4.29839	1.72044e-05	0.000120315	2996	2717.03	2728.47	2147.02	2053.65	2405.16	protein phosphatase 2 regulatory subunit B'beta [Source:HGNC Symbol;Acc:HGNC:9310]
ENSG00000068976	PYGM	2.48645	-1.37583	-2.59517	1.2744	-1.07959	0.280326	0.434854	5.06082	1.88814	3.81471	0.991239	1.0372	2.12657	glycogen phosphorylase, muscle associated [Source:HGNC Symbol;Acc:HGNC:9726]
ENSG00000068985	PAGE1	3.50567	-0.350802	-1.27527	1.13348	-0.309491	0.756948	0.850152	7.08514	2.83221	1.90735	4.95619	0	4.25315	PAGE family member 1 [Source:HGNC Symbol;Acc:HGNC:4107]
ENSG00000069011	PITX1	1944.53	-0.185508	-1.13722	0.0922703	-2.01048	0.0443801	0.106252	1950.44	1993.87	2263.08	1698.98	1734.2	2026.63	paired like homeodomain 1 [Source:HGNC Symbol;Acc:HGNC:9004]
ENSG00000069018	TRPC7	0	NA	NA	NA	NA	NA	NA	0	0	0	0	0	0	transient receptor potential cation channel subfamily C member 7 [Source:HGNC Symbol;Acc:HGNC:20754]
ENSG00000069020	MAST4	192.224	-0.74946	-1.68116	0.152003	-4.93056	8.19939e-07	7.76163e-06	228.749	240.737	253.678	144.721	149.357	136.101	microtubule associated serine/threonine kinase family member 4 [Source:HGNC Symbol;Acc:HGNC:19037]
ENSG00000069122	ADGRF5	2.44917	-1.92286	-3.79174	1.36219	-1.4116	0.158068	0.285074	4.04865	2.83221	4.76838	1.98248	0	1.06329	adhesion G protein-coupled receptor F5 [Source:HGNC Symbol;Acc:HGNC:19030]
ENSG00000069188	SDK2	3.02506	5.08948	34.0475	1.6248	3.13236	0.00173406	0.0069951	0	0	0	12.8861	2.0744	3.18986	sidekick cell adhesion molecule 2 [Source:HGNC Symbol;Acc:HGNC:19308]
ENSG00000069206	ADAM7	1.1493	-0.373752	-1.29572	1.90595	-0.196098	0.844534	0.906871	2.02433	0.944068	0.953677	2.97372	0	0	ADAM metallopeptidase domain 7 [Source:HGNC Symbol;Acc:HGNC:214]
ENSG00000069248	NUP133	1795.66	0.128224	1.09295	0.0814368	1.57452	0.115368	0.224215	1717.64	1748.41	1682.29	2039.97	1849.33	1736.35	nucleoporin 133 [Source:HGNC Symbol;Acc:HGNC:18016]
ENSG00000069275	NUCKS1	13389.6	0.197155	1.14644	0.0937767	2.10239	0.0355193	0.0889691	11557.9	12709	13161.7	15293.8	15527.9	12087.4	nuclear casein kinase and cyclin dependent kinase substrate 1 [Source:HGNC Symbol;Acc:HGNC:29923]
ENSG00000069329	VPS35	5333.19	-0.136923	-1.09956	0.0832654	-1.64442	0.10009	0.200832	5507.18	5713.5	5538	5305.11	5497.15	4438.16	VPS35 retromer complex component [Source:HGNC Symbol;Acc:HGNC:13487]
ENSG00000069345	DNAJA2	2179.39	-0.120864	-1.08739	0.0967065	-1.2498	0.211371	0.353573	2190.32	2290.31	2331.74	2288.77	2216.49	1758.68	DnaJ heat shock protein family (Hsp40) member A2 [Source:HGNC Symbol;Acc:HGNC:14884]
ENSG00000069399	BCL3	1517.93	0.0794013	1.05658	0.0858769	0.924594	0.355177	0.513691	1495.98	1450.09	1482.01	1458.11	1493.57	1727.84	BCL3 transcription coactivator [Source:HGNC Symbol;Acc:HGNC:998]
ENSG00000069424	KCNAB2	213.201	-0.22221	-1.16652	0.144569	-1.53706	0.12428	0.237212	221.664	222.8	244.141	185.362	206.403	198.835	potassium voltage-gated channel subfamily A regulatory beta subunit 2 [Source:HGNC Symbol;Acc:HGNC:6229]
ENSG00000069431	ABCC9	833.466	-1.70659	-3.26389	0.0973849	-17.5242	9.3669e-69	4.88016e-66	1253.06	1282.99	1292.23	398.478	424.214	349.821	ATP binding cassette subfamily C member 9 [Source:HGNC Symbol;Acc:HGNC:60]
ENSG00000069482	GAL	0.519636	2.54044	5.81766	2.88472	0.880653	0.378506	NA	0	0	0	0.991239	0	2.12657	galanin and GMAP prepropeptide [Source:HGNC Symbol;Acc:HGNC:4114]
ENSG00000069493	CLEC2D	57.2534	-0.2421	-1.18271	0.29479	-0.821263	0.411497	0.568267	58.7055	53.8119	73.4331	40.6408	43.5624	73.3668	C-type lectin domain family 2 member D [Source:HGNC Symbol;Acc:HGNC:14351]
ENSG00000069509	FUNDC1	149.922	0.0165057	1.01151	0.176851	0.0933313	0.92564	0.957447	124.496	168.044	154.496	160.581	146.245	145.67	FUN14 domain containing 1 [Source:HGNC Symbol;Acc:HGNC:28746]
ENSG00000069535	MAOB	0.489157	-0.786158	-1.72448	2.79431	-0.281343	0.778447	NA	0	0.944068	0.953677	0	1.0372	0	monoamine oxidase B [Source:HGNC Symbol;Acc:HGNC:6834]
ENSG00000069667	RORA	83.777	-0.129868	-1.09419	0.232123	-0.559479	0.575835	0.711183	90.0826	77.4136	95.3677	98.1327	74.6783	66.9871	RAR related orphan receptor A [Source:HGNC Symbol;Acc:HGNC:10258]
ENSG00000069696	DRD4	28.9499	0.0532722	1.03762	0.428524	0.124316	0.901065	0.943102	26.3163	35.8746	22.8882	14.8686	26.9672	46.7846	dopamine receptor D4 [Source:HGNC Symbol;Acc:HGNC:3025]
ENSG00000069702	TGFBR3	739.509	-0.47834	-1.39314	0.0954824	-5.00971	5.45114e-07	5.31232e-06	878.558	905.362	799.181	635.384	590.166	628.403	transforming growth factor beta receptor 3 [Source:HGNC Symbol;Acc:HGNC:11774]
ENSG00000069764	PLA2G10	0	NA	NA	NA	NA	NA	NA	0	0	0	0	0	0	phospholipase A2 group X [Source:HGNC Symbol;Acc:HGNC:9029]
ENSG00000069812	HES2	0.664313	1.52463	2.87713	2.71357	0.561853	0.574216	NA	1.01216	0	0	2.97372	0	0	hes family bHLH transcription factor 2 [Source:HGNC Symbol;Acc:HGNC:16005]
ENSG00000069849	ATP1B3	14045.6	0.309943	1.23966	0.0700952	4.42174	9.79073e-06	7.23937e-05	12439.5	13094.2	12093.6	14833.9	15044.6	16768	ATPase Na+/K+ transporting subunit beta 3 [Source:HGNC Symbol;Acc:HGNC:806]
ENSG00000069869	NEDD4	1624.86	-0.334326	-1.26079	0.0974675	-3.43013	0.000603295	0.00277684	1792.54	1891.91	1752.86	1514.61	1575.51	1221.72	NEDD4 E3 ubiquitin protein ligase [Source:HGNC Symbol;Acc:HGNC:7727]
ENSG00000069956	MAPK6	2260.71	-0.0278008	-1.01946	0.0930738	-0.298696	0.765172	0.856259	2282.43	2200.62	2365.12	2467.19	2325.4	1923.49	mitogen-activated protein kinase 6 [Source:HGNC Symbol;Acc:HGNC:6879]
ENSG00000069966	GNB5	767.734	-0.714161	-1.64053	0.0938045	-7.61328	2.67221e-14	7.06987e-13	923.093	955.397	983.241	561.041	626.468	557.163	G protein subunit beta 5 [Source:HGNC Symbol;Acc:HGNC:4401]
ENSG00000069974	RAB27A	482.341	-0.373247	-1.29526	0.121686	-3.06729	0.00216012	0.00847409	471.668	588.155	573.16	428.215	453.256	379.594	RAB27A, member RAS oncogene family [Source:HGNC Symbol;Acc:HGNC:9766]
ENSG00000069998	HDHD5	2405.08	-0.188342	-1.13945	0.09838	-1.91443	0.0555652	0.126907	2556.73	2414.93	2713.21	1991.4	2144.93	2609.31	haloacid dehalogenase like hydrolase domain containing 5 [Source:HGNC Symbol;Acc:HGNC:1843]
ENSG00000070010	UFD1	2894.18	0.197585	1.14678	0.0665691	2.96811	0.00299635	0.0112123	2614.42	2798.22	2676.02	3127.36	3083.59	3065.46	ubiquitin recognition factor in ER associated degradation 1 [Source:HGNC Symbol;Acc:HGNC:12520]
ENSG00000070018	LRP6	2526.38	0.167061	1.12277	0.0657368	2.54136	0.0110421	0.034111	2415.02	2385.66	2340.32	2684.27	2681.16	2651.84	LDL receptor related protein 6 [Source:HGNC Symbol;Acc:HGNC:6698]
ENSG00000070019	GUCY2C	0.314689	-1.73743	-3.3344	3.86473	-0.44956	0.653028	NA	0	1.88814	0	0	0	0	guanylate cyclase 2C [Source:HGNC Symbol;Acc:HGNC:4688]
ENSG00000070031	SCT	1.65512	0.0718473	1.05106	1.54389	0.0465365	0.962883	0.977298	2.02433	2.83221	0	2.97372	1.0372	1.06329	secretin [Source:HGNC Symbol;Acc:HGNC:10607]
ENSG00000070047	PHRF1	2682.21	-0.0438319	-1.03085	0.0723807	-0.605575	0.544797	0.686751	2893.78	2655.66	2619.75	2562.35	2722.65	2639.08	PHD and ring finger domains 1 [Source:HGNC Symbol;Acc:HGNC:24351]
ENSG00000070061	ELP1	2020.55	0.474597	1.38953	0.0707179	6.71113	1.93124e-11	3.7494e-10	1656.91	1761.63	1654.63	2322.47	2355.48	2372.19	elongator complex protein 1 [Source:HGNC Symbol;Acc:HGNC:5959]
ENSG00000070087	PFN2	4760.64	0.242924	1.18339	0.0735071	3.30478	0.000950524	0.00414413	4204.53	4295.51	4582.42	5513.27	4827.12	5140.99	profilin 2 [Source:HGNC Symbol;Acc:HGNC:8882]
ENSG00000070190	DAPP1	0.643931	-2.7658	-6.80125	2.45727	-1.12556	0.260353	NA	1.01216	0.944068	1.90735	0	0	0	dual adaptor of phosphotyrosine and 3-phosphoinositides 1 [Source:HGNC Symbol;Acc:HGNC:16500]
ENSG00000070193	FGF10	5.16129	-0.581467	-1.49637	0.991756	-0.5863	0.557674	0.696052	8.09731	1.88814	8.58309	4.95619	0	7.44301	fibroblast growth factor 10 [Source:HGNC Symbol;Acc:HGNC:3666]
ENSG00000070214	SLC44A1	3585.24	-0.127092	-1.09209	0.0703445	-1.8067	0.0708087	0.153812	3881.65	3627.11	3721.25	3570.44	3484.99	3226.01	solute carrier family 44 member 1 [Source:HGNC Symbol;Acc:HGNC:18798]
ENSG00000070269	TMEM260	777.976	-0.0393737	-1.02767	0.0908947	-0.433179	0.664885	0.780597	758.111	818.507	788.691	740.455	756.118	805.972	transmembrane protein 260 [Source:HGNC Symbol;Acc:HGNC:20185]
ENSG00000070366	SMG6	2978.22	0.142982	1.10418	0.0697784	2.04908	0.040454	0.0985417	2774.34	2735.91	2982.15	3199.72	3148.94	3028.24	SMG6 nonsense mediated mRNA decay factor [Source:HGNC Symbol;Acc:HGNC:17809]
ENSG00000070367	EXOC5	3288.54	-0.065712	-1.0466	0.0901517	-0.728905	0.46606	0.619328	3298.64	3453.4	3338.82	3523.85	3361.56	2754.98	exocyst complex component 5 [Source:HGNC Symbol;Acc:HGNC:10696]
ENSG00000070371	CLTCL1	1358.87	-0.0684527	-1.04859	0.0914874	-0.74822	0.454327	0.608173	1471.69	1352.85	1348.5	1218.23	1287.16	1474.78	clathrin heavy chain like 1 [Source:HGNC Symbol;Acc:HGNC:2093]
ENSG00000070388	FGF22	9.53387	-0.184626	-1.13652	0.702871	-0.262674	0.792802	0.87532	17.2068	5.66441	7.62941	11.8949	3.1116	11.6962	fibroblast growth factor 22 [Source:HGNC Symbol;Acc:HGNC:3679]
ENSG00000070404	FSTL3	5212.53	0.595435	1.51093	0.101721	5.85363	4.80968e-09	6.76551e-08	4373.56	3998.13	4083.64	5483.53	5852.91	7483.42	follistatin like 3 [Source:HGNC Symbol;Acc:HGNC:3973]
ENSG00000070413	DGCR2	6203.71	0.149356	1.10907	0.0893739	1.67114	0.0946938	0.192548	6092.21	5700.29	5855.58	5656.01	6561.32	7356.88	DiGeorge syndrome critical region gene 2 [Source:HGNC Symbol;Acc:HGNC:2845]
ENSG00000070423	RNF126	1749.47	-0.0514016	-1.03627	0.0857925	-0.599138	0.549081	0.690159	1793.55	1649.29	1898.77	1648.43	1647.07	1859.69	ring finger protein 126 [Source:HGNC Symbol;Acc:HGNC:21151]
ENSG00000070444	MNT	1396.27	-0.0569892	-1.04029	0.0855647	-0.666036	0.505388	0.652994	1469.66	1343.41	1458.17	1259.86	1391.92	1454.58	MAX network transcriptional repressor [Source:HGNC Symbol;Acc:HGNC:7188]
ENSG00000070476	ZXDC	908.798	0.265347	1.20193	0.101664	2.61003	0.00905346	0.0286538	806.694	832.668	836.375	879.229	973.93	1123.89	ZXD family zinc finger C [Source:HGNC Symbol;Acc:HGNC:28160]
ENSG00000070495	JMJD6	1330.11	-0.23082	-1.1735	0.0844581	-2.73295	0.00627694	0.0210464	1518.25	1389.67	1400.95	1141.91	1296.5	1233.41	jumonji domain containing 6, arginine demethylase and lysine hydroxylase [Source:HGNC Symbol;Acc:HGNC:19355]
ENSG00000070501	POLB	526.829	0.244091	1.18435	0.109217	2.23492	0.0254229	0.0678579	486.851	504.133	455.858	543.199	539.344	631.593	DNA polymerase beta [Source:HGNC Symbol;Acc:HGNC:9174]
ENSG00000070526	ST6GALNAC1	0.165206	1.04928	2.06949	4.08047	0.257146	0.797066	NA	0	0	0	0.991239	0	0	ST6 N-acetylgalactosaminide alpha-2,6-sialyltransferase 1 [Source:HGNC Symbol;Acc:HGNC:23614]
ENSG00000070540	WIPI1	1026.45	-0.455141	-1.37092	0.0879107	-5.17731	2.25108e-07	2.35028e-06	1178.16	1137.6	1245.5	907.975	807.978	881.465	WD repeat domain, phosphoinositide interacting 1 [Source:HGNC Symbol;Acc:HGNC:25471]
ENSG00000070601	FRMPD1	0.483383	-2.35163	-5.104	2.95768	-0.795093	0.42656	NA	1.01216	1.88814	0	0	0	0	FERM and PDZ domain containing 1 [Source:HGNC Symbol;Acc:HGNC:29159]
ENSG00000070610	GBA2	1908.98	0.0178587	1.01246	0.0938159	0.190359	0.849028	0.909524	2011.17	1869.26	1811.03	1890.29	1706.19	2165.92	glucosylceramidase beta 2 [Source:HGNC Symbol;Acc:HGNC:18986]
ENSG00000070614	NDST1	13894.3	0.32526	1.25289	0.0624723	5.20646	1.92479e-07	2.03697e-06	12648	11887.7	12468.4	14798.2	16018.5	15545.3	N-deacetylase and N-sulfotransferase 1 [Source:HGNC Symbol;Acc:HGNC:7680]
ENSG00000070669	ASNS	4819.99	0.315477	1.24442	0.0641473	4.91801	8.74285e-07	8.24726e-06	4499.07	4207.71	4179.01	5306.1	5430.77	5297.3	asparagine synthetase (glutamine-hydrolyzing) [Source:HGNC Symbol;Acc:HGNC:753]
ENSG00000070718	AP3M2	907.821	-0.134984	-1.09808	0.114179	-1.18221	0.237121	0.384359	991.92	947.845	911.715	968.44	923.107	703.896	adaptor related protein complex 3 subunit mu 2 [Source:HGNC Symbol;Acc:HGNC:570]
ENSG00000070729	CNGB1	1.63019	-4.10277	-17.1814	1.97392	-2.0785	0.0376637	0.0932139	5.06082	4.72034	0	0	0	0	cyclic nucleotide gated channel subunit beta 1 [Source:HGNC Symbol;Acc:HGNC:2151]
ENSG00000070731	ST6GALNAC2	5.71261	0.405933	1.32495	0.866103	0.468689	0.639292	0.763184	9.10947	1.88814	3.81471	6.93867	9.33479	3.18986	ST6 N-acetylgalactosaminide alpha-2,6-sialyltransferase 2 [Source:HGNC Symbol;Acc:HGNC:10867]
ENSG00000070748	CHAT	0	NA	NA	NA	NA	NA	NA	0	0	0	0	0	0	choline O-acetyltransferase [Source:HGNC Symbol;Acc:HGNC:1912]
ENSG00000070756	PABPC1	76044.5	0.248006	1.18756	0.0685475	3.61801	0.000296874	0.00149108	67442.5	67532.1	73598.1	82976.6	77502.6	87215.1	poly(A) binding protein cytoplasmic 1 [Source:HGNC Symbol;Acc:HGNC:8554]
ENSG00000070759	TESK2	90.2094	0.02665	1.01864	0.213129	0.125042	0.90049	0.942793	82.9974	96.295	88.6919	88.2203	82.9759	102.076	testis associated actin remodelling kinase 2 [Source:HGNC Symbol;Acc:HGNC:11732]
ENSG00000070761	CFAP20	728.201	-0.168629	-1.12399	0.0958302	-1.75966	0.0784655	0.166781	715.6	787.353	808.718	678.007	658.621	720.909	cilia and flagella associated protein 20 [Source:HGNC Symbol;Acc:HGNC:29523]
ENSG00000070770	CSNK2A2	569.193	-0.0455208	-1.03206	0.100175	-0.454413	0.649531	0.769849	578.958	561.721	594.141	596.726	544.529	539.087	casein kinase 2 alpha 2 [Source:HGNC Symbol;Acc:HGNC:2459]
ENSG00000070785	EIF2B3	1285.87	0.416816	1.33498	0.0798128	5.22243	1.76592e-07	1.87912e-06	1085.04	1152.71	1066.21	1436.31	1527.79	1447.13	eukaryotic translation initiation factor 2B subunit gamma [Source:HGNC Symbol;Acc:HGNC:3259]
ENSG00000070808	CAMK2A	2.1996	-0.15362	-1.11236	1.38849	-0.110638	0.911903	0.949523	5.06082	0	1.90735	0.991239	3.1116	2.12657	calcium/calmodulin dependent protein kinase II alpha [Source:HGNC Symbol;Acc:HGNC:1460]
ENSG00000070814	TCOF1	5432.83	0.240247	1.18119	0.0626678	3.83366	0.000126253	0.000706413	5014.26	4793.04	5137.46	5879.04	5984.64	5788.54	treacle ribosome biogenesis factor 1 [Source:HGNC Symbol;Acc:HGNC:11654]
ENSG00000070831	CDC42	3297.64	0.0694156	1.04929	0.112937	0.614638	0.538794	0.681605	3259.17	3166.41	3230.1	3877.73	3623.97	2628.45	cell division cycle 42 [Source:HGNC Symbol;Acc:HGNC:1736]
ENSG00000070882	OSBPL3	1450.11	-0.414954	-1.33326	0.0779395	-5.32406	1.01478e-07	1.13138e-06	1670.07	1640.79	1661.31	1294.56	1266.42	1167.49	oxysterol binding protein like 3 [Source:HGNC Symbol;Acc:HGNC:16370]
ENSG00000070886	EPHA8	0.336161	0.0875067	1.06253	3.45272	0.0253443	0.97978	NA	0	0	0.953677	0	0	1.06329	EPH receptor A8 [Source:HGNC Symbol;Acc:HGNC:3391]
ENSG00000070915	SLC12A3	0	NA	NA	NA	NA	NA	NA	0	0	0	0	0	0	solute carrier family 12 member 3 [Source:HGNC Symbol;Acc:HGNC:10912]
ENSG00000070950	RAD18	1496.49	0.0170784	1.01191	0.0885077	0.192959	0.846991	0.908204	1487.88	1483.13	1492.5	1634.55	1546.46	1334.43	RAD18 E3 ubiquitin protein ligase [Source:HGNC Symbol;Acc:HGNC:18278]
ENSG00000070961	ATP2B1	8008.3	0.164214	1.12056	0.0629097	2.61032	0.00904581	0.028643	7803.78	7422.27	7432.96	8169.79	8412.72	8808.27	ATPase plasma membrane Ca2+ transporting 1 [Source:HGNC Symbol;Acc:HGNC:814]
ENSG00000070985	TRPM5	0.330211	0.0875066	1.06253	3.47466	0.0251842	0.979908	NA	0	0.944068	0	0	1.0372	0	transient receptor potential cation channel subfamily M member 5 [Source:HGNC Symbol;Acc:HGNC:14323]
ENSG00000071051	NCK2	1197.01	-0.530722	-1.44465	0.0830077	-6.39364	1.61983e-10	2.78809e-09	1349.21	1389.67	1504.9	951.589	996.748	989.92	NCK adaptor protein 2 [Source:HGNC Symbol;Acc:HGNC:7665]
ENSG00000071073	MGAT4A	0.479896	-0.779174	-1.71615	3.04159	-0.256173	0.797817	NA	0	1.88814	0	0.991239	0	0	alpha-1,3-mannosyl-glycoprotein 4-beta-N-acetylglucosaminyltransferase A [Source:HGNC Symbol;Acc:HGNC:7047]
ENSG00000071082	RPL31	5577.18	-0.0456058	-1.03212	0.0644169	-0.707978	0.478959	0.629562	5770.34	5774.87	5451.22	5583.65	5612.28	5270.71	ribosomal protein L31 [Source:HGNC Symbol;Acc:HGNC:10334]
ENSG00000071189	SNX13	1836.1	0.356516	1.28033	0.0853517	4.17703	2.95345e-05	0.000196211	1601.24	1654.95	1575.47	2259.03	2060.91	1865.01	sorting nexin 13 [Source:HGNC Symbol;Acc:HGNC:21335]
ENSG00000071203	MS4A12	0	NA	NA	NA	NA	NA	NA	0	0	0	0	0	0	membrane spanning 4-domains A12 [Source:HGNC Symbol;Acc:HGNC:13370]
ENSG00000071205	ARHGAP10	897.5	-0.0207895	-1.01451	0.0903119	-0.230197	0.817939	0.890733	887.667	930.852	893.595	924.826	929.33	818.731	Rho GTPase activating protein 10 [Source:HGNC Symbol;Acc:HGNC:26099]
ENSG00000071242	RPS6KA2	4258.77	-0.430941	-1.34811	0.0828403	-5.20207	1.9708e-07	2.08404e-06	4719.72	4561.74	5389.23	3731.02	3792	3358.92	ribosomal protein S6 kinase A2 [Source:HGNC Symbol;Acc:HGNC:10431]
ENSG00000071243	ING3	506.023	0.240474	1.18138	0.112082	2.14551	0.0319119	0.0815467	421.06	501.3	469.209	547.164	588.092	509.315	inhibitor of growth family member 3 [Source:HGNC Symbol;Acc:HGNC:14587]
ENSG00000071246	VASH1	54.8515	-0.554146	-1.4683	0.287457	-1.92775	0.0538862	0.12374	62.7541	64.1967	68.6647	38.6583	34.2276	60.6074	vasohibin 1 [Source:HGNC Symbol;Acc:HGNC:19964]
ENSG00000071282	LMCD1	767.409	0.934008	1.91058	0.102706	9.094	9.54647e-20	4.26787e-18	508.106	502.244	571.252	958.528	953.186	1111.14	LIM and cysteine rich domains 1 [Source:HGNC Symbol;Acc:HGNC:6633]
ENSG00000071462	BUD23	2462.39	0.121632	1.08796	0.0697978	1.74263	0.0813979	0.171113	2435.27	2403.6	2237.33	2572.26	2546.32	2579.53	BUD23 rRNA methyltransferase and ribosome maturation factor [Source:HGNC Symbol;Acc:HGNC:16405]
ENSG00000071537	SEL1L	8997.68	0.238161	1.17949	0.0674035	3.53337	0.000410299	0.00197858	8596.31	8222.84	7950.8	9231.41	9712.33	10272.4	SEL1L adaptor subunit of ERAD E3 ubiquitin ligase [Source:HGNC Symbol;Acc:HGNC:10717]
ENSG00000071539	TRIP13	2766.59	-0.0725424	-1.05157	0.0831772	-0.872143	0.38313	0.542024	2720.7	2901.12	2886.78	2797.28	2892.75	2400.9	thyroid hormone receptor interactor 13 [Source:HGNC Symbol;Acc:HGNC:12307]
ENSG00000071553	ATP6AP1	8130.46	0.504977	1.4191	0.102217	4.94025	7.80239e-07	7.42214e-06	7036.56	6616.98	6511.71	8184.66	9017.41	11415.5	ATPase H+ transporting accessory protein 1 [Source:HGNC Symbol;Acc:HGNC:868]
ENSG00000071564	TCF3	5556.71	-0.178073	-1.13137	0.0706111	-2.52188	0.011673	0.0357662	5772.37	5629.48	6295.22	4972.05	5285.57	5385.55	transcription factor 3 [Source:HGNC Symbol;Acc:HGNC:11633]
ENSG00000071575	TRIB2	4740.41	-0.252241	-1.19106	0.0689976	-3.65579	0.000256394	0.0013121	5240.98	4943.14	5277.65	4526	4080.34	4374.36	tribbles pseudokinase 2 [Source:HGNC Symbol;Acc:HGNC:30809]
ENSG00000071626	DAZAP1	5539.77	0.136258	1.09905	0.0620834	2.19476	0.0281811	0.0738091	5277.42	5246.19	5311.03	5607.44	5775.12	6021.4	DAZ associated protein 1 [Source:HGNC Symbol;Acc:HGNC:2683]
ENSG00000071655	MBD3	6517.71	0.0588848	1.04166	0.0890559	0.661211	0.508477	0.655609	6284.52	6096.79	6772.06	5944.46	6441.01	7567.42	methyl-CpG binding domain protein 3 [Source:HGNC Symbol;Acc:HGNC:6918]
ENSG00000071677	PRLH	0.157345	-0.874278	-1.83309	4.08047	-0.214259	0.830345	NA	0	0.944068	0	0	0	0	prolactin releasing hormone [Source:HGNC Symbol;Acc:HGNC:17945]
ENSG00000071794	HLTF	5757.04	0.156897	1.11489	0.0832941	1.88365	0.0596127	0.134339	5522.36	5398.18	5413.07	6473.78	6451.38	5283.47	helicase like transcription factor [Source:HGNC Symbol;Acc:HGNC:11099]
ENSG00000071859	FAM50A	4007.74	0.0168084	1.01172	0.072271	0.232575	0.816091	0.889864	3940.35	4098.2	3913.89	3785.54	3975.58	4332.9	family with sequence similarity 50 member A [Source:HGNC Symbol;Acc:HGNC:18786]
ENSG00000071889	FAM3A	1261.4	-0.0583483	-1.04127	0.0806202	-0.723743	0.469224	0.621928	1307.72	1238.62	1314.17	1172.64	1251.9	1283.39	FAM3 metabolism regulating signaling molecule A [Source:HGNC Symbol;Acc:HGNC:13749]
ENSG00000071894	CPSF1	6873.35	0.146624	1.10698	0.0722564	2.02922	0.0424361	0.10243	6893.85	6340.36	6339.09	7099.25	6826.84	7740.73	cleavage and polyadenylation specific factor 1 [Source:HGNC Symbol;Acc:HGNC:2324]
ENSG00000071909	MYO3B	0.336161	0.0875067	1.06253	3.45272	0.0253443	0.97978	NA	0	0	0.953677	0	0	1.06329	myosin IIIB [Source:HGNC Symbol;Acc:HGNC:15576]
ENSG00000071967	CYBRD1	4963.62	-0.687536	-1.61053	0.0938337	-7.32717	2.35063e-13	5.64569e-12	6378.65	5968.4	6027.24	4073.99	4145.68	3187.74	cytochrome b reductase 1 [Source:HGNC Symbol;Acc:HGNC:20797]
ENSG00000071991	CDH19	0	NA	NA	NA	NA	NA	NA	0	0	0	0	0	0	cadherin 19 [Source:HGNC Symbol;Acc:HGNC:1758]
ENSG00000071994	PDCD2	746.877	0.0285578	1.01999	0.0916862	0.311473	0.755441	0.84918	696.369	777.912	743.868	760.28	744.709	758.124	programmed cell death 2 [Source:HGNC Symbol;Acc:HGNC:8762]
ENSG00000072041	SLC6A15	0	NA	NA	NA	NA	NA	NA	0	0	0	0	0	0	solute carrier family 6 member 15 [Source:HGNC Symbol;Acc:HGNC:13621]
ENSG00000072042	RDH11	5984.83	0.492816	1.40719	0.0687281	7.17051	7.47177e-13	1.7213e-11	5099.28	4878	4940.05	6832.61	6666.08	7492.99	retinol dehydrogenase 11 [Source:HGNC Symbol;Acc:HGNC:17964]
ENSG00000072062	PRKACA	4419.77	-0.0332268	-1.0233	0.0651636	-0.509898	0.610123	0.739837	4425.18	4344.6	4642.5	4493.29	4380.09	4232.95	protein kinase cAMP-activated catalytic subunit alpha [Source:HGNC Symbol;Acc:HGNC:9380]
ENSG00000072071	ADGRL1	1949.82	0.302601	1.23337	0.0917094	3.29956	0.000968354	0.00420697	1809.75	1704.99	1723.29	2053.85	1956.16	2450.88	adhesion G protein-coupled receptor L1 [Source:HGNC Symbol;Acc:HGNC:20973]
ENSG00000072080	SPP2	0	NA	NA	NA	NA	NA	NA	0	0	0	0	0	0	secreted phosphoprotein 2 [Source:HGNC Symbol;Acc:HGNC:11256]
ENSG00000072110	ACTN1	41314.5	0.0360576	1.02531	0.06082	0.592857	0.553277	0.693375	41760.9	39756.6	40877.5	41181	43897.4	40413.4	actinin alpha 1 [Source:HGNC Symbol;Acc:HGNC:163]
ENSG00000072121	ZFYVE26	1063.85	-0.180855	-1.13356	0.0872262	-2.0734	0.0381348	0.0941624	1188.28	1115.89	1087.19	939.694	1061.05	990.984	zinc finger FYVE-type containing 26 [Source:HGNC Symbol;Acc:HGNC:20761]
ENSG00000072133	RPS6KA6	3.18875	0.55092	1.46502	1.14471	0.481273	0.630322	0.756052	3.03649	4.72034	0	2.97372	4.1488	4.25315	ribosomal protein S6 kinase A6 [Source:HGNC Symbol;Acc:HGNC:10435]
ENSG00000072134	EPN2	2262.04	-0.0790594	-1.05633	0.0735273	-1.07524	0.282268	0.436933	2414.01	2235.55	2323.16	2268.95	2247.61	2082.98	epsin 2 [Source:HGNC Symbol;Acc:HGNC:18639]
ENSG00000072135	PTPN18	887.421	-0.0908368	-1.06499	0.0939216	-0.967156	0.333466	0.490779	867.424	913.858	964.167	817.772	825.61	935.693	protein tyrosine phosphatase non-receptor type 18 [Source:HGNC Symbol;Acc:HGNC:9649]
ENSG00000072163	LIMS2	1821.9	0.0637914	1.04521	0.102335	0.623357	0.53305	0.676285	1878.58	1645.51	1820.57	1723.76	1687.52	2175.49	LIM zinc finger domain containing 2 [Source:HGNC Symbol;Acc:HGNC:16084]
ENSG00000072182	ASIC4	1.7886	-1.31201	-2.48288	1.49418	-0.878084	0.379898	0.53936	1.01216	4.72034	1.90735	0.991239	1.0372	1.06329	acid sensing ion channel subunit family member 4 [Source:HGNC Symbol;Acc:HGNC:21263]
ENSG00000072195	SPEG	4564.16	-0.140206	-1.10206	0.097308	-1.44085	0.149628	0.273493	5253.13	4556.07	4548.08	4179.06	3850.08	4998.51	striated muscle enriched protein kinase [Source:HGNC Symbol;Acc:HGNC:16901]
ENSG00000072201	LNX1	199.898	0.0295249	1.02068	0.146874	0.201022	0.840681	0.90416	187.25	202.975	203.133	194.283	201.217	210.531	ligand of numb-protein X 1 [Source:HGNC Symbol;Acc:HGNC:6657]
ENSG00000072210	ALDH3A2	1035.4	0.228968	1.172	0.087357	2.62106	0.00876575	0.0278996	984.835	932.74	943.186	1161.73	1159.59	1030.33	aldehyde dehydrogenase 3 family member A2 [Source:HGNC Symbol;Acc:HGNC:403]
ENSG00000072274	TFRC	63072.2	-0.0388724	-1.02731	0.0805002	-0.482885	0.629177	0.754928	66731.9	62366.1	62667.1	55309.1	62584.6	68774.5	transferrin receptor [Source:HGNC Symbol;Acc:HGNC:11763]
ENSG00000072310	SREBF1	5998.9	1.19907	2.29592	0.212956	5.6306	1.79587e-08	2.28504e-07	4096.23	3194.73	3629.69	6970.39	7614.08	10488.3	sterol regulatory element binding transcription factor 1 [Source:HGNC Symbol;Acc:HGNC:11289]
ENSG00000072315	TRPC5	0.168694	-0.874278	-1.83309	4.08047	-0.214259	0.830345	NA	1.01216	0	0	0	0	0	transient receptor potential cation channel subfamily C member 5 [Source:HGNC Symbol;Acc:HGNC:12337]
ENSG00000072364	AFF4	6173.85	-0.0493416	-1.03479	0.0669953	-0.736493	0.461431	0.615332	6248.09	6347.92	6242.77	6316.17	6231.49	5656.69	AF4/FMR2 family member 4 [Source:HGNC Symbol;Acc:HGNC:17869]
ENSG00000072401	UBE2D1	384.521	-0.0679442	-1.04822	0.113015	-0.601195	0.54771	0.689076	385.634	410.67	384.332	380.636	360.945	384.91	ubiquitin conjugating enzyme E2 D1 [Source:HGNC Symbol;Acc:HGNC:12474]
ENSG00000072415	MPP5	1483.5	-0.0906605	-1.06486	0.0991911	-0.913998	0.360718	0.519668	1448.41	1613.41	1528.74	1546.33	1540.24	1223.84	membrane palmitoylated protein 5 [Source:HGNC Symbol;Acc:HGNC:18669]
ENSG00000072422	RHOBTB1	640.759	-0.337633	-1.26368	0.103476	-3.26292	0.00110272	0.00471957	678.15	696.723	771.525	605.647	571.497	521.011	Rho related BTB domain containing 1 [Source:HGNC Symbol;Acc:HGNC:18738]
ENSG00000072501	SMC1A	3751.56	-0.248039	-1.18759	0.0854011	-2.9044	0.00367957	0.0133485	4164.04	4059.49	3996.86	3532.78	3759.85	2996.34	structural maintenance of chromosomes 1A [Source:HGNC Symbol;Acc:HGNC:11111]
ENSG00000072506	HSD17B10	909.04	0.028152	1.01971	0.0899404	0.313007	0.754275	0.848435	870.461	901.585	927.928	870.308	895.103	988.857	hydroxysteroid 17-beta dehydrogenase 10 [Source:HGNC Symbol;Acc:HGNC:4800]
ENSG00000072518	MARK2	1351.75	-0.228263	-1.17142	0.103876	-2.19745	0.0279883	0.0734748	1523.31	1361.35	1491.55	1372.87	1315.17	1046.27	microtubule affinity regulating kinase 2 [Source:HGNC Symbol;Acc:HGNC:3332]
ENSG00000072571	HMMR	2096.1	0.342476	1.26793	0.112507	3.04405	0.00233416	0.0090468	1780.4	1942.89	1822.48	2598.04	2579.51	1853.31	hyaluronan mediated motility receptor [Source:HGNC Symbol;Acc:HGNC:5012]
ENSG00000072609	CHFR	928.7	0.18229	1.13468	0.0846737	2.15286	0.03133	0.0804391	895.765	853.438	861.17	976.37	960.446	1025.01	checkpoint with forkhead and ring finger domains [Source:HGNC Symbol;Acc:HGNC:20455]
ENSG00000072657	TRHDE	7.26243	-1.87827	-3.67635	0.82136	-2.28679	0.0222083	0.0608851	16.1946	6.60848	11.4441	2.97372	1.0372	5.31644	thyrotropin releasing hormone degrading enzyme [Source:HGNC Symbol;Acc:HGNC:30748]
ENSG00000072682	P4HA2	14836.5	-0.513738	-1.42774	0.111873	-4.59217	4.38651e-06	3.52221e-05	18607.6	16908.3	16835.3	10381.2	11147.8	15139.1	prolyl 4-hydroxylase subunit alpha 2 [Source:HGNC Symbol;Acc:HGNC:8547]
ENSG00000072694	FCGR2B	0	NA	NA	NA	NA	NA	NA	0	0	0	0	0	0	Fc fragment of IgG receptor IIb [Source:HGNC Symbol;Acc:HGNC:3618]
ENSG00000072736	NFATC3	834.083	0.0620371	1.04394	0.091895	0.675087	0.49962	0.648142	836.047	815.675	797.274	916.896	842.206	796.402	nuclear factor of activated T cells 3 [Source:HGNC Symbol;Acc:HGNC:7777]
ENSG00000072756	TRNT1	706.018	0.0445667	1.03137	0.0979848	0.454833	0.649229	0.769849	718.636	687.282	679.972	785.061	680.403	684.757	tRNA nucleotidyl transferase 1 [Source:HGNC Symbol;Acc:HGNC:17341]
ENSG00000072778	ACADVL	15801.6	-0.578767	-1.49357	0.0768389	-7.53221	4.98893e-14	1.2703e-12	19993.3	18403.7	18390.7	11937.5	12089.6	13995	acyl-CoA dehydrogenase very long chain [Source:HGNC Symbol;Acc:HGNC:92]
ENSG00000072786	STK10	3303.69	-0.00231831	-1.00161	0.071691	-0.0323375	0.974203	0.984239	3387.71	3255.15	3275.88	3072.84	3467.36	3363.18	serine/threonine kinase 10 [Source:HGNC Symbol;Acc:HGNC:11388]
ENSG00000072803	FBXW11	2386.71	-0.0486617	-1.03431	0.0865442	-0.562276	0.573928	0.709475	2303.68	2497.06	2480.51	2571.27	2375.19	2092.55	F-box and WD repeat domain containing 11 [Source:HGNC Symbol;Acc:HGNC:13607]
ENSG00000072818	ACAP1	46.3978	-0.410031	-1.32871	0.29591	-1.38566	0.16585	0.295956	49.596	47.2034	61.989	39.6496	34.2276	45.7214	ArfGAP with coiled-coil, ankyrin repeat and PH domains 1 [Source:HGNC Symbol;Acc:HGNC:16467]
ENSG00000072832	CRMP1	56.6317	-0.734035	-1.66328	0.262999	-2.79102	0.0052542	0.0181103	70.8514	68.917	72.4794	45.597	39.4136	42.5315	collapsin response mediator protein 1 [Source:HGNC Symbol;Acc:HGNC:2365]
ENSG00000072840	EVC	1283.62	-0.468829	-1.38399	0.0992299	-4.72468	2.30481e-06	1.98986e-05	1567.84	1400.05	1503.95	1136.95	1167.89	925.06	EvC ciliary complex subunit 1 [Source:HGNC Symbol;Acc:HGNC:3497]
ENSG00000072849	DERL2	2143.77	0.247659	1.18728	0.0761436	3.25253	0.00114384	0.00487249	1948.41	1992.93	1939.78	2493.96	2306.73	2180.8	derlin 2 [Source:HGNC Symbol;Acc:HGNC:17943]
ENSG00000072858	SIDT1	0.992411	-0.891891	-1.85561	1.93863	-0.460063	0.645471	NA	1.01216	1.88814	0.953677	0	1.0372	1.06329	SID1 transmembrane family member 1 [Source:HGNC Symbol;Acc:HGNC:25967]
ENSG00000072952	IRAG1	1573.08	-0.220304	-1.16498	0.0753887	-2.92223	0.0034753	0.0127268	1703.47	1655.9	1719.48	1463.07	1387.77	1508.8	inositol 1,4,5-triphosphate receptor associated 1 [Source:HGNC Symbol;Acc:HGNC:7237]
ENSG00000072954	TMEM38A	84.2456	-0.250207	-1.18938	0.215716	-1.15989	0.246093	0.395583	97.1677	87.7984	89.6456	73.3517	78.8271	78.6833	transmembrane protein 38A [Source:HGNC Symbol;Acc:HGNC:28462]
ENSG00000072958	AP1M1	3957.12	-0.0722723	-1.05137	0.0666827	-1.08382	0.278443	0.432793	4082.06	3942.43	4144.68	3966.94	3936.17	3670.47	adaptor related protein complex 1 subunit mu 1 [Source:HGNC Symbol;Acc:HGNC:13667]
ENSG00000073008	PVR	9536.78	0.300155	1.23128	0.0767177	3.91245	9.13626e-05	0.000530248	8806.84	8398.43	8439.09	9474.26	10671.7	11430.3	PVR cell adhesion molecule [Source:HGNC Symbol;Acc:HGNC:9705]
ENSG00000073050	XRCC1	2123.61	0.294068	1.22609	0.0719005	4.08993	4.31507e-05	0.000272123	1827.97	2004.26	1891.14	2355.18	2300.51	2362.62	X-ray repair cross complementing 1 [Source:HGNC Symbol;Acc:HGNC:12828]
ENSG00000073060	SCARB1	1409.36	-0.258674	-1.19638	0.0986948	-2.62095	0.00876863	0.0279023	1605.29	1498.24	1502.04	1122.08	1264.35	1464.15	scavenger receptor class B member 1 [Source:HGNC Symbol;Acc:HGNC:1664]
ENSG00000073067	CYP2W1	0.506082	-2.40855	-5.30942	3.21754	-0.748571	0.454116	NA	3.03649	0	0	0	0	0	cytochrome P450 family 2 subfamily W member 1 [Source:HGNC Symbol;Acc:HGNC:20243]
ENSG00000073111	MCM2	6143.47	0.452058	1.36799	0.0740381	6.10575	1.0232e-09	1.6005e-08	5085.11	5275.45	5205.17	6549.12	7725.06	7020.89	minichromosome maintenance complex component 2 [Source:HGNC Symbol;Acc:HGNC:6944]
ENSG00000073146	MOV10L1	1.98348	-0.359903	-1.28334	1.55989	-0.230723	0.81753	0.890572	0	1.88814	4.76838	0.991239	0	4.25315	Mov10 like RISC complex RNA helicase 1 [Source:HGNC Symbol;Acc:HGNC:7201]
ENSG00000073150	PANX2	389.812	-0.325213	-1.25285	0.124785	-2.60618	0.0091558	0.0289506	394.744	423.887	481.607	327.109	330.866	380.657	pannexin 2 [Source:HGNC Symbol;Acc:HGNC:8600]
ENSG00000073169	SELENOO	1839.54	0.110008	1.07923	0.0992174	1.10875	0.267536	0.420325	1740.92	1792.79	1773.84	1663.3	1845.18	2221.21	selenoprotein O [Source:HGNC Symbol;Acc:HGNC:30395]
ENSG00000073282	TP63	61.38	-0.745848	-1.67696	0.264963	-2.81492	0.004879	0.0169987	63.7663	87.7984	79.1552	51.5444	46.674	39.3416	tumor protein p63 [Source:HGNC Symbol;Acc:HGNC:15979]
ENSG00000073331	ALPK1	187.093	0.0471716	1.03324	0.155312	0.303721	0.76134	0.853664	182.189	203.919	165.94	191.309	184.621	194.582	alpha kinase 1 [Source:HGNC Symbol;Acc:HGNC:20917]
ENSG00000073350	LLGL2	2.46146	-1.3757	-2.59494	1.47923	-0.930013	0.352365	0.51055	3.03649	0	7.62941	0.991239	3.1116	0	LLGL scribble cell polarity complex component 2 [Source:HGNC Symbol;Acc:HGNC:6629]
ENSG00000073417	PDE8A	1418.63	-0.174329	-1.12844	0.0795918	-2.19029	0.0285031	0.0744797	1466.63	1568.1	1478.2	1408.55	1304.8	1285.51	phosphodiesterase 8A [Source:HGNC Symbol;Acc:HGNC:8793]
ENSG00000073464	CLCN4	509.869	-0.393918	-1.31396	0.108039	-3.64606	0.000266288	0.00135403	555.678	609.868	571.252	409.382	478.149	434.884	chloride voltage-gated channel 4 [Source:HGNC Symbol;Acc:HGNC:2022]
ENSG00000073536	NLE1	638.257	0.254059	1.19256	0.100627	2.52477	0.0115774	0.0355217	588.067	607.98	550.272	653.226	681.44	748.554	notchless homolog 1 [Source:HGNC Symbol;Acc:HGNC:19889]
ENSG00000073578	SDHA	7118.66	0.0174883	1.0122	0.0703801	0.248484	0.80376	0.882383	6879.68	7237.23	7108.71	6590.75	7440.87	7454.71	succinate dehydrogenase complex flavoprotein subunit A [Source:HGNC Symbol;Acc:HGNC:10680]
ENSG00000073584	SMARCE1	2394.48	0.196172	1.14565	0.0794836	2.46808	0.013584	0.0405753	2191.33	2278.98	2225.88	2710.05	2646.93	2313.71	SWI/SNF related, matrix associated, actin dependent regulator of chromatin, subfamily e, member 1 [Source:HGNC Symbol;Acc:HGNC:11109]
ENSG00000073598	FNDC8	3.84838	-0.0367361	-1.02579	0.983926	-0.0373362	0.970217	0.981594	5.06082	4.72034	1.90735	2.97372	3.1116	5.31644	fibronectin type III domain containing 8 [Source:HGNC Symbol;Acc:HGNC:25286]
ENSG00000073605	GSDMB	69.2059	-0.353306	-1.27749	0.26755	-1.32052	0.18666	0.323254	79.9609	79.3018	73.4331	44.6058	53.9344	83.9997	gasdermin B [Source:HGNC Symbol;Acc:HGNC:23690]
ENSG00000073614	KDM5A	1923.22	0.333782	1.26031	0.0765643	4.3595	1.30358e-05	9.35784e-05	1733.84	1715.37	1656.54	2246.15	2189.53	1997.92	lysine demethylase 5A [Source:HGNC Symbol;Acc:HGNC:9886]
ENSG00000073670	ADAM11	178.93	-0.186617	-1.13809	0.16722	-1.116	0.264422	0.416593	198.384	193.534	179.291	139.765	168.026	194.582	ADAM metallopeptidase domain 11 [Source:HGNC Symbol;Acc:HGNC:189]
ENSG00000073711	PPP2R3A	1728.21	-0.246431	-1.18627	0.118325	-2.08266	0.0372826	0.0925133	1790.52	1992.93	1843.46	1832.8	1675.08	1234.48	protein phosphatase 2 regulatory subunit B''alpha [Source:HGNC Symbol;Acc:HGNC:9307]
ENSG00000073712	FERMT2	8750.51	0.242856	1.18333	0.0725683	3.34659	0.000818122	0.0036264	8503.19	7779.12	7765.79	9676.47	9985.12	8793.39	fermitin family member 2 [Source:HGNC Symbol;Acc:HGNC:15767]
ENSG00000073734	ABCB11	0.345908	0.0875069	1.06253	3.41802	0.0256016	0.979575	NA	1.01216	0	0	0	0	1.06329	ATP binding cassette subfamily B member 11 [Source:HGNC Symbol;Acc:HGNC:42]
ENSG00000073737	DHRS9	8.3553	0.32339	1.25127	0.698591	0.462918	0.643423	0.765552	7.08514	9.44068	5.72206	9.91239	4.1488	13.8227	dehydrogenase/reductase 9 [Source:HGNC Symbol;Acc:HGNC:16888]
ENSG00000073754	CD5L	0	NA	NA	NA	NA	NA	NA	0	0	0	0	0	0	CD5 molecule like [Source:HGNC Symbol;Acc:HGNC:1690]
ENSG00000073756	PTGS2	376.899	-1.82455	-3.54196	0.127065	-14.3591	9.33908e-47	1.80724e-44	624.505	544.728	594.141	158.598	159.729	179.696	prostaglandin-endoperoxide synthase 2 [Source:HGNC Symbol;Acc:HGNC:9605]
ENSG00000073792	IGF2BP2	3505.06	0.0470298	1.03314	0.0668735	0.703265	0.481891	0.63224	3512.21	3364.66	3467.57	3731.02	3468.39	3486.52	insulin like growth factor 2 mRNA binding protein 2 [Source:HGNC Symbol;Acc:HGNC:28867]
ENSG00000073803	MAP3K13	172.213	0.214381	1.16021	0.162514	1.31916	0.187116	0.323835	154.861	179.373	144.005	188.335	174.249	192.455	mitogen-activated protein kinase kinase kinase 13 [Source:HGNC Symbol;Acc:HGNC:6852]
ENSG00000073849	ST6GAL1	116.371	0.913366	1.88343	0.210604	4.33689	1.44513e-05	0.000102814	60.7298	94.4068	86.7846	160.581	163.877	131.848	ST6 beta-galactoside alpha-2,6-sialyltransferase 1 [Source:HGNC Symbol;Acc:HGNC:10860]
ENSG00000073861	TBX21	0	NA	NA	NA	NA	NA	NA	0	0	0	0	0	0	T-box transcription factor 21 [Source:HGNC Symbol;Acc:HGNC:11599]
ENSG00000073910	FRY	328.382	-0.304796	-1.23524	0.123243	-2.47314	0.0133933	0.0400763	372.476	376.683	339.509	276.556	293.527	311.543	FRY microtubule binding protein [Source:HGNC Symbol;Acc:HGNC:20367]
ENSG00000073921	PICALM	9999.58	-0.227275	-1.17062	0.0740864	-3.0677	0.00215712	0.00846661	10932.4	10506.5	10918.6	9635.83	9701.96	8302.15	phosphatidylinositol binding clathrin assembly protein [Source:HGNC Symbol;Acc:HGNC:15514]
ENSG00000073969	NSF	2408.41	0.0494051	1.03484	0.0898757	0.549705	0.582522	0.717013	2258.14	2453.63	2389.91	2534.6	2678.05	2136.14	N-ethylmaleimide sensitive factor, vesicle fusing ATPase [Source:HGNC Symbol;Acc:HGNC:8016]
ENSG00000074047	GLI2	175.909	-0.257782	-1.19564	0.166524	-1.54802	0.121617	0.23381	178.141	185.981	210.763	176.441	168.026	136.101	GLI family zinc finger 2 [Source:HGNC Symbol;Acc:HGNC:4318]
ENSG00000074071	MRPS34	1913.41	0.179919	1.13282	0.0795579	2.26148	0.0237296	0.0641884	1815.82	1809.78	1756.67	1893.27	2002.83	2202.07	mitochondrial ribosomal protein S34 [Source:HGNC Symbol;Acc:HGNC:16618]
ENSG00000074181	NOTCH3	5273.3	0.447266	1.36345	0.219031	2.04202	0.0411496	0.0998948	5129.64	3885.79	4371.65	5086.05	5539.68	7626.96	notch receptor 3 [Source:HGNC Symbol;Acc:HGNC:7883]
ENSG00000074201	CLNS1A	2142.23	-0.122379	-1.08853	0.0692315	-1.76767	0.0771154	0.16466	2200.44	2226.11	2272.61	2069.71	2097.22	1987.28	chloride nucleotide-sensitive channel 1A [Source:HGNC Symbol;Acc:HGNC:2080]
ENSG00000074211	PPP2R2C	2.85338	-0.797686	-1.73831	1.3078	-0.609947	0.541897	0.684237	7.08514	2.83221	0.953677	0	5.186	1.06329	protein phosphatase 2 regulatory subunit Bgamma [Source:HGNC Symbol;Acc:HGNC:9306]
ENSG00000074219	TEAD2	1938.9	-0.350139	-1.27468	0.083709	-4.18281	2.87926e-05	0.00019232	2162.99	2103.38	2252.58	1734.67	1539.2	1840.55	TEA domain transcription factor 2 [Source:HGNC Symbol;Acc:HGNC:11715]
ENSG00000074266	EED	1057.89	0.0230611	1.01611	0.0828659	0.278294	0.780786	0.867128	997.993	1084.73	1065.26	1054.68	1097.36	1047.34	embryonic ectoderm development [Source:HGNC Symbol;Acc:HGNC:3188]
ENSG00000074276	CDHR2	9.35271	0.0879326	1.06285	0.624374	0.140833	0.888002	0.934644	10.1216	8.49662	8.58309	8.92115	8.29759	11.6962	cadherin related family member 2 [Source:HGNC Symbol;Acc:HGNC:18231]
ENSG00000074317	SNCB	0.157345	-0.874278	-1.83309	4.08047	-0.214259	0.830345	NA	0	0.944068	0	0	0	0	synuclein beta [Source:HGNC Symbol;Acc:HGNC:11140]
ENSG00000074319	TSG101	1285.37	0.126687	1.09178	0.0897908	1.41091	0.158272	0.285327	1245.97	1202.74	1238.83	1454.15	1373.25	1197.26	tumor susceptibility 101 [Source:HGNC Symbol;Acc:HGNC:15971]
ENSG00000074356	NCBP3	1877.24	0.12576	1.09108	0.0768578	1.63626	0.101785	0.203449	1769.26	1868.31	1749.04	2020.14	2023.58	1833.11	nuclear cap binding subunit 3 [Source:HGNC Symbol;Acc:HGNC:24612]
ENSG00000074370	ATP2A3	756.668	-0.498355	-1.4126	0.105962	-4.70316	2.56167e-06	2.18791e-05	887.667	833.612	936.511	585.822	581.869	714.529	ATPase sarcoplasmic/endoplasmic reticulum Ca2+ transporting 3 [Source:HGNC Symbol;Acc:HGNC:813]
ENSG00000074410	CA12	9336.78	-0.506352	-1.42045	0.0706738	-7.16464	7.79923e-13	1.78762e-11	11635.8	10324.3	10915.8	7276.68	7964.65	7903.41	carbonic anhydrase 12 [Source:HGNC Symbol;Acc:HGNC:1371]
ENSG00000074416	MGLL	1833.03	0.312376	1.24175	0.104669	2.9844	0.00284132	0.0107109	1521.28	1553.94	1831.06	2230.29	2124.18	1737.41	monoglyceride lipase [Source:HGNC Symbol;Acc:HGNC:17038]
ENSG00000074527	NTN4	15623.5	0.905126	1.87271	0.0918466	9.85475	6.53779e-23	3.64448e-21	11664.2	10327.2	10640.2	18148.6	19501.4	23459.3	netrin 4 [Source:HGNC Symbol;Acc:HGNC:13658]
ENSG00000074582	BCS1L	922.199	0.397112	1.31687	0.0927888	4.27974	1.87112e-05	0.000129721	809.731	841.165	737.192	1031.88	995.711	1117.51	BCS1 homolog, ubiquinol-cytochrome c reductase complex chaperone [Source:HGNC Symbol;Acc:HGNC:1020]
ENSG00000074590	NUAK1	1230.04	-0.0122202	-1.00851	0.0806787	-0.151467	0.879607	0.928623	1229.78	1188.58	1287.46	1216.25	1273.68	1184.5	NUAK family kinase 1 [Source:HGNC Symbol;Acc:HGNC:14311]
ENSG00000074603	DPP8	1363.63	-0.275712	-1.21059	0.0888122	-3.10444	0.00190638	0.0076042	1455.49	1547.33	1478.2	1320.33	1279.9	1100.5	dipeptidyl peptidase 8 [Source:HGNC Symbol;Acc:HGNC:16490]
ENSG00000074621	SLC24A1	237.111	0.203809	1.15173	0.138162	1.47514	0.140175	0.260111	209.518	233.185	218.392	264.661	239.593	257.316	solute carrier family 24 member 1 [Source:HGNC Symbol;Acc:HGNC:10975]
ENSG00000074657	ZNF532	3173.75	-0.0607475	-1.04301	0.0723399	-0.839751	0.401048	0.558278	3122.52	3194.73	3404.63	3288.93	3015.14	3016.55	zinc finger protein 532 [Source:HGNC Symbol;Acc:HGNC:30940]
ENSG00000074660	SCARF1	7.26219	-2.12951	-4.37568	0.87014	-2.44732	0.0143924	0.0425397	7.08514	14.161	14.3052	5.94743	2.0744	0	scavenger receptor class F member 1 [Source:HGNC Symbol;Acc:HGNC:16820]
ENSG00000074695	LMAN1	18113.3	-0.0342709	-1.02404	0.0612277	-0.559728	0.575665	0.711039	19157.2	18208.2	17620.1	17418	18083.6	18192.8	lectin, mannose binding 1 [Source:HGNC Symbol;Acc:HGNC:6631]
ENSG00000074696	HACD3	5072.5	0.0875744	1.06258	0.074219	1.17995	0.238022	0.385614	5057.78	4990.35	4708.3	5411.17	5484.71	4782.67	3-hydroxyacyl-CoA dehydratase 3 [Source:HGNC Symbol;Acc:HGNC:24175]
ENSG00000074706	IPCEF1	1.46945	-0.916194	-1.88713	1.66173	-0.551351	0.581393	0.716222	1.01216	0.944068	3.81471	1.98248	0	1.06329	interaction protein for cytohesin exchange factors 1 [Source:HGNC Symbol;Acc:HGNC:21204]
ENSG00000074755	ZZEF1	3266.21	-0.151355	-1.11061	0.0673239	-2.24816	0.024566	0.0659474	3406.94	3445.85	3458.99	2961.82	3243.32	3080.34	zinc finger ZZ-type and EF-hand domain containing 1 [Source:HGNC Symbol;Acc:HGNC:29027]
ENSG00000074771	NOX3	0	NA	NA	NA	NA	NA	NA	0	0	0	0	0	0	NADPH oxidase 3 [Source:HGNC Symbol;Acc:HGNC:7890]
ENSG00000074800	ENO1	141487	-0.178821	-1.13196	0.0602354	-2.9687	0.00299065	0.011196	149693	148611	152430	126896	131789	139505	enolase 1 [Source:HGNC Symbol;Acc:HGNC:3350]
ENSG00000074803	SLC12A1	0.168694	-0.874278	-1.83309	4.08047	-0.214259	0.830345	NA	1.01216	0	0	0	0	0	solute carrier family 12 member 1 [Source:HGNC Symbol;Acc:HGNC:10910]
ENSG00000074842	MYDGF	8180.35	0.00879612	1.00612	0.063536	0.138443	0.88989	0.93605	7881.72	8407.87	8175.87	8010.2	8031.03	8575.41	myeloid derived growth factor [Source:HGNC Symbol;Acc:HGNC:16948]
ENSG00000074855	ANO8	1560.99	-0.285886	-1.21916	0.081819	-3.49412	0.00047562	0.00225744	1753.07	1720.09	1671.8	1287.62	1447.93	1485.41	anoctamin 8 [Source:HGNC Symbol;Acc:HGNC:29329]
ENSG00000074935	TUBE1	530.337	-0.208808	-1.15573	0.113599	-1.83812	0.0660452	0.145495	580.982	602.316	522.615	503.549	436.661	535.897	tubulin epsilon 1 [Source:HGNC Symbol;Acc:HGNC:20775]
ENSG00000074964	ARHGEF10L	887.624	-0.282945	-1.21668	0.0862949	-3.27882	0.00104242	0.00449131	990.908	931.796	1000.41	783.079	796.569	822.984	Rho guanine nucleotide exchange factor 10 like [Source:HGNC Symbol;Acc:HGNC:25540]
ENSG00000074966	TXK	4.6006	-1.48753	-2.80409	0.949221	-1.56711	0.11709	0.226909	6.07298	6.60848	7.62941	0.991239	3.1116	3.18986	TXK tyrosine kinase [Source:HGNC Symbol;Acc:HGNC:12434]
ENSG00000075035	WSCD2	0	NA	NA	NA	NA	NA	NA	0	0	0	0	0	0	WSC domain containing 2 [Source:HGNC Symbol;Acc:HGNC:29117]
ENSG00000075043	KCNQ2	0	NA	NA	NA	NA	NA	NA	0	0	0	0	0	0	potassium voltage-gated channel subfamily Q member 2 [Source:HGNC Symbol;Acc:HGNC:6296]
ENSG00000075073	TACR2	2.98095	-0.235371	-1.17721	1.08838	-0.216257	0.828787	0.896709	3.03649	3.77627	2.86103	2.97372	3.1116	2.12657	tachykinin receptor 2 [Source:HGNC Symbol;Acc:HGNC:11527]
ENSG00000075089	ACTR6	733.352	-0.195795	-1.14536	0.117551	-1.66562	0.0957891	0.194333	770.256	848.718	730.516	744.42	741.597	564.606	actin related protein 6 [Source:HGNC Symbol;Acc:HGNC:24025]
ENSG00000075131	TIPIN	268.008	0.335409	1.26174	0.133694	2.50878	0.0121148	0.0368697	235.834	253.01	222.207	307.284	312.197	277.518	TIMELESS interacting protein [Source:HGNC Symbol;Acc:HGNC:30750]
ENSG00000075142	SRI	1916.58	-0.251871	-1.19075	0.0748479	-3.3651	0.000765167	0.00341682	2117.45	2159.08	1974.11	1773.33	1791.24	1684.25	sorcin [Source:HGNC Symbol;Acc:HGNC:11292]
ENSG00000075151	EIF4G3	5811.36	0.0175166	1.01222	0.06528	0.26833	0.788445	0.872215	5894.84	5755.04	5679.15	6147.66	5814.54	5576.94	eukaryotic translation initiation factor 4 gamma 3 [Source:HGNC Symbol;Acc:HGNC:3298]
ENSG00000075213	SEMA3A	391.804	0.0585621	1.04143	0.120218	0.487133	0.626164	0.752686	382.598	383.292	385.285	354.864	401.396	443.391	semaphorin 3A [Source:HGNC Symbol;Acc:HGNC:10723]
ENSG00000075218	GTSE1	4295.48	0.275998	1.21083	0.0768932	3.58936	0.000331491	0.00164362	3822.94	3896.17	3938.69	4802.55	5062.57	4249.96	G2 and S-phase expressed 1 [Source:HGNC Symbol;Acc:HGNC:13698]
ENSG00000075223	SEMA3C	6599.84	-0.299589	-1.23079	0.0599514	-4.99719	5.81709e-07	5.64862e-06	7408.03	7292.93	7146.85	5815.6	5866.4	6069.24	semaphorin 3C [Source:HGNC Symbol;Acc:HGNC:10725]
ENSG00000075234	TTC38	972.233	0.254574	1.19298	0.0878129	2.89905	0.00374299	0.0135346	896.777	858.158	905.039	1004.12	1133.66	1035.64	tetratricopeptide repeat domain 38 [Source:HGNC Symbol;Acc:HGNC:26082]
ENSG00000075239	ACAT1	3937.9	-0.106692	-1.07676	0.0830787	-1.28423	0.199063	0.338119	3826.99	4361.6	4061.71	3889.62	4065.82	3421.66	acetyl-CoA acetyltransferase 1 [Source:HGNC Symbol;Acc:HGNC:93]
ENSG00000075275	CELSR1	653.917	0.102606	1.07371	0.109791	0.934558	0.350016	0.508125	615.395	653.295	622.751	608.621	646.175	777.263	cadherin EGF LAG seven-pass G-type receptor 1 [Source:HGNC Symbol;Acc:HGNC:1850]
ENSG00000075290	WNT8B	0.158946	-0.874278	-1.83309	4.08047	-0.214259	0.830345	NA	0	0	0.953677	0	0	0	Wnt family member 8B [Source:HGNC Symbol;Acc:HGNC:12789]
ENSG00000075292	ZNF638	3078.15	0.256355	1.19446	0.0672757	3.81051	0.000138678	0.000766653	2870.5	2861.47	2684.6	3412.84	3367.79	3271.73	zinc finger protein 638 [Source:HGNC Symbol;Acc:HGNC:17894]
ENSG00000075303	SLC25A40	794.919	-0.00762258	-1.0053	0.0978749	-0.0778808	0.937923	0.964771	795.561	801.514	794.413	847.509	827.685	702.833	solute carrier family 25 member 40 [Source:HGNC Symbol;Acc:HGNC:29680]
ENSG00000075336	TIMM21	1470.55	0.127681	1.09254	0.0892468	1.43065	0.152531	0.277488	1478.77	1452.92	1285.56	1654.38	1522.61	1429.06	translocase of inner mitochondrial membrane 21 [Source:HGNC Symbol;Acc:HGNC:25010]
ENSG00000075340	ADD2	4.52641	0.424177	1.34181	0.937597	0.452408	0.650975	0.771078	3.03649	5.66441	2.86103	1.98248	8.29759	5.31644	adducin 2 [Source:HGNC Symbol;Acc:HGNC:244]
ENSG00000075388	FGF4	0	NA	NA	NA	NA	NA	NA	0	0	0	0	0	0	fibroblast growth factor 4 [Source:HGNC Symbol;Acc:HGNC:3682]
ENSG00000075391	RASAL2	1479.95	-0.388355	-1.3089	0.0783035	-4.95961	7.06339e-07	6.78105e-06	1674.12	1658.73	1701.36	1314.38	1332.8	1198.32	RAS protein activator like 2 [Source:HGNC Symbol;Acc:HGNC:9874]
ENSG00000075399	VPS9D1	901.824	-0.319218	-1.24765	0.131373	-2.42986	0.0151047	0.044297	1115.4	970.502	917.437	724.596	683.514	999.49	VPS9 domain containing 1 [Source:HGNC Symbol;Acc:HGNC:13526]
ENSG00000075407	ZNF37A	886.95	-0.0955676	-1.06849	0.0895561	-1.06713	0.285915	0.44066	893.74	900.641	954.631	863.369	905.475	803.845	zinc finger protein 37A [Source:HGNC Symbol;Acc:HGNC:13102]
ENSG00000075413	MARK3	2246.62	0.0349498	1.02452	0.0761586	0.458908	0.6463	0.767765	2194.37	2122.27	2341.28	2232.27	2183.3	2406.22	microtubule affinity regulating kinase 3 [Source:HGNC Symbol;Acc:HGNC:6897]
ENSG00000075415	SLC25A3	11155.5	0.196093	1.14559	0.0628919	3.11794	0.00182122	0.0073032	10372.7	10652.9	10170	11595.5	12546	11596.2	solute carrier family 25 member 3 [Source:HGNC Symbol;Acc:HGNC:10989]
ENSG00000075420	FNDC3B	10393	0.306736	1.23691	0.0741239	4.13815	3.50117e-05	0.000226598	9504.22	9202.78	9170.56	11928.6	12195.4	10356.4	fibronectin type III domain containing 3B [Source:HGNC Symbol;Acc:HGNC:24670]
ENSG00000075426	FOSL2	10944	-0.0397709	-1.02795	0.0597905	-0.665171	0.505941	0.653449	11084.2	10699.1	11501.3	10913.5	10777.5	10688.2	FOS like 2, AP-1 transcription factor subunit [Source:HGNC Symbol;Acc:HGNC:3798]
ENSG00000075461	CACNG4	0	NA	NA	NA	NA	NA	NA	0	0	0	0	0	0	calcium voltage-gated channel auxiliary subunit gamma 4 [Source:HGNC Symbol;Acc:HGNC:1408]
ENSG00000075539	FRYL	2178.89	-0.095051	-1.0681	0.0695577	-1.36651	0.17178	0.303896	2283.44	2250.66	2218.25	2163.87	2128.33	2028.75	FRY like transcription coactivator [Source:HGNC Symbol;Acc:HGNC:29127]
ENSG00000075568	TMEM131	4954.27	-0.132124	-1.09591	0.0638948	-2.06784	0.0386551	0.095235	5365.48	5119.68	5058.3	4759.93	4844.76	4577.45	transmembrane protein 131 [Source:HGNC Symbol;Acc:HGNC:30366]
ENSG00000075618	FSCN1	13353.9	-0.288917	-1.22172	0.0716719	-4.0311	5.55158e-05	0.000340742	15033.7	13485.1	15541.1	11558.8	12499.3	12005.6	fascin actin-bundling protein 1 [Source:HGNC Symbol;Acc:HGNC:11148]
ENSG00000075624	ACTB	288993	0.309243	1.23906	0.0546001	5.66378	1.48078e-08	1.91949e-07	257874	254900	261640	319651	313051	326843	actin beta [Source:HGNC Symbol;Acc:HGNC:132]
ENSG00000075643	MOCOS	46.3859	-0.943242	-1.92284	0.336428	-2.80369	0.00505208	0.0174937	64.7785	69.8611	48.6375	39.6496	38.3764	17.0126	molybdenum cofactor sulfurase [Source:HGNC Symbol;Acc:HGNC:18234]
ENSG00000075651	PLD1	232.144	0.303327	1.23399	0.148707	2.03976	0.0413743	0.100386	229.761	174.653	219.346	254.748	264.486	249.872	phospholipase D1 [Source:HGNC Symbol;Acc:HGNC:9067]
ENSG00000075702	WDR62	2651.62	0.248816	1.18823	0.0657196	3.78602	0.000153077	0.000837811	2472.72	2414.93	2383.24	2888.47	2911.42	2838.98	WD repeat domain 62 [Source:HGNC Symbol;Acc:HGNC:24502]
ENSG00000075711	DLG1	6262.64	-0.141881	-1.10334	0.0667242	-2.12639	0.0334709	0.0848106	6530.48	6623.58	6557.48	6191.28	6119.47	5553.55	discs large MAGUK scaffold protein 1 [Source:HGNC Symbol;Acc:HGNC:2900]
ENSG00000075785	RAB7A	11828.6	-0.0414303	-1.02913	0.065642	-0.631156	0.527939	0.671814	11664.2	11868.8	12462.6	12253.7	11675.7	11046.5	RAB7A, member RAS oncogene family [Source:HGNC Symbol;Acc:HGNC:9788]
ENSG00000075790	BCAP29	3381.94	0.0623771	1.04418	0.0840192	0.742415	0.457836	0.611984	3324.96	3380.71	3221.52	3739.94	3584.56	3039.94	B cell receptor associated protein 29 [Source:HGNC Symbol;Acc:HGNC:24131]
ENSG00000075826	SEC31B	197.441	-0.304569	-1.23505	0.192568	-1.58162	0.113737	0.221714	247.98	227.521	179.291	200.23	126.538	203.088	SEC31 homolog B, COPII coat complex component [Source:HGNC Symbol;Acc:HGNC:23197]
ENSG00000075856	SART3	1993.56	0.237507	1.17895	0.0769749	3.08551	0.00203206	0.00804654	1735.86	1882.47	1871.11	2240.2	2205.09	2026.63	spliceosome associated factor 3, U4/U6 recycling protein [Source:HGNC Symbol;Acc:HGNC:16860]
ENSG00000075884	ARHGAP15	0.84347	-3.14621	-8.85324	2.69403	-1.16784	0.24287	NA	5.06082	0	0	0	0	0	Rho GTPase activating protein 15 [Source:HGNC Symbol;Acc:HGNC:21030]
ENSG00000075886	TUBA3D	2.57412	2.12609	4.36533	1.48403	1.43265	0.151958	0.276683	0	1.88814	0.953677	0	6.22319	6.37972	tubulin alpha 3d [Source:HGNC Symbol;Acc:HGNC:24071]
ENSG00000075891	PAX2	0	NA	NA	NA	NA	NA	NA	0	0	0	0	0	0	paired box 2 [Source:HGNC Symbol;Acc:HGNC:8616]
ENSG00000075914	EXOSC7	830.348	0.168018	1.12351	0.0899719	1.86745	0.0618389	0.138298	809.731	751.479	784.876	828.676	898.214	909.111	exosome component 7 [Source:HGNC Symbol;Acc:HGNC:28112]
ENSG00000075945	KIFAP3	2177.1	-0.0288551	-1.0202	0.0695732	-0.414745	0.678329	0.791851	2245.99	2216.67	2134.33	2187.66	2184.34	2093.61	kinesin associated protein 3 [Source:HGNC Symbol;Acc:HGNC:17060]
ENSG00000075975	MKRN2	1320.01	-0.0916301	-1.06557	0.0951219	-0.963292	0.335401	0.492343	1324.92	1290.54	1470.57	1326.28	1374.29	1133.46	makorin ring finger protein 2 [Source:HGNC Symbol;Acc:HGNC:7113]
ENSG00000076003	MCM6	2527.68	0.330804	1.25771	0.0756727	4.37151	1.23391e-05	8.93348e-05	2203.48	2304.47	2209.67	2886.49	2963.28	2598.67	minichromosome maintenance complex component 6 [Source:HGNC Symbol;Acc:HGNC:6949]
ENSG00000076043	REXO2	3071.9	-0.089989	-1.06436	0.069394	-1.29678	0.194706	0.333352	3039.53	3240.99	3222.47	3104.56	2864.74	2959.13	RNA exonuclease 2 [Source:HGNC Symbol;Acc:HGNC:17851]
ENSG00000076053	RBM7	842.075	0.100653	1.07226	0.102207	0.984798	0.324723	0.481416	737.867	875.151	824.93	892.115	935.554	786.833	RNA binding motif protein 7 [Source:HGNC Symbol;Acc:HGNC:9904]
ENSG00000076067	RBMS2	1073.94	-0.201523	-1.14991	0.0882802	-2.28277	0.022444	0.0614329	1122.49	1109.28	1214.98	1038.82	1034.09	923.997	RNA binding motif single stranded interacting protein 2 [Source:HGNC Symbol;Acc:HGNC:9909]
ENSG00000076108	BAZ2A	2711.59	0.0489065	1.03448	0.0794958	0.615209	0.538417	0.681371	2674.14	2715.14	2608.31	3003.45	2751.69	2516.8	bromodomain adjacent to zinc finger domain 2A [Source:HGNC Symbol;Acc:HGNC:962]
ENSG00000076201	PTPN23	5445.3	-0.149766	-1.10939	0.0696856	-2.14917	0.0316208	0.0810473	5683.3	5552.07	5948.08	5282.31	5387.21	4818.82	protein tyrosine phosphatase non-receptor type 23 [Source:HGNC Symbol;Acc:HGNC:14406]
ENSG00000076242	MLH1	2459.48	0.27889	1.21326	0.0704077	3.96107	7.46147e-05	0.000441753	2189.31	2302.58	2175.34	2637.69	2813.92	2638.02	mutL homolog 1 [Source:HGNC Symbol;Acc:HGNC:7127]
ENSG00000076248	UNG	1139.28	0.257087	1.19506	0.0869104	2.95807	0.00309574	0.0115079	985.847	1117.78	1009.94	1182.55	1292.35	1247.24	uracil DNA glycosylase [Source:HGNC Symbol;Acc:HGNC:12572]
ENSG00000076258	FMO4	73.2001	0.161204	1.11822	0.249292	0.646646	0.517861	0.663352	72.8758	77.4136	57.2206	95.1589	67.4179	69.1137	flavin containing dimethylaniline monoxygenase 4 [Source:HGNC Symbol;Acc:HGNC:3772]
ENSG00000076321	KLHL20	879.17	-0.139973	-1.10188	0.103528	-1.35204	0.176363	0.309859	891.716	930.852	943.186	908.966	885.768	714.529	kelch like family member 20 [Source:HGNC Symbol;Acc:HGNC:25056]
ENSG00000076344	RGS11	40.4921	-1.5444	-2.91682	0.349083	-4.42416	9.68169e-06	7.16656e-05	70.8514	62.3085	47.6838	17.8423	15.558	28.7088	regulator of G protein signaling 11 [Source:HGNC Symbol;Acc:HGNC:9993]
ENSG00000076351	SLC46A1	730.874	0.0415466	1.02922	0.106816	0.388953	0.697311	0.807262	730.782	729.765	699.999	639.349	761.304	824.048	solute carrier family 46 member 1 [Source:HGNC Symbol;Acc:HGNC:30521]
ENSG00000076356	PLXNA2	557.239	0.614262	1.53077	0.111514	5.50837	3.62171e-08	4.36863e-07	473.693	409.726	437.738	625.472	648.249	748.554	plexin A2 [Source:HGNC Symbol;Acc:HGNC:9100]
ENSG00000076382	SPAG5	3658.44	0.41474	1.33306	0.0730457	5.67782	1.36424e-08	1.78035e-07	3067.87	3221.16	3119.48	4178.07	4470.33	3893.76	sperm associated antigen 5 [Source:HGNC Symbol;Acc:HGNC:13452]
ENSG00000076513	ANKRD13A	2767.97	-0.304304	-1.23482	0.0718675	-4.23423	2.29331e-05	0.000155871	2928.19	3018.19	3230.1	2539.55	2508.98	2382.83	ankyrin repeat domain 13A [Source:HGNC Symbol;Acc:HGNC:21268]
ENSG00000076554	TPD52	239.439	-0.609133	-1.52534	0.14706	-4.14206	3.44201e-05	0.000223435	288.467	277.556	301.362	161.572	193.956	213.721	tumor protein D52 [Source:HGNC Symbol;Acc:HGNC:12005]
ENSG00000076555	ACACB	54.5539	0.778458	1.7153	0.287884	2.70406	0.0068497	0.0227027	28.3406	47.2034	44.8228	65.4218	79.8643	61.6707	acetyl-CoA carboxylase beta [Source:HGNC Symbol;Acc:HGNC:85]
ENSG00000076604	TRAF4	1004.31	-0.045794	-1.03225	0.101501	-0.451166	0.65187	0.771425	1014.19	975.223	1070.98	951.589	886.805	1127.08	TNF receptor associated factor 4 [Source:HGNC Symbol;Acc:HGNC:12034]
ENSG00000076641	PAG1	2462.01	0.00367382	1.00255	0.0736555	0.0498784	0.960219	0.975998	2533.45	2413.04	2430.92	2600.02	2483.05	2311.59	phosphoprotein membrane anchor with glycosphingolipid microdomains 1 [Source:HGNC Symbol;Acc:HGNC:30043]
ENSG00000076650	GPATCH1	536.585	0.161263	1.11827	0.106047	1.52068	0.12834	0.243421	523.289	522.07	474.931	610.603	556.976	531.644	G-patch domain containing 1 [Source:HGNC Symbol;Acc:HGNC:24658]
ENSG00000076662	ICAM3	288.826	-0.496208	-1.4105	0.138539	-3.58173	0.000341327	0.00168745	311.746	360.634	341.416	244.836	207.44	266.885	intercellular adhesion molecule 3 [Source:HGNC Symbol;Acc:HGNC:5346]
ENSG00000076685	NT5C2	1867.38	-0.25014	-1.18932	0.0843204	-2.96654	0.00301167	0.0112572	2077.97	2049.57	1959.81	1828.84	1758.05	1530.07	5'-nucleotidase, cytosolic II [Source:HGNC Symbol;Acc:HGNC:8022]
ENSG00000076706	MCAM	3362.84	-0.431938	-1.34904	0.104823	-4.12063	3.77841e-05	0.00024154	3974.77	3852.74	3759.39	2548.48	2576.4	3465.25	melanoma cell adhesion molecule [Source:HGNC Symbol;Acc:HGNC:6934]
ENSG00000076716	GPC4	3100.43	0.0362288	1.02543	0.0926778	0.390911	0.695863	0.806216	3224.75	3016.3	2943.05	2835.93	2970.54	3611.99	glypican 4 [Source:HGNC Symbol;Acc:HGNC:4452]
ENSG00000076770	MBNL3	0	NA	NA	NA	NA	NA	NA	0	0	0	0	0	0	muscleblind like splicing regulator 3 [Source:HGNC Symbol;Acc:HGNC:20564]
ENSG00000076826	CAMSAP3	0.476838	-2.33475	-5.04463	3.2862	-0.710472	0.477412	NA	0	0	2.86103	0	0	0	calmodulin regulated spectrin associated protein family member 3 [Source:HGNC Symbol;Acc:HGNC:29307]
ENSG00000076864	RAP1GAP	184.667	0.0251612	1.01759	0.152176	0.165343	0.868674	0.922446	177.129	176.541	195.504	189.327	189.807	179.696	RAP1 GTPase activating protein [Source:HGNC Symbol;Acc:HGNC:9858]
ENSG00000076924	XAB2	2302.3	0.209274	1.15611	0.0808169	2.58948	0.00961205	0.0302099	2099.23	2149.64	2157.22	2227.31	2532.84	2647.59	XPA binding protein 2 [Source:HGNC Symbol;Acc:HGNC:14089]
ENSG00000076928	ARHGEF1	3699.32	-0.128576	-1.09321	0.076041	-1.69088	0.0908603	0.186456	4041.57	3747.95	3802.31	3240.36	3617.75	3745.96	Rho guanine nucleotide exchange factor 1 [Source:HGNC Symbol;Acc:HGNC:681]
ENSG00000076944	STXBP2	8.74133	-1.25552	-2.38753	0.698147	-1.79836	0.0721199	0.155811	15.1825	15.1051	6.67574	4.95619	4.1488	6.37972	syntaxin binding protein 2 [Source:HGNC Symbol;Acc:HGNC:11445]
ENSG00000076984	MAP2K7	2195.99	0.107931	1.07768	0.0727988	1.4826	0.138181	0.257293	2185.26	2025.97	2130.51	2242.18	2210.27	2381.76	mitogen-activated protein kinase kinase 7 [Source:HGNC Symbol;Acc:HGNC:6847]
ENSG00000077044	DGKD	1866.18	-0.340974	-1.26661	0.0759494	-4.4895	7.13914e-06	5.46057e-05	2115.42	1991.98	2149.59	1580.03	1731.09	1628.96	diacylglycerol kinase delta [Source:HGNC Symbol;Acc:HGNC:2851]
ENSG00000077063	CTTNBP2	56.6323	-1.28965	-2.44468	0.289099	-4.46091	8.16118e-06	6.16916e-05	63.7663	95.3509	82.0162	33.7021	38.3764	26.5822	cortactin binding protein 2 [Source:HGNC Symbol;Acc:HGNC:15679]
ENSG00000077080	ACTL6B	0.172867	1.04928	2.06949	4.08047	0.257146	0.797066	NA	0	0	0	0	1.0372	0	actin like 6B [Source:HGNC Symbol;Acc:HGNC:160]
ENSG00000077092	RARB	1295.1	0.194331	1.14419	0.0920916	2.11019	0.0348417	0.0875957	1195.37	1215.02	1214.03	1457.12	1478.01	1211.08	retinoic acid receptor beta [Source:HGNC Symbol;Acc:HGNC:9865]
ENSG00000077147	TM9SF3	10271.2	0.0451093	1.03176	0.0602517	0.748681	0.45405	0.608063	10389.9	10018.5	9923.96	10335.6	10790	10169.3	transmembrane 9 superfamily member 3 [Source:HGNC Symbol;Acc:HGNC:21529]
ENSG00000077150	NFKB2	1956.21	-0.58606	-1.50114	0.0761206	-7.6991	1.37026e-14	3.73471e-13	2428.18	2313.91	2302.18	1517.59	1504.98	1670.42	nuclear factor kappa B subunit 2 [Source:HGNC Symbol;Acc:HGNC:7795]
ENSG00000077152	UBE2T	834.318	0.143713	1.10475	0.10068	1.42743	0.153457	0.278762	737.867	829.836	810.625	898.062	948	781.516	ubiquitin conjugating enzyme E2 T [Source:HGNC Symbol;Acc:HGNC:25009]
ENSG00000077157	PPP1R12B	448.59	-0.499858	-1.41407	0.114287	-4.37371	1.22152e-05	8.84847e-05	568.836	501.3	506.402	340.986	382.726	391.29	protein phosphatase 1 regulatory subunit 12B [Source:HGNC Symbol;Acc:HGNC:7619]
ENSG00000077232	DNAJC10	7356.44	0.255287	1.19357	0.0638676	3.99712	6.41165e-05	0.000387042	6978.87	6756.7	6386.77	8026.06	8180.39	7809.84	DnaJ heat shock protein family (Hsp40) member C10 [Source:HGNC Symbol;Acc:HGNC:24637]
ENSG00000077235	GTF3C1	4633.72	0.062017	1.04392	0.0696575	0.890313	0.373298	0.532559	4642.79	4555.13	4404.08	4429.85	4780.45	4990.01	general transcription factor IIIC subunit 1 [Source:HGNC Symbol;Acc:HGNC:4664]
ENSG00000077238	IL4R	2132.63	-0.183896	-1.13595	0.090668	-2.02823	0.0425365	0.102618	2386.68	2195.9	2222.07	1786.21	1959.27	2245.66	interleukin 4 receptor [Source:HGNC Symbol;Acc:HGNC:6015]
ENSG00000077254	USP33	3933.03	0.0825403	1.05888	0.0827461	0.997512	0.318516	0.47476	3867.48	3859.35	3735.55	4353.52	4223.47	3558.82	ubiquitin specific peptidase 33 [Source:HGNC Symbol;Acc:HGNC:20059]
ENSG00000077264	PAK3	0.314689	-1.73743	-3.3344	3.86473	-0.44956	0.653028	NA	0	1.88814	0	0	0	0	p21 (RAC1) activated kinase 3 [Source:HGNC Symbol;Acc:HGNC:8592]
ENSG00000077274	CAPN6	0	NA	NA	NA	NA	NA	NA	0	0	0	0	0	0	calpain 6 [Source:HGNC Symbol;Acc:HGNC:1483]
ENSG00000077279	DCX	0	NA	NA	NA	NA	NA	NA	0	0	0	0	0	0	doublecortin [Source:HGNC Symbol;Acc:HGNC:2714]
ENSG00000077312	SNRPA	2568.99	0.314627	1.24369	0.0704379	4.46674	7.94221e-06	6.01707e-05	2281.42	2317.69	2270.7	2893.43	2690.49	2960.19	small nuclear ribonucleoprotein polypeptide A [Source:HGNC Symbol;Acc:HGNC:11151]
ENSG00000077327	SPAG6	0.484985	-2.35556	-5.11793	2.72169	-0.865477	0.386777	NA	1.01216	0.944068	0.953677	0	0	0	sperm associated antigen 6 [Source:HGNC Symbol;Acc:HGNC:11215]
ENSG00000077348	EXOSC5	605.176	0.358207	1.28183	0.109621	3.26768	0.00108435	0.00464974	544.544	539.063	507.356	591.77	713.593	734.731	exosome component 5 [Source:HGNC Symbol;Acc:HGNC:24662]
ENSG00000077380	DYNC1I2	7502.18	-0.101924	-1.0732	0.0669411	-1.52259	0.12786	0.242713	7724.83	8051.96	7524.51	7194.41	7638.97	6878.41	dynein cytoplasmic 1 intermediate chain 2 [Source:HGNC Symbol;Acc:HGNC:2964]
ENSG00000077420	APBB1IP	198.161	-0.874687	-1.83361	0.174383	-5.01591	5.27825e-07	5.1624e-06	255.065	239.793	274.659	137.782	173.212	108.455	amyloid beta precursor protein binding family B member 1 interacting protein [Source:HGNC Symbol;Acc:HGNC:17379]
ENSG00000077454	LRCH4	1732.52	0.046086	1.03246	0.0810596	0.568544	0.569666	0.705945	1796.59	1752.19	1565.94	1749.54	1704.12	1826.73	leucine rich repeats and calponin homology domain containing 4 [Source:HGNC Symbol;Acc:HGNC:6691]
ENSG00000077458	FAM76B	675.14	0.0245618	1.01717	0.113146	0.217082	0.828145	0.896604	743.94	657.072	607.492	702.788	599.501	740.048	family with sequence similarity 76 member B [Source:HGNC Symbol;Acc:HGNC:28492]
ENSG00000077463	SIRT6	954.598	-0.0697557	-1.04954	0.0860713	-0.810441	0.417687	0.57424	1014.19	930.852	988.009	909.957	912.735	971.845	sirtuin 6 [Source:HGNC Symbol;Acc:HGNC:14934]
ENSG00000077498	TYR	0	NA	NA	NA	NA	NA	NA	0	0	0	0	0	0	tyrosinase [Source:HGNC Symbol;Acc:HGNC:12442]
ENSG00000077514	POLD3	1110.76	-0.189043	-1.14001	0.0987611	-1.91414	0.0556019	0.12697	1118.44	1215.02	1216.89	1050.71	1154.4	909.111	DNA polymerase delta 3, accessory subunit [Source:HGNC Symbol;Acc:HGNC:20932]
ENSG00000077522	ACTN2	0.158946	-0.874278	-1.83309	4.08047	-0.214259	0.830345	NA	0	0	0.953677	0	0	0	actinin alpha 2 [Source:HGNC Symbol;Acc:HGNC:164]
ENSG00000077549	CAPZB	11579.4	0.0126673	1.00882	0.0630833	0.200803	0.840853	0.90416	11172.3	11354.3	12059.2	12062.4	11522.2	11305.9	capping actin protein of muscle Z-line subunit beta [Source:HGNC Symbol;Acc:HGNC:1491]
ENSG00000077585	GPR137B	6.91603	-1.613	-3.05887	0.835255	-1.93115	0.0534651	0.122982	16.1946	10.3848	4.76838	5.94743	2.0744	2.12657	G protein-coupled receptor 137B [Source:HGNC Symbol;Acc:HGNC:11862]
ENSG00000077616	NAALAD2	0.504855	-0.822435	-1.76839	2.76744	-0.297183	0.766327	NA	1.01216	0	0.953677	0	0	1.06329	N-acetylated alpha-linked acidic dipeptidase 2 [Source:HGNC Symbol;Acc:HGNC:14526]
ENSG00000077684	JADE1	1489.1	0.298483	1.22985	0.0798867	3.73633	0.000186729	0.000998075	1276.34	1324.53	1405.72	1632.57	1721.75	1573.67	jade family PHD finger 1 [Source:HGNC Symbol;Acc:HGNC:30027]
ENSG00000077713	SLC25A43	673.47	-0.166569	-1.12239	0.100497	-1.65745	0.0974279	0.196861	670.052	694.834	771.525	598.708	634.766	670.934	solute carrier family 25 member 43 [Source:HGNC Symbol;Acc:HGNC:30557]
ENSG00000077721	UBE2A	2012.59	-0.160663	-1.1178	0.0727952	-2.20705	0.0273104	0.071961	2037.49	2177.97	2158.17	1970.58	1892.89	1838.42	ubiquitin conjugating enzyme E2 A [Source:HGNC Symbol;Acc:HGNC:12472]
ENSG00000077782	FGFR1	12842	-0.573449	-1.48808	0.0758439	-7.56091	4.0025e-14	1.02491e-12	15956.8	14963.5	15162.5	9332.51	10448.7	11187.9	fibroblast growth factor receptor 1 [Source:HGNC Symbol;Acc:HGNC:3688]
ENSG00000077800	FKBP6	1.01285	-0.973752	-1.96394	2.20061	-0.442493	0.658133	NA	4.04865	0	0	0.991239	1.0372	0	FKBP prolyl isomerase 6 [Source:HGNC Symbol;Acc:HGNC:3722]
ENSG00000077935	SMC1B	21.9877	0.639996	1.55833	0.431934	1.4817	0.13842	0.257631	22.2676	18.8814	10.4904	26.7635	28.0044	25.5189	structural maintenance of chromosomes 1B [Source:HGNC Symbol;Acc:HGNC:11112]
ENSG00000077942	FBLN1	19605.2	0.119164	1.08611	0.105403	1.13056	0.258242	0.409666	19375.8	18721.8	18289.6	17268.4	19147.7	24827.8	fibulin 1 [Source:HGNC Symbol;Acc:HGNC:3600]
ENSG00000077943	ITGA8	6275.08	0.0308236	1.0216	0.0763147	0.403901	0.686285	0.798524	6486.96	6148.72	5988.14	5905.8	6175.48	6945.39	integrin subunit alpha 8 [Source:HGNC Symbol;Acc:HGNC:6144]
ENSG00000077984	CST7	72.5497	-1.35224	-2.55308	0.242503	-5.57618	2.45855e-08	3.06945e-07	100.204	103.848	108.719	39.6496	44.5996	38.2783	cystatin F [Source:HGNC Symbol;Acc:HGNC:2479]
ENSG00000078018	MAP2	530.336	0.457749	1.3734	0.103354	4.42893	9.47038e-06	7.04093e-05	440.291	454.097	446.321	611.594	654.473	575.238	microtubule associated protein 2 [Source:HGNC Symbol;Acc:HGNC:6839]
ENSG00000078043	PIAS2	1224.26	-0.350568	-1.27506	0.0840826	-4.16933	3.055e-05	0.000201379	1405.9	1352.85	1358.04	1079.46	998.823	1150.48	protein inhibitor of activated STAT 2 [Source:HGNC Symbol;Acc:HGNC:17311]
ENSG00000078053	AMPH	1846.12	-0.561591	-1.4759	0.0793694	-7.07566	1.4874e-12	3.29759e-11	2164.01	2166.64	2272.61	1529.48	1573.43	1370.58	amphiphysin [Source:HGNC Symbol;Acc:HGNC:471]
ENSG00000078070	MCCC1	1686.71	0.231939	1.17441	0.0808552	2.86857	0.00412329	0.0146907	1461.56	1645.51	1546.86	1824.87	1914.67	1726.78	methylcrotonoyl-CoA carboxylase 1 [Source:HGNC Symbol;Acc:HGNC:6936]
ENSG00000078081	LAMP3	3.42125	-1.23906	-2.36045	1.13317	-1.09345	0.274198	0.427852	3.03649	3.77627	7.62941	2.97372	3.1116	0	lysosomal associated membrane protein 3 [Source:HGNC Symbol;Acc:HGNC:14582]
ENSG00000078098	FAP	3587.74	-0.872404	-1.83071	0.0961238	-9.07584	1.12806e-19	4.97744e-18	4843.2	4700.52	4377.38	2268.95	2376.22	2960.19	fibroblast activation protein alpha [Source:HGNC Symbol;Acc:HGNC:3590]
ENSG00000078114	NEBL	0.998386	1.09097	2.13018	2.03118	0.537114	0.591189	NA	0	0	1.90735	1.98248	1.0372	1.06329	nebulette [Source:HGNC Symbol;Acc:HGNC:16932]
ENSG00000078124	ACER3	1461.54	-0.217369	-1.16261	0.0851619	-2.55242	0.0106978	0.0331684	1623.51	1554.88	1536.37	1365.93	1458.3	1230.22	alkaline ceramidase 3 [Source:HGNC Symbol;Acc:HGNC:16066]
ENSG00000078140	UBE2K	2427.32	0.122417	1.08856	0.0780754	1.56793	0.116897	0.226666	2270.28	2369.61	2333.65	2755.64	2367.93	2466.83	ubiquitin conjugating enzyme E2 K [Source:HGNC Symbol;Acc:HGNC:4914]
ENSG00000078142	PIK3C3	1617.07	-0.338358	-1.26432	0.0815267	-4.15027	3.32088e-05	0.000216794	1908.94	1737.09	1771.93	1411.52	1523.65	1349.31	phosphatidylinositol 3-kinase catalytic subunit type 3 [Source:HGNC Symbol;Acc:HGNC:8974]
ENSG00000078177	N4BP2	399.269	0.670996	1.59217	0.116092	5.77986	7.47625e-09	1.0168e-07	324.905	321.927	277.52	496.611	480.223	494.429	NEDD4 binding protein 2 [Source:HGNC Symbol;Acc:HGNC:29851]
ENSG00000078237	TIGAR	395.068	-0.0492304	-1.03471	0.118558	-0.415245	0.677963	0.791492	367.415	405.005	432.969	410.373	392.061	362.581	TP53 induced glycolysis regulatory phosphatase [Source:HGNC Symbol;Acc:HGNC:1185]
ENSG00000078246	TULP3	1006.01	1.60127	3.03409	0.0914976	17.5006	1.41668e-68	7.10756e-66	503.045	491.86	501.634	1591.93	1557.87	1389.72	TUB like protein 3 [Source:HGNC Symbol;Acc:HGNC:12425]
ENSG00000078269	SYNJ2	4349.18	-0.215418	-1.16104	0.0733226	-2.93795	0.0033039	0.0121781	4653.93	4848.74	4517.57	4136.44	4230.73	3707.68	synaptojanin 2 [Source:HGNC Symbol;Acc:HGNC:11504]
ENSG00000078295	ADCY2	0	NA	NA	NA	NA	NA	NA	0	0	0	0	0	0	adenylate cyclase 2 [Source:HGNC Symbol;Acc:HGNC:233]
ENSG00000078304	PPP2R5C	2366.32	0.305551	1.23589	0.0838014	3.64614	0.000266212	0.00135403	2141.74	2125.1	2083.78	2796.28	2731.98	2319.03	protein phosphatase 2 regulatory subunit B'gamma [Source:HGNC Symbol;Acc:HGNC:9311]
ENSG00000078328	RBFOX1	0.165206	1.04928	2.06949	4.08047	0.257146	0.797066	NA	0	0	0	0.991239	0	0	RNA binding fox-1 homolog 1 [Source:HGNC Symbol;Acc:HGNC:18222]
ENSG00000078369	GNB1	14572.7	-0.000153684	-1.00011	0.0666669	-0.00230526	0.998161	0.998874	14208.8	14005.3	15506.8	15170.9	14470	14074.7	G protein subunit beta 1 [Source:HGNC Symbol;Acc:HGNC:4396]
ENSG00000078399	HOXA9	373.802	0.0759219	1.05403	0.117389	0.646752	0.517793	0.663333	378.549	372.907	340.463	380.636	363.02	407.239	homeobox A9 [Source:HGNC Symbol;Acc:HGNC:5109]
ENSG00000078401	EDN1	3682.81	0.257051	1.19503	0.0644854	3.98619	6.71414e-05	0.000401722	3367.47	3362.77	3336.92	4172.12	3936.17	3921.4	endothelin 1 [Source:HGNC Symbol;Acc:HGNC:3176]
ENSG00000078403	MLLT10	1088.82	-0.149139	-1.10891	0.086629	-1.72158	0.0851458	0.177144	1212.57	1106.45	1116.76	1096.31	984.302	1016.5	MLLT10 histone lysine methyltransferase DOT1L cofactor [Source:HGNC Symbol;Acc:HGNC:16063]
ENSG00000078487	ZCWPW1	76.5102	0.104413	1.07506	0.226692	0.460596	0.645089	0.76679	79.9609	72.6933	68.6647	79.2991	84.0131	74.4301	zinc finger CW-type and PWWP domain containing 1 [Source:HGNC Symbol;Acc:HGNC:23486]
ENSG00000078549	ADCYAP1R1	1.6324	-1.10946	-2.15764	1.73002	-0.641298	0.521329	0.666021	1.01216	5.66441	0	0.991239	0	2.12657	ADCYAP receptor type I [Source:HGNC Symbol;Acc:HGNC:242]
ENSG00000078579	FGF20	0.506082	-2.40855	-5.30942	3.21754	-0.748571	0.454116	NA	3.03649	0	0	0	0	0	fibroblast growth factor 20 [Source:HGNC Symbol;Acc:HGNC:3677]
ENSG00000078589	P2RY10	0.168694	-0.874278	-1.83309	4.08047	-0.214259	0.830345	NA	1.01216	0	0	0	0	0	P2Y receptor family member 10 [Source:HGNC Symbol;Acc:HGNC:19906]
ENSG00000078596	ITM2A	0.867804	2.02044	4.05708	2.49851	0.80866	0.418711	NA	0	0	0.953677	0	0	4.25315	integral membrane protein 2A [Source:HGNC Symbol;Acc:HGNC:6173]
ENSG00000078618	NRDC	8612.6	0.20837	1.15538	0.0603036	3.45534	0.000549595	0.00255836	8047.71	8111.44	7816.34	9373.15	9421.92	8905.03	nardilysin convertase [Source:HGNC Symbol;Acc:HGNC:7995]
ENSG00000078668	VDAC3	4841.02	0.265125	1.20174	0.0815739	3.25011	0.00115359	0.004905	4180.24	4582.51	4429.83	5696.65	5439.07	4717.81	voltage dependent anion channel 3 [Source:HGNC Symbol;Acc:HGNC:12674]
ENSG00000078674	PCM1	7243.96	0.219511	1.16434	0.0765027	2.86932	0.00411355	0.0146599	6645.87	6930.41	6505.98	8224.31	8156.53	7000.68	pericentriolar material 1 [Source:HGNC Symbol;Acc:HGNC:8727]
ENSG00000078699	CBFA2T2	1170.49	-0.256809	-1.19483	0.0794509	-3.2323	0.00122798	0.00517234	1302.65	1296.21	1224.52	1072.52	1080.76	1046.27	CBFA2/RUNX1 partner transcriptional co-repressor 2 [Source:HGNC Symbol;Acc:HGNC:1536]
ENSG00000078725	BRINP1	87.7379	1.43097	2.69629	0.230512	6.20781	5.37272e-10	8.75799e-09	48.5839	46.2594	47.6838	150.668	112.017	121.215	BMP/retinoic acid inducible neural specific 1 [Source:HGNC Symbol;Acc:HGNC:2687]
ENSG00000078795	PKD2L2	11.5375	0.13107	1.09511	0.593997	0.220657	0.825359	0.895689	12.146	9.44068	11.4441	11.8949	6.22319	18.0759	polycystin 2 like 2, transient receptor potential cation channel [Source:HGNC Symbol;Acc:HGNC:9012]
ENSG00000078804	TP53INP2	2100.54	-0.313609	-1.24281	0.0827444	-3.79009	0.000150593	0.000826553	2270.28	2238.39	2474.79	1851.63	1738.35	2029.82	tumor protein p53 inducible nuclear protein 2 [Source:HGNC Symbol;Acc:HGNC:16104]
ENSG00000078898	BPIFB2	0.158946	-0.874278	-1.83309	4.08047	-0.214259	0.830345	NA	0	0	0.953677	0	0	0	BPI fold containing family B member 2 [Source:HGNC Symbol;Acc:HGNC:16177]
ENSG00000078900	TP73	1.81727	-0.677883	-1.59979	1.65158	-0.410445	0.68148	0.79396	1.01216	5.66441	0	0	1.0372	3.18986	tumor protein p73 [Source:HGNC Symbol;Acc:HGNC:12003]
ENSG00000078902	TOLLIP	1791.34	-0.132652	-1.09631	0.0828831	-1.60047	0.109494	0.215176	1757.12	1894.75	1968.39	1595.89	1830.66	1701.26	toll interacting protein [Source:HGNC Symbol;Acc:HGNC:16476]
ENSG00000078967	UBE2D4	303.112	0.16314	1.11972	0.1302	1.253	0.210207	0.352017	268.223	272.836	316.621	301.337	321.532	338.125	ubiquitin conjugating enzyme E2 D4 (putative) [Source:HGNC Symbol;Acc:HGNC:21647]
ENSG00000079101	CLUL1	13.68	2.73679	6.66587	0.633443	4.3205	1.55674e-05	0.000109717	5.06082	2.83221	2.86103	19.8248	23.8556	27.6455	clusterin like 1 [Source:HGNC Symbol;Acc:HGNC:2096]
ENSG00000079102	RUNX1T1	132.248	-1.01601	-2.02231	0.183014	-5.55153	2.83186e-08	3.50003e-07	193.323	171.82	165.94	88.2203	92.3107	81.8731	RUNX1 partner transcriptional co-repressor 1 [Source:HGNC Symbol;Acc:HGNC:1535]
ENSG00000079112	CDH17	0.314689	-1.73743	-3.3344	3.86473	-0.44956	0.653028	NA	0	1.88814	0	0	0	0	cadherin 17 [Source:HGNC Symbol;Acc:HGNC:1756]
ENSG00000079150	FKBP7	846.781	-0.40388	-1.32306	0.0954057	-4.23329	2.30301e-05	0.000156452	965.604	1025.26	903.132	787.044	704.258	695.39	FKBP prolyl isomerase 7 [Source:HGNC Symbol;Acc:HGNC:3723]
ENSG00000079156	OSBPL6	673.283	-0.276588	-1.21133	0.10556	-2.6202	0.00878784	0.0279306	729.77	699.555	783.922	643.314	646.175	536.96	oxysterol binding protein like 6 [Source:HGNC Symbol;Acc:HGNC:16388]
ENSG00000079215	SLC1A3	73.9534	0.203734	1.15168	0.23527	0.865958	0.386513	0.544932	65.7906	67.0289	73.4331	81.2816	89.1991	66.9871	solute carrier family 1 member 3 [Source:HGNC Symbol;Acc:HGNC:10941]
ENSG00000079246	XRCC5	13427.9	0.193607	1.14362	0.0674352	2.87101	0.00409166	0.0145972	12408.1	12769.5	12407.3	14413.6	15242.7	13326.2	X-ray repair cross complementing 5 [Source:HGNC Symbol;Acc:HGNC:12833]
ENSG00000079257	LXN	5.93997	-4.02717	-16.3041	1.27801	-3.15113	0.0016264	0.00660804	5.06082	10.3848	18.1199	0	2.0744	0	latexin [Source:HGNC Symbol;Acc:HGNC:13347]
ENSG00000079263	SP140	17.5412	-2.04757	-4.1341	0.528085	-3.87736	0.000105598	0.000601378	21.2554	35.8746	27.6566	8.92115	6.22319	5.31644	SP140 nuclear body protein [Source:HGNC Symbol;Acc:HGNC:17133]
ENSG00000079277	MKNK1	440.935	-0.0969707	-1.06953	0.110416	-0.878228	0.37982	0.539313	452.437	456.929	457.765	429.206	392.061	457.214	MAPK interacting serine/threonine kinase 1 [Source:HGNC Symbol;Acc:HGNC:7110]
ENSG00000079308	TNS1	4256.58	-0.236414	-1.17806	0.0675357	-3.50058	0.000464245	0.00221043	4819.92	4486.21	4508.03	3864.84	4074.12	3786.37	tensin 1 [Source:HGNC Symbol;Acc:HGNC:11973]
ENSG00000079313	REXO1	2111.22	0.00361794	1.00251	0.0840866	0.0430264	0.965681	0.979125	2120.48	1953.28	2251.63	2003.29	2053.65	2285	RNA exonuclease 1 homolog [Source:HGNC Symbol;Acc:HGNC:24616]
ENSG00000079332	SAR1A	4043.59	-0.2986	-1.22995	0.0716678	-4.16645	3.09385e-05	0.00020374	4513.24	4319.11	4549.99	3766.71	3756.73	3355.73	secretion associated Ras related GTPase 1A [Source:HGNC Symbol;Acc:HGNC:10534]
ENSG00000079335	CDC14A	135.843	-0.186851	-1.13828	0.195211	-0.957176	0.338478	0.495518	142.715	144.442	146.866	131.835	153.505	95.6959	cell division cycle 14A [Source:HGNC Symbol;Acc:HGNC:1718]
ENSG00000079337	RAPGEF3	130.701	0.138572	1.10081	0.206772	0.670168	0.502751	0.65033	140.691	115.176	117.302	100.115	151.431	159.493	Rap guanine nucleotide exchange factor 3 [Source:HGNC Symbol;Acc:HGNC:16629]
ENSG00000079385	CEACAM1	0.158946	-0.874278	-1.83309	4.08047	-0.214259	0.830345	NA	0	0	0.953677	0	0	0	CEA cell adhesion molecule 1 [Source:HGNC Symbol;Acc:HGNC:1814]
ENSG00000079387	SENP1	764.207	-0.0069994	-1.00486	0.104019	-0.0672898	0.946351	0.969486	744.952	742.038	811.579	830.658	788.271	667.744	SUMO specific peptidase 1 [Source:HGNC Symbol;Acc:HGNC:17927]
ENSG00000079393	DUSP13	0	NA	NA	NA	NA	NA	NA	0	0	0	0	0	0	dual specificity phosphatase 13 [Source:HGNC Symbol;Acc:HGNC:19681]
ENSG00000079432	CIC	5194.59	-0.0580004	-1.04102	0.0610944	-0.949357	0.342439	0.499965	5271.35	5169.72	5455.99	5112.81	5111.32	5046.36	capicua transcriptional repressor [Source:HGNC Symbol;Acc:HGNC:14214]
ENSG00000079435	LIPE	135.487	0.903783	1.87097	0.190334	4.74842	2.05015e-06	1.79401e-05	94.1312	86.8543	102.043	145.712	198.105	186.075	lipase E, hormone sensitive type [Source:HGNC Symbol;Acc:HGNC:6621]
ENSG00000079459	FDFT1	16933.1	0.6501	1.56928	0.0601695	10.8045	3.27835e-27	2.33729e-25	12862.6	13403.9	13277.1	21027.2	21227.3	19800.5	farnesyl-diphosphate farnesyltransferase 1 [Source:HGNC Symbol;Acc:HGNC:3629]
ENSG00000079482	OPHN1	264.673	-0.0140043	-1.00975	0.13084	-0.107033	0.914763	0.951426	274.296	258.675	265.122	274.573	266.56	248.809	oligophrenin 1 [Source:HGNC Symbol;Acc:HGNC:8148]
ENSG00000079557	AFM	0	NA	NA	NA	NA	NA	NA	0	0	0	0	0	0	afamin [Source:HGNC Symbol;Acc:HGNC:316]
ENSG00000079616	KIF22	2892.28	0.491867	1.40626	0.0678471	7.24964	4.17889e-13	9.82765e-12	2434.25	2469.68	2307.9	3302.81	3467.36	3371.68	kinesin family member 22 [Source:HGNC Symbol;Acc:HGNC:6391]
ENSG00000079689	SCGN	0	NA	NA	NA	NA	NA	NA	0	0	0	0	0	0	secretagogin, EF-hand calcium binding protein [Source:HGNC Symbol;Acc:HGNC:16941]
ENSG00000079691	CARMIL1	1394.7	-0.41472	-1.33304	0.0810905	-5.11429	3.14925e-07	3.21375e-06	1589.1	1604.92	1587.87	1262.84	1218.71	1104.76	capping protein regulator and myosin 1 linker 1 [Source:HGNC Symbol;Acc:HGNC:21581]
ENSG00000079739	PGM1	4679.48	-0.0880673	-1.06295	0.070266	-1.25334	0.210082	0.351922	4727.82	4641.04	5097.4	4297.02	4680.88	4632.74	phosphoglucomutase 1 [Source:HGNC Symbol;Acc:HGNC:8905]
ENSG00000079785	DDX1	6856.8	0.0880295	1.06292	0.0740514	1.18876	0.234533	0.381483	6610.44	6885.09	6447.81	7229.11	7526.95	6441.39	DEAD-box helicase 1 [Source:HGNC Symbol;Acc:HGNC:2734]
ENSG00000079805	DNM2	6616.41	0.041363	1.02909	0.0640082	0.646214	0.518141	0.663581	6577.04	6322.43	6665.25	6529.29	7030.14	6574.3	dynamin 2 [Source:HGNC Symbol;Acc:HGNC:2974]
ENSG00000079819	EPB41L2	4329.92	0.0520659	1.03675	0.0815973	0.638083	0.52342	0.667631	4245.01	4283.24	4227.65	4617.19	4728.59	3877.81	erythrocyte membrane protein band 4.1 like 2 [Source:HGNC Symbol;Acc:HGNC:3379]
ENSG00000079841	RIMS1	100.589	-0.35416	-1.27824	0.21363	-1.65782	0.0973534	0.196828	122.472	126.505	89.6456	82.2728	94.3851	88.2528	regulating synaptic membrane exocytosis 1 [Source:HGNC Symbol;Acc:HGNC:17282]
ENSG00000079931	MOXD1	547.646	-1.35614	-2.55999	0.1183	-11.4635	2.01155e-30	1.73557e-28	779.366	886.48	697.138	314.223	319.457	289.214	monooxygenase DBH like 1 [Source:HGNC Symbol;Acc:HGNC:21063]
ENSG00000079950	STX7	922.6	-0.271417	-1.20699	0.0915322	-2.96527	0.00302421	0.0112947	968.641	1024.31	1034.74	909.957	810.052	787.896	syntaxin 7 [Source:HGNC Symbol;Acc:HGNC:11442]
ENSG00000079974	RABL2B	428.317	0.136702	1.09939	0.124833	1.09509	0.273479	0.427283	431.182	434.271	358.582	431.189	412.805	501.872	RAB, member of RAS oncogene family like 2B [Source:HGNC Symbol;Acc:HGNC:9800]
ENSG00000079999	KEAP1	2588.29	0.135311	1.09833	0.0735716	1.83918	0.0658894	0.145317	2441.34	2444.19	2514.85	2519.73	2757.91	2851.74	kelch like ECH associated protein 1 [Source:HGNC Symbol;Acc:HGNC:23177]
ENSG00000080007	DDX43	0	NA	NA	NA	NA	NA	NA	0	0	0	0	0	0	DEAD-box helicase 43 [Source:HGNC Symbol;Acc:HGNC:18677]
ENSG00000080031	PTPRH	223.16	-0.229421	-1.17236	0.150666	-1.52272	0.127829	0.242688	257.09	250.178	215.531	223.029	180.473	212.657	protein tyrosine phosphatase receptor type H [Source:HGNC Symbol;Acc:HGNC:9672]
ENSG00000080166	DCT	0.483383	-2.35163	-5.104	2.95768	-0.795093	0.42656	NA	1.01216	1.88814	0	0	0	0	dopachrome tautomerase [Source:HGNC Symbol;Acc:HGNC:2709]
ENSG00000080189	SLC35C2	2459.51	0.331701	1.2585	0.087084	3.80897	0.000139546	0.000770603	2336.07	2175.13	2022.75	2528.65	2683.23	3011.23	solute carrier family 35 member C2 [Source:HGNC Symbol;Acc:HGNC:17117]
ENSG00000080200	CRYBG3	1541.97	-0.411836	-1.33038	0.0815009	-5.05315	4.34585e-07	4.30753e-06	1813.8	1766.35	1702.31	1408.55	1335.91	1224.91	crystallin beta-gamma domain containing 3 [Source:HGNC Symbol;Acc:HGNC:34427]
ENSG00000080224	EPHA6	5.68411	0.0574498	1.04062	0.909678	0.063154	0.949644	0.970717	10.1216	0.944068	5.72206	7.92991	7.26039	2.12657	EPH receptor A6 [Source:HGNC Symbol;Acc:HGNC:19296]
ENSG00000080293	SCTR	0	NA	NA	NA	NA	NA	NA	0	0	0	0	0	0	secretin receptor [Source:HGNC Symbol;Acc:HGNC:10608]
ENSG00000080298	RFX3	146.665	0.124863	1.0904	0.185035	0.674807	0.499798	0.648156	113.362	163.324	144.005	157.607	137.947	163.746	regulatory factor X3 [Source:HGNC Symbol;Acc:HGNC:9984]
ENSG00000080345	RIF1	3755.72	-0.074616	-1.05308	0.0697518	-1.06974	0.284738	0.439451	3879.62	3888.62	3790.87	3856.91	3694.5	3423.78	replication timing regulatory factor 1 [Source:HGNC Symbol;Acc:HGNC:23207]
ENSG00000080371	RAB21	1937.26	-0.124318	-1.08999	0.0786618	-1.58042	0.114012	0.222089	1936.27	2020.31	2105.72	1985.45	1819.25	1756.55	RAB21, member RAS oncogene family [Source:HGNC Symbol;Acc:HGNC:18263]
ENSG00000080493	SLC4A4	580.103	1.10916	2.15721	0.107846	10.2847	8.25606e-25	5.17762e-23	399.805	366.299	336.648	791.009	743.672	843.187	solute carrier family 4 member 4 [Source:HGNC Symbol;Acc:HGNC:11030]
ENSG00000080503	SMARCA2	2008.47	-0.0875261	-1.06255	0.0756391	-1.15715	0.247209	0.396577	2040.52	2107.16	2060.9	2067.72	1949.93	1824.6	SWI/SNF related, matrix associated, actin dependent regulator of chromatin, subfamily a, member 2 [Source:HGNC Symbol;Acc:HGNC:11098]
ENSG00000080546	SESN1	161.814	0.0724301	1.05149	0.173793	0.416761	0.676854	0.790538	132.593	185.037	155.449	174.458	164.915	158.43	sestrin 1 [Source:HGNC Symbol;Acc:HGNC:21595]
ENSG00000080561	MID2	0	NA	NA	NA	NA	NA	NA	0	0	0	0	0	0	midline 2 [Source:HGNC Symbol;Acc:HGNC:7096]
ENSG00000080572	DNAAF6	0	NA	NA	NA	NA	NA	NA	0	0	0	0	0	0	dynein axonemal assembly factor 6 [Source:HGNC Symbol;Acc:HGNC:28570]
ENSG00000080573	COL5A3	23743.9	1.84678	3.59696	0.200433	9.21395	3.14353e-20	1.4837e-18	11780.6	9975.97	9234.45	32613.7	32920.7	45938.3	collagen type V alpha 3 chain [Source:HGNC Symbol;Acc:HGNC:14864]
ENSG00000080603	SRCAP	3322.65	-0.0912072	-1.06526	0.08435	-1.08129	0.279566	0.43404	3395.81	3432.63	3455.17	3504.03	3326.3	2821.96	Snf2 related CREBBP activator protein [Source:HGNC Symbol;Acc:HGNC:16974]
ENSG00000080608	PUM3	1873.13	0.314725	1.24377	0.0782192	4.02363	5.73082e-05	0.000350314	1650.84	1767.3	1590.73	2084.58	2172.93	1972.4	pumilio RNA binding family member 3 [Source:HGNC Symbol;Acc:HGNC:29676]
ENSG00000080618	CPB2	0	NA	NA	NA	NA	NA	NA	0	0	0	0	0	0	carboxypeptidase B2 [Source:HGNC Symbol;Acc:HGNC:2300]
ENSG00000080644	CHRNA3	3.79572	-1.77649	-3.42592	1.0778	-1.64826	0.0992997	0.19959	9.10947	3.77627	4.76838	1.98248	2.0744	1.06329	cholinergic receptor nicotinic alpha 3 subunit [Source:HGNC Symbol;Acc:HGNC:1957]
ENSG00000080802	CNOT4	855.622	0.0757324	1.0539	0.0912254	0.830168	0.406444	0.563473	798.597	897.809	802.996	898.062	890.954	845.313	CCR4-NOT transcription complex subunit 4 [Source:HGNC Symbol;Acc:HGNC:7880]
ENSG00000080815	PSEN1	2236.26	0.0355912	1.02498	0.0702589	0.506572	0.612455	0.741868	2254.09	2234.61	2137.19	2181.72	2300.51	2309.46	presenilin 1 [Source:HGNC Symbol;Acc:HGNC:9508]
ENSG00000080819	CPOX	4116.63	0.258997	1.19665	0.0639929	4.04728	5.18173e-05	0.000320364	3777.39	3769.67	3697.41	4452.65	4657.02	4345.65	coproporphyrinogen oxidase [Source:HGNC Symbol;Acc:HGNC:2321]
ENSG00000080822	CLDND1	3948.08	0.176591	1.13021	0.0686092	2.57387	0.0100569	0.0313969	3752.09	3776.27	3592.5	4420.93	4150.87	3995.83	claudin domain containing 1 [Source:HGNC Symbol;Acc:HGNC:1322]
ENSG00000080823	MOK	1811.49	-0.128523	-1.09317	0.0868226	-1.48029	0.138795	0.258152	1941.33	1862.65	1872.07	1659.33	1596.25	1937.31	MOK protein kinase [Source:HGNC Symbol;Acc:HGNC:9833]
ENSG00000080824	HSP90AA1	72708	0.21787	1.16302	0.0743122	2.93182	0.00336981	0.0124042	65353.4	70095.2	66236.7	80627.4	83451	70484.2	heat shock protein 90 alpha family class A member 1 [Source:HGNC Symbol;Acc:HGNC:5253]
ENSG00000080839	RBL1	1530.91	-0.165414	-1.12149	0.0933747	-1.77151	0.0764763	0.163579	1643.75	1633.24	1579.29	1511.64	1570.32	1247.24	RB transcriptional corepressor like 1 [Source:HGNC Symbol;Acc:HGNC:9893]
ENSG00000080845	DLGAP4	5001.17	0.0621946	1.04405	0.064339	0.966671	0.333709	0.490923	4816.89	4740.17	5123.15	5150.48	5172.51	5003.83	DLG associated protein 4 [Source:HGNC Symbol;Acc:HGNC:24476]
ENSG00000080854	IGSF9B	641.628	-0.321692	-1.2498	0.132495	-2.42796	0.0151839	0.0444717	856.29	661.792	620.844	573.927	496.818	640.099	immunoglobulin superfamily member 9B [Source:HGNC Symbol;Acc:HGNC:32326]
ENSG00000080910	CFHR2	0	NA	NA	NA	NA	NA	NA	0	0	0	0	0	0	complement factor H related 2 [Source:HGNC Symbol;Acc:HGNC:4890]
ENSG00000080986	NDC80	3115.44	0.265753	1.20226	0.0930154	2.85709	0.00427551	0.0151653	2755.11	3040.84	2692.23	3599.19	3672.72	2932.55	NDC80 kinetochore complex component [Source:HGNC Symbol;Acc:HGNC:16909]
ENSG00000081014	AP4E1	1149.66	-0.0649761	-1.04607	0.0903706	-0.718996	0.472143	0.62421	1144.76	1223.51	1158.72	1204.36	1155.44	1011.19	adaptor related protein complex 4 subunit epsilon 1 [Source:HGNC Symbol;Acc:HGNC:573]
ENSG00000081019	RSBN1	1092.13	-0.387328	-1.30797	0.0821982	-4.71212	2.45151e-06	2.10846e-05	1234.84	1294.32	1184.47	953.572	957.335	928.25	round spermatid basic protein 1 [Source:HGNC Symbol;Acc:HGNC:25642]
ENSG00000081026	MAGI3	271.095	-0.123261	-1.08919	0.185276	-0.665283	0.505869	0.653449	271.26	271.892	305.177	306.293	301.825	170.126	membrane associated guanylate kinase, WW and PDZ domain containing 3 [Source:HGNC Symbol;Acc:HGNC:29647]
ENSG00000081041	CXCL2	85.9307	-2.31999	-4.99327	0.279232	-8.30847	9.69474e-17	3.28312e-15	157.898	143.498	127.793	15.8598	28.0044	42.5315	C-X-C motif chemokine ligand 2 [Source:HGNC Symbol;Acc:HGNC:4603]
ENSG00000081051	AFP	58.1406	-0.159293	-1.11674	0.259392	-0.614103	0.539147	0.681658	58.7055	57.5882	67.7111	55.5094	49.7856	59.5441	alpha fetoprotein [Source:HGNC Symbol;Acc:HGNC:317]
ENSG00000081052	COL4A4	3.29658	-0.187748	-1.13898	1.12919	-0.166267	0.867947	0.921917	1.01216	3.77627	5.72206	1.98248	6.22319	1.06329	collagen type IV alpha 4 chain [Source:HGNC Symbol;Acc:HGNC:2206]
ENSG00000081059	TCF7	1950.36	0.347034	1.27194	0.0826436	4.19916	2.67902e-05	0.000179831	1588.08	1771.07	1791.01	2113.32	2347.18	2091.49	transcription factor 7 [Source:HGNC Symbol;Acc:HGNC:11639]
ENSG00000081087	OSTM1	3910.13	0.0698817	1.04963	0.0639515	1.09273	0.274512	0.428157	3943.39	3789.49	3713.62	3928.28	4027.44	4058.57	osteoclastogenesis associated transmembrane protein 1 [Source:HGNC Symbol;Acc:HGNC:21652]
ENSG00000081138	CDH7	0.678582	1.57771	2.98495	2.48828	0.634057	0.526044	NA	0	0	0.953677	0.991239	0	2.12657	cadherin 7 [Source:HGNC Symbol;Acc:HGNC:1766]
ENSG00000081148	IMPG2	72.3573	0.173743	1.12798	0.239806	0.724515	0.46875	0.621543	60.7298	70.8051	72.4794	81.2816	85.0503	63.7972	interphotoreceptor matrix proteoglycan 2 [Source:HGNC Symbol;Acc:HGNC:18362]
ENSG00000081154	PCNP	4514.83	0.133948	1.09729	0.0622518	2.15171	0.0314202	0.0805941	4180.24	4394.64	4341.14	4811.47	4678.8	4682.72	PEST proteolytic signal containing nuclear protein [Source:HGNC Symbol;Acc:HGNC:30023]
ENSG00000081177	EXD2	1190.39	0.367026	1.28969	0.0779166	4.7105	2.47108e-06	2.11856e-05	1041.52	1063.97	1013.76	1324.3	1346.28	1352.5	exonuclease 3'-5' domain containing 2 [Source:HGNC Symbol;Acc:HGNC:20217]
ENSG00000081181	ARG2	114.023	0.183108	1.13533	0.19472	0.940369	0.347028	0.504978	97.1677	102.903	120.163	118.949	110.98	133.974	arginase 2 [Source:HGNC Symbol;Acc:HGNC:664]
ENSG00000081189	MEF2C	260.679	-0.942104	-1.92133	0.153515	-6.13687	8.41648e-10	1.33189e-08	319.844	332.312	376.702	187.344	204.328	143.544	myocyte enhancer factor 2C [Source:HGNC Symbol;Acc:HGNC:6996]
ENSG00000081237	PTPRC	15.4158	-0.439426	-1.35606	0.503741	-0.872325	0.383031	0.541974	15.1825	15.1051	22.8882	9.91239	14.5208	14.886	protein tyrosine phosphatase receptor type C [Source:HGNC Symbol;Acc:HGNC:9666]
ENSG00000081248	CACNA1S	0	NA	NA	NA	NA	NA	NA	0	0	0	0	0	0	calcium voltage-gated channel subunit alpha1 S [Source:HGNC Symbol;Acc:HGNC:1397]
ENSG00000081277	PKP1	0.493505	-0.786207	-1.72453	2.78679	-0.282119	0.777852	NA	0	0.944068	0.953677	0	0	1.06329	plakophilin 1 [Source:HGNC Symbol;Acc:HGNC:9023]
ENSG00000081307	UBA5	2321.86	0.22619	1.16974	0.0711347	3.17974	0.00147405	0.00607284	2206.52	2173.25	2040.87	2427.54	2518.32	2564.65	ubiquitin like modifier activating enzyme 5 [Source:HGNC Symbol;Acc:HGNC:23230]
ENSG00000081320	STK17B	2363.88	0.300324	1.23142	0.0837645	3.58534	0.000336635	0.00166669	2157.93	2164.75	2034.19	2888.47	2535.95	2401.97	serine/threonine kinase 17b [Source:HGNC Symbol;Acc:HGNC:11396]
ENSG00000081377	CDC14B	551.613	-0.580216	-1.49507	0.0994398	-5.83485	5.38402e-09	7.50328e-08	674.101	659.904	649.454	455.97	445.996	424.252	cell division cycle 14B [Source:HGNC Symbol;Acc:HGNC:1719]
ENSG00000081479	LRP2	2.1058	-3.38724	-10.4631	1.65431	-2.04753	0.0406064	0.0987531	3.03649	4.72034	3.81471	0	0	1.06329	LDL receptor related protein 2 [Source:HGNC Symbol;Acc:HGNC:6694]
ENSG00000081665	ZNF506	58.7804	-0.912951	-1.88289	0.290006	-3.14804	0.00164368	0.00666626	73.8879	84.9662	71.5258	49.5619	24.8928	47.8479	zinc finger protein 506 [Source:HGNC Symbol;Acc:HGNC:23780]
ENSG00000081692	JMJD4	689.224	0.0227959	1.01593	0.107264	0.212521	0.831701	0.898709	619.444	677.841	753.405	650.253	675.217	759.187	jumonji domain containing 4 [Source:HGNC Symbol;Acc:HGNC:25724]
ENSG00000081721	DUSP12	523.913	-0.0869966	-1.06216	0.108283	-0.803418	0.421733	0.578394	560.739	546.616	512.124	552.12	463.628	508.251	dual specificity phosphatase 12 [Source:HGNC Symbol;Acc:HGNC:3067]
ENSG00000081760	AACS	1261.47	0.0529836	1.03741	0.0844022	0.627751	0.530167	0.673574	1300.63	1158.37	1255.99	1241.03	1256.05	1356.75	acetoacetyl-CoA synthetase [Source:HGNC Symbol;Acc:HGNC:21298]
ENSG00000081791	DELE1	2332.09	0.28604	1.21929	0.0740281	3.86394	0.000111572	0.000631572	2156.92	2128.87	2018.93	2438.45	2540.1	2709.26	DAP3 binding cell death enhancer 1 [Source:HGNC Symbol;Acc:HGNC:28969]
ENSG00000081800	SLC13A1	0	NA	NA	NA	NA	NA	NA	0	0	0	0	0	0	solute carrier family 13 member 1 [Source:HGNC Symbol;Acc:HGNC:10916]
ENSG00000081803	CADPS2	1.85903	1.48127	2.79195	1.51838	0.975557	0.329284	0.486421	2.02433	0.944068	0	2.97372	4.1488	1.06329	calcium dependent secretion activator 2 [Source:HGNC Symbol;Acc:HGNC:16018]
ENSG00000081842	PCDHA6	22.9238	0.531959	1.44589	0.418916	1.26985	0.20414	0.344712	20.2433	22.6576	13.3515	29.7372	21.7812	29.772	protocadherin alpha 6 [Source:HGNC Symbol;Acc:HGNC:8672]
ENSG00000081853	PCDHGA2	146.589	0.660511	1.58064	0.184859	3.57306	0.000352838	0.00173304	88.0582	128.393	123.978	172.476	177.361	189.265	protocadherin gamma subfamily A, 2 [Source:HGNC Symbol;Acc:HGNC:8700]
ENSG00000081870	HSPB11	643.706	-0.174483	-1.12856	0.111066	-1.57099	0.116185	0.225543	613.371	741.094	693.323	674.042	569.422	570.985	heat shock protein family B (small) member 11 [Source:HGNC Symbol;Acc:HGNC:25019]
ENSG00000081913	PHLPP1	758.515	-0.640375	-1.55873	0.0917755	-6.97762	3.00218e-12	6.41444e-11	903.862	899.697	968.936	596.726	611.947	569.922	PH domain and leucine rich repeat protein phosphatase 1 [Source:HGNC Symbol;Acc:HGNC:20610]
ENSG00000081985	IL12RB2	0.836978	0.657351	1.57718	2.17037	0.302876	0.761985	NA	1.01216	0.944068	0	0.991239	2.0744	0	interleukin 12 receptor subunit beta 2 [Source:HGNC Symbol;Acc:HGNC:5972]
ENSG00000082014	SMARCD3	1476.05	-0.261958	-1.19911	0.118876	-2.20362	0.0275508	0.0724823	1742.95	1620.97	1464.85	1224.18	1162.7	1640.65	SWI/SNF related, matrix associated, actin dependent regulator of chromatin, subfamily d, member 3 [Source:HGNC Symbol;Acc:HGNC:11108]
ENSG00000082068	WDR70	1230.07	-0.107921	-1.07767	0.0882708	-1.22261	0.221478	0.365177	1215.61	1336.8	1276.02	1279.69	1180.33	1092	WD repeat domain 70 [Source:HGNC Symbol;Acc:HGNC:25495]
ENSG00000082074	FYB1	19.8741	-3.11556	-8.66714	0.568467	-5.48063	4.23806e-08	5.02704e-07	41.4987	32.0983	33.3787	4.95619	5.186	2.12657	FYN binding protein 1 [Source:HGNC Symbol;Acc:HGNC:4036]
ENSG00000082126	MPP4	122.738	-0.875924	-1.83518	0.192105	-4.55961	5.12482e-06	4.04314e-05	173.08	152.939	150.681	87.229	74.6783	97.8224	membrane palmitoylated protein 4 [Source:HGNC Symbol;Acc:HGNC:13680]
ENSG00000082146	STRADB	650.433	-0.579956	-1.4948	0.0961375	-6.03257	1.61374e-09	2.45892e-08	764.183	780.745	793.459	546.173	488.521	529.517	STE20 related adaptor beta [Source:HGNC Symbol;Acc:HGNC:13205]
ENSG00000082153	BZW1	9364.63	-0.246827	-1.18659	0.099984	-2.46867	0.0135616	0.0405174	9650.98	10211	10629.7	9153.1	9540.16	7002.81	basic leucine zipper and W2 domains 1 [Source:HGNC Symbol;Acc:HGNC:18380]
ENSG00000082175	PGR	5.26862	-0.630336	-1.54793	0.88019	-0.716136	0.473907	0.625856	3.03649	9.44068	6.67574	1.98248	6.22319	4.25315	progesterone receptor [Source:HGNC Symbol;Acc:HGNC:8910]
ENSG00000082196	C1QTNF3	55.314	0.533923	1.44786	0.279032	1.91348	0.0556865	0.12712	42.5109	52.8678	40.0544	55.5094	61.1947	79.7465	C1q and TNF related 3 [Source:HGNC Symbol;Acc:HGNC:14326]
ENSG00000082212	ME2	1199.17	-0.5079	-1.42198	0.0985978	-5.15123	2.58782e-07	2.67797e-06	1377.55	1433.1	1414.3	1111.18	1005.05	853.82	malic enzyme 2 [Source:HGNC Symbol;Acc:HGNC:6984]
ENSG00000082213	C5orf22	1033.28	-0.179959	-1.13285	0.10359	-1.73723	0.0823464	0.172637	1086.05	1072.46	1134.88	1034.85	1054.83	816.605	chromosome 5 open reading frame 22 [Source:HGNC Symbol;Acc:HGNC:25639]
ENSG00000082258	CCNT2	1377.53	-0.028963	-1.02028	0.078679	-0.368115	0.712787	0.817777	1387.68	1417.05	1369.48	1420.45	1286.13	1384.4	cyclin T2 [Source:HGNC Symbol;Acc:HGNC:1600]
ENSG00000082269	FAM135A	138.55	-0.242966	-1.18342	0.17737	-1.36983	0.17074	0.302476	152.837	163.324	134.468	134.808	117.203	128.658	family with sequence similarity 135 member A [Source:HGNC Symbol;Acc:HGNC:21084]
ENSG00000082293	COL19A1	31.9801	-1.41739	-2.67102	0.373795	-3.7919	0.000149501	0.000821223	50.6082	47.2034	41.9618	23.7897	15.558	12.7594	collagen type XIX alpha 1 chain [Source:HGNC Symbol;Acc:HGNC:2196]
ENSG00000082397	EPB41L3	0	NA	NA	NA	NA	NA	NA	0	0	0	0	0	0	erythrocyte membrane protein band 4.1 like 3 [Source:HGNC Symbol;Acc:HGNC:3380]
ENSG00000082438	COBLL1	3332.08	-0.520619	-1.43457	0.0958247	-5.43304	5.54027e-08	6.42539e-07	3863.43	3978.3	3939.64	3079.78	2836.74	2294.57	cordon-bleu WH2 repeat protein like 1 [Source:HGNC Symbol;Acc:HGNC:23571]
ENSG00000082458	DLG3	318.745	-0.436568	-1.35338	0.13695	-3.18779	0.00143366	0.00592266	383.61	327.592	389.1	310.258	252.039	249.872	discs large MAGUK scaffold protein 3 [Source:HGNC Symbol;Acc:HGNC:2902]
ENSG00000082482	KCNK2	1128.67	0.303575	1.2342	0.0947146	3.20516	0.00134988	0.00561595	985.847	1035.64	1009.94	1353.04	1291.31	1096.25	potassium two pore domain channel subfamily K member 2 [Source:HGNC Symbol;Acc:HGNC:6277]
ENSG00000082497	SERTAD4	1791.43	-0.0813286	-1.05799	0.0947845	-0.858037	0.390872	0.549626	1753.07	1836.21	1936.92	1942.83	1761.16	1518.37	SERTA domain containing 4 [Source:HGNC Symbol;Acc:HGNC:25236]
ENSG00000082512	TRAF5	2157.16	-0.111768	-1.08055	0.0768511	-1.45435	0.14585	0.268376	2387.69	2144.92	2189.64	2035.01	2004.91	2180.8	TNF receptor associated factor 5 [Source:HGNC Symbol;Acc:HGNC:12035]
ENSG00000082515	MRPL22	961.639	0.435083	1.35199	0.0895024	4.86113	1.16718e-06	1.07118e-05	818.84	832.668	802.042	1180.57	1116.03	1019.69	mitochondrial ribosomal protein L22 [Source:HGNC Symbol;Acc:HGNC:14480]
ENSG00000082516	GEMIN5	2035.93	0.474699	1.38963	0.0802931	5.91208	3.37822e-09	4.87861e-08	1713.59	1719.15	1679.42	2384.92	2552.55	2165.92	gem nuclear organelle associated protein 5 [Source:HGNC Symbol;Acc:HGNC:20043]
ENSG00000082556	OPRK1	3.07308	-2.34765	-5.08993	1.36746	-1.71679	0.0860176	0.178519	5.06082	8.49662	1.90735	2.97372	0	0	opioid receptor kappa 1 [Source:HGNC Symbol;Acc:HGNC:8154]
ENSG00000082641	NFE2L1	15317.1	0.187572	1.13885	0.0720785	2.60233	0.00925925	0.0292095	14982	13918.4	14067.7	15181.8	16115	17637.8	nuclear factor, erythroid 2 like 1 [Source:HGNC Symbol;Acc:HGNC:7781]
ENSG00000082684	SEMA5B	32.5405	3.52657	11.524	0.505166	6.981	2.9308e-12	6.27181e-11	8.09731	3.77627	3.81471	35.6846	71.5667	72.3035	semaphorin 5B [Source:HGNC Symbol;Acc:HGNC:10737]
ENSG00000082701	GSK3B	5021	0.293207	1.22536	0.0845437	3.46811	0.000524132	0.00245586	4461.62	4376.7	4699.72	5822.54	5932.78	4832.64	glycogen synthase kinase 3 beta [Source:HGNC Symbol;Acc:HGNC:4617]
ENSG00000082781	ITGB5	44401.3	0.167616	1.1232	0.0969264	1.72931	0.0837535	0.174865	42727.5	41729.7	41016.7	40455.4	44773.8	55704.6	integrin subunit beta 5 [Source:HGNC Symbol;Acc:HGNC:6160]
ENSG00000082898	XPO1	15465.3	0.267924	1.20407	0.0751141	3.56689	0.000361248	0.00176979	13863.6	14369.7	13867.4	17881	17694.6	15115.7	exportin 1 [Source:HGNC Symbol;Acc:HGNC:12825]
ENSG00000082996	RNF13	2021.91	0.448496	1.36462	0.0712583	6.29394	3.09499e-10	5.20804e-09	1707.52	1742.75	1680.38	2398.8	2362.74	2239.28	ring finger protein 13 [Source:HGNC Symbol;Acc:HGNC:10057]
ENSG00000083093	PALB2	502.889	0.109607	1.07893	0.125895	0.870621	0.383961	0.542747	459.522	529.622	462.533	607.629	507.19	450.834	partner and localizer of BRCA2 [Source:HGNC Symbol;Acc:HGNC:26144]
ENSG00000083097	DOP1A	443.885	0.197073	1.14637	0.109309	1.80289	0.0714049	0.154738	441.303	412.558	387.193	474.803	462.591	484.859	DOP1 leucine zipper like protein A [Source:HGNC Symbol;Acc:HGNC:21194]
ENSG00000083099	LYRM2	911.975	0.136716	1.0994	0.0901994	1.51571	0.129592	0.245209	800.621	930.852	874.522	969.432	949.037	947.389	LYR motif containing 2 [Source:HGNC Symbol;Acc:HGNC:25229]
ENSG00000083123	BCKDHB	463.458	-0.315826	-1.24472	0.104295	-3.02821	0.00246005	0.00948267	516.203	506.965	518.8	416.32	401.396	421.062	branched chain keto acid dehydrogenase E1 subunit beta [Source:HGNC Symbol;Acc:HGNC:987]
ENSG00000083168	KAT6A	3469.54	0.0165702	1.01155	0.106179	0.156059	0.875986	0.926112	3362.41	3433.58	3553.4	3858.89	3821.04	2787.94	lysine acetyltransferase 6A [Source:HGNC Symbol;Acc:HGNC:13013]
ENSG00000083223	TUT7	878.886	-0.0998432	-1.07166	0.0979982	-1.01883	0.308285	0.463907	932.203	907.25	888.827	871.299	925.182	748.554	terminal uridylyl transferase 7 [Source:HGNC Symbol;Acc:HGNC:25817]
ENSG00000083290	ULK2	736.491	-0.442582	-1.35903	0.0954357	-4.63749	3.52672e-06	2.9006e-05	846.169	816.619	883.105	655.209	576.683	641.162	unc-51 like autophagy activating kinase 2 [Source:HGNC Symbol;Acc:HGNC:13480]
ENSG00000083307	GRHL2	1.86253	2.24135	4.72839	1.70126	1.31747	0.187682	0.324497	1.01216	0	0.953677	4.95619	0	4.25315	grainyhead like transcription factor 2 [Source:HGNC Symbol;Acc:HGNC:2799]
ENSG00000083312	TNPO1	11657.7	-0.120714	-1.08727	0.087491	-1.37973	0.167671	0.298373	11814	12298.4	12323.4	11789.8	12188.1	9532.37	transportin 1 [Source:HGNC Symbol;Acc:HGNC:6401]
ENSG00000083444	PLOD1	33339.5	0.193794	1.14377	0.112323	1.72533	0.0844674	0.17603	33708.1	29450.2	30152.4	30305.1	32434.3	43987.1	procollagen-lysine,2-oxoglutarate 5-dioxygenase 1 [Source:HGNC Symbol;Acc:HGNC:9081]
ENSG00000083454	P2RX5	114.161	-0.459528	-1.37509	0.208068	-2.20855	0.0272061	0.0717691	132.593	137.834	125.885	71.3692	112.017	105.265	purinergic receptor P2X 5 [Source:HGNC Symbol;Acc:HGNC:8536]
ENSG00000083457	ITGAE	394.082	-0.233515	-1.1757	0.127572	-1.83046	0.0671816	0.147375	407.902	470.146	399.591	386.583	313.234	387.037	integrin subunit alpha E [Source:HGNC Symbol;Acc:HGNC:6147]
ENSG00000083520	DIS3	1714.34	-0.0691585	-1.0491	0.0752165	-0.91946	0.357855	0.516516	1789.51	1765.41	1711.85	1725.75	1711.38	1582.17	DIS3 homolog, exosome endoribonuclease and 3'-5' exoribonuclease [Source:HGNC Symbol;Acc:HGNC:20604]
ENSG00000083535	PIBF1	310.274	-0.0299281	-1.02096	0.156749	-0.19093	0.848581	0.909261	313.771	325.704	301.362	348.916	344.35	227.543	progesterone immunomodulatory binding factor 1 [Source:HGNC Symbol;Acc:HGNC:23352]
ENSG00000083635	NUFIP1	406.411	0.129595	1.09399	0.14221	0.911288	0.362143	0.521096	339.075	416.334	409.127	464.891	469.851	339.189	nuclear FMR1 interacting protein 1 [Source:HGNC Symbol;Acc:HGNC:8057]
ENSG00000083642	PDS5B	1888	-0.0138159	-1.00962	0.0727726	-0.189851	0.849426	0.909807	1854.28	1933.45	1903.54	1944.81	1896	1795.89	PDS5 cohesin associated factor B [Source:HGNC Symbol;Acc:HGNC:20418]
ENSG00000083720	OXCT1	4319.12	-0.0739596	-1.0526	0.080019	-0.924275	0.355343	0.513876	4280.44	4544.75	4464.16	4142.39	4647.69	3835.28	3-oxoacid CoA-transferase 1 [Source:HGNC Symbol;Acc:HGNC:8527]
ENSG00000083750	RRAGB	223.532	-0.373077	-1.29511	0.155836	-2.39404	0.0166641	0.0480485	261.138	270.004	226.021	219.064	201.217	163.746	Ras related GTP binding B [Source:HGNC Symbol;Acc:HGNC:19901]
ENSG00000083782	EPYC	0.34156	0.0875068	1.06253	3.43331	0.0254876	0.979666	NA	1.01216	0	0	0	1.0372	0	epiphycan [Source:HGNC Symbol;Acc:HGNC:3053]
ENSG00000083799	CYLD	1165.09	-0.456209	-1.37193	0.0977359	-4.66777	3.04481e-06	2.55229e-05	1279.37	1338.69	1425.75	1080.45	1006.08	860.199	CYLD lysine 63 deubiquitinase [Source:HGNC Symbol;Acc:HGNC:2584]
ENSG00000083807	SLC27A5	115.707	0.778133	1.71491	0.206699	3.76457	0.000166838	0.000902691	79.9609	82.134	93.4603	139.765	121.352	177.569	solute carrier family 27 member 5 [Source:HGNC Symbol;Acc:HGNC:10999]
ENSG00000083812	ZNF324	536.216	0.13037	1.09457	0.100842	1.29282	0.196074	0.335103	492.924	520.182	522.615	537.251	582.906	561.416	zinc finger protein 324 [Source:HGNC Symbol;Acc:HGNC:14096]
ENSG00000083814	ZNF671	25.2975	-1.95646	-3.88108	0.470333	-4.15972	3.18632e-05	0.000209099	44.5352	24.5458	51.4985	5.94743	10.372	14.886	zinc finger protein 671 [Source:HGNC Symbol;Acc:HGNC:26279]
ENSG00000083817	ZNF416	257.625	-0.0745067	-1.053	0.131766	-0.565446	0.57177	0.707792	264.175	252.066	276.566	248.801	247.891	256.252	zinc finger protein 416 [Source:HGNC Symbol;Acc:HGNC:20645]
ENSG00000083828	ZNF586	192.408	0.0660652	1.04686	0.157651	0.419061	0.675171	0.789064	209.518	182.205	172.616	216.09	179.435	194.582	zinc finger protein 586 [Source:HGNC Symbol;Acc:HGNC:25949]
ENSG00000083838	ZNF446	336.944	0.390955	1.31126	0.126819	3.08278	0.0020508	0.00811097	277.333	279.444	317.574	348.916	385.838	412.555	zinc finger protein 446 [Source:HGNC Symbol;Acc:HGNC:21036]
ENSG00000083844	ZNF264	1044.11	-0.356025	-1.27989	0.0851672	-4.1803	2.91122e-05	0.000194016	1219.66	1139.49	1157.76	909.957	871.247	966.528	zinc finger protein 264 [Source:HGNC Symbol;Acc:HGNC:13057]
ENSG00000083845	RPS5	11302.4	0.28363	1.21725	0.0729639	3.88726	0.000101384	0.000581187	9807.86	9896.67	10879.5	11680.8	12263.8	13285.8	ribosomal protein S5 [Source:HGNC Symbol;Acc:HGNC:10426]
ENSG00000083857	FAT1	29882.4	0.138413	1.10069	0.0733175	1.88786	0.0590447	0.133325	29780.9	28555.2	27013.9	30036.5	29753.1	34154.9	FAT atypical cadherin 1 [Source:HGNC Symbol;Acc:HGNC:3595]
ENSG00000083896	YTHDC1	2735.86	0.203489	1.15148	0.0681512	2.98585	0.00282795	0.0106676	2594.18	2483.84	2552.04	2925.15	3035.88	2824.09	YTH domain containing 1 [Source:HGNC Symbol;Acc:HGNC:30626]
ENSG00000083937	CHMP2B	2055.39	-0.323365	-1.25125	0.0738488	-4.37874	1.19367e-05	8.67922e-05	2290.53	2366.78	2197.27	1852.63	1886.67	1738.47	charged multivesicular body protein 2B [Source:HGNC Symbol;Acc:HGNC:24537]
ENSG00000084070	SMAP2	3000.87	0.0808224	1.05762	0.0650483	1.2425	0.214053	0.35665	2867.46	2939.83	2943.05	3057.97	3167.61	3029.31	small ArfGAP2 [Source:HGNC Symbol;Acc:HGNC:25082]
ENSG00000084072	PPIE	1334.05	0.301642	1.23255	0.0757957	3.97968	6.90094e-05	0.000411988	1157.92	1216.9	1210.22	1473.97	1480.08	1465.21	peptidylprolyl isomerase E [Source:HGNC Symbol;Acc:HGNC:9258]
ENSG00000084073	ZMPSTE24	6211.54	0.294894	1.22679	0.0638894	4.61569	3.91783e-06	3.1932e-05	5590.18	5702.17	5444.54	6867.3	7115.19	6549.85	zinc metallopeptidase STE24 [Source:HGNC Symbol;Acc:HGNC:12877]
ENSG00000084090	STARD7	3481.34	-0.0868878	-1.06208	0.0703491	-1.2351	0.216795	0.359802	3351.27	3692.25	3714.57	3454.47	3376.08	3299.38	StAR related lipid transfer domain containing 7 [Source:HGNC Symbol;Acc:HGNC:18063]
ENSG00000084092	NOA1	727.646	0.163999	1.12039	0.089326	1.83596	0.066364	0.146102	681.186	675.009	702.86	780.105	767.527	759.187	nitric oxide associated 1 [Source:HGNC Symbol;Acc:HGNC:28473]
ENSG00000084093	REST	1740.8	-0.0174216	-1.01215	0.0816804	-0.21329	0.831101	0.898303	1677.16	1802.23	1774.79	1835.77	1767.39	1587.49	RE1 silencing transcription factor [Source:HGNC Symbol;Acc:HGNC:9966]
ENSG00000084110	HAL	2.58754	2.11071	4.31904	1.48097	1.42522	0.154093	0.279655	1.01216	0.944068	0.953677	1.98248	0	10.6329	histidine ammonia-lyase [Source:HGNC Symbol;Acc:HGNC:4806]
ENSG00000084112	SSH1	3517.23	0.0316129	1.02215	0.0637223	0.496105	0.619821	0.747914	3470.71	3463.79	3501.9	3666.59	3521.29	3479.08	slingshot protein phosphatase 1 [Source:HGNC Symbol;Acc:HGNC:30579]
ENSG00000084207	GSTP1	6701.72	-0.161933	-1.11879	0.0860836	-1.88112	0.0599557	0.134955	6587.16	7467.58	7176.42	5556.89	6621.48	6800.79	glutathione S-transferase pi 1 [Source:HGNC Symbol;Acc:HGNC:4638]
ENSG00000084234	APLP2	18775.4	0.180983	1.13366	0.0869047	2.08254	0.037293	0.092522	17813.1	17771.1	17212.9	17841.3	19054.4	22959.6	amyloid beta precursor like protein 2 [Source:HGNC Symbol;Acc:HGNC:598]
ENSG00000084444	FAM234B	293.346	0.586723	1.50183	0.150259	3.90474	9.43254e-05	0.000545806	235.834	264.339	203.133	333.056	311.16	412.555	family with sequence similarity 234 member B [Source:HGNC Symbol;Acc:HGNC:29288]
ENSG00000084453	SLCO1A2	0.494733	-2.37929	-5.20282	2.93501	-0.81066	0.417561	NA	2.02433	0.944068	0	0	0	0	solute carrier organic anion transporter family member 1A2 [Source:HGNC Symbol;Acc:HGNC:10956]
ENSG00000084463	WBP11	2659.63	0.248832	1.18824	0.0735151	3.38477	0.000712371	0.0032091	2369.47	2398.88	2524.38	3012.37	2950.83	2701.81	WW domain binding protein 11 [Source:HGNC Symbol;Acc:HGNC:16461]
ENSG00000084623	EIF3I	6255.97	0.179473	1.13247	0.0670875	2.67521	0.00746825	0.0244124	5652.93	6069.42	5879.42	6614.54	6987.61	6331.88	eukaryotic translation initiation factor 3 subunit I [Source:HGNC Symbol;Acc:HGNC:3272]
ENSG00000084628	NKAIN1	11.689	-2.91579	-7.54643	0.729524	-3.99685	6.41922e-05	0.000387327	20.2433	22.6576	19.0735	2.97372	5.186	0	sodium/potassium transporting ATPase interacting 1 [Source:HGNC Symbol;Acc:HGNC:25743]
ENSG00000084636	COL16A1	14894.5	-0.047576	-1.03353	0.108838	-0.437128	0.662019	0.778988	16353.5	14879.5	14186.9	13106.2	12920.4	17920.6	collagen type XVI alpha 1 chain [Source:HGNC Symbol;Acc:HGNC:2193]
ENSG00000084652	TXLNA	6661.63	-0.058189	-1.04116	0.0635418	-0.91576	0.359793	0.518705	6866.52	6600.93	6920.83	6586.78	6753.2	6241.5	taxilin alpha [Source:HGNC Symbol;Acc:HGNC:30685]
ENSG00000084674	APOB	0	NA	NA	NA	NA	NA	NA	0	0	0	0	0	0	apolipoprotein B [Source:HGNC Symbol;Acc:HGNC:603]
ENSG00000084693	AGBL5	983.523	0.0944751	1.06768	0.0952106	0.992275	0.321064	0.477401	952.446	888.368	1012.8	938.703	1001.93	1106.88	ATP/GTP binding protein like 5 [Source:HGNC Symbol;Acc:HGNC:26147]
ENSG00000084710	EFR3B	11.737	-0.713041	-1.63926	0.579784	-1.22984	0.218757	0.362427	17.2068	10.3848	16.2125	10.9036	9.33479	6.37972	EFR3 homolog B [Source:HGNC Symbol;Acc:HGNC:29155]
ENSG00000084731	KIF3C	1752.09	-0.746882	-1.67816	0.0844747	-8.84148	9.44566e-19	3.84237e-17	2140.73	2094.89	2351.77	1306.45	1402.29	1216.4	kinesin family member 3C [Source:HGNC Symbol;Acc:HGNC:6321]
ENSG00000084733	RAB10	4940.21	0.0622939	1.04412	0.0726397	0.857575	0.391127	0.549721	4810.81	4679.75	5010.62	5207.97	5285.57	4646.57	RAB10, member RAS oncogene family [Source:HGNC Symbol;Acc:HGNC:9759]
ENSG00000084734	GCKR	111.543	-1.48419	-2.7976	0.207383	-7.15677	8.25973e-13	1.88044e-11	173.08	142.554	177.384	54.5181	64.3063	57.4175	glucokinase regulator [Source:HGNC Symbol;Acc:HGNC:4196]
ENSG00000084754	HADHA	7245	0.0316692	1.02219	0.0605313	0.523188	0.600844	0.731927	7104.38	7211.74	7180.23	7231.09	7606.82	7135.72	hydroxyacyl-CoA dehydrogenase trifunctional multienzyme complex subunit alpha [Source:HGNC Symbol;Acc:HGNC:4801]
ENSG00000084764	MAPRE3	850.132	0.152662	1.11162	0.0926268	1.64814	0.0993236	0.19959	851.23	753.367	811.579	929.782	913.772	841.06	microtubule associated protein RP/EB family member 3 [Source:HGNC Symbol;Acc:HGNC:6892]
ENSG00000084774	CAD	6335.37	0.112411	1.08103	0.0652527	1.72271	0.0849412	0.1768	6102.33	6354.52	5808.85	6367.72	6743.87	6634.91	carbamoyl-phosphate synthetase 2, aspartate transcarbamylase, and dihydroorotase [Source:HGNC Symbol;Acc:HGNC:1424]
ENSG00000085063	CD59	30623.4	0.123801	1.0896	0.073132	1.69285	0.0904845	0.185938	29122	29537.1	29272.2	33176.8	33974.5	28657.7	CD59 molecule (CD59 blood group) [Source:HGNC Symbol;Acc:HGNC:1689]
ENSG00000085117	CD82	2763.79	-0.452337	-1.36825	0.0852125	-5.30834	1.10629e-07	1.22233e-06	3176.17	3314.62	3088.96	2064.75	2396.97	2541.26	CD82 molecule [Source:HGNC Symbol;Acc:HGNC:6210]
ENSG00000085224	ATRX	2456.45	0.161842	1.11871	0.0769139	2.1042	0.0353613	0.0886387	2417.05	2267.65	2272.61	2768.53	2600.26	2412.6	ATRX chromatin remodeler [Source:HGNC Symbol;Acc:HGNC:886]
ENSG00000085231	AK6	480.576	0.0301855	1.02114	0.116946	0.258114	0.796319	0.877344	472.68	513.573	440.599	509.497	518.6	428.505	adenylate kinase 6 [Source:HGNC Symbol;Acc:HGNC:49151]
ENSG00000085265	FCN1	0	NA	NA	NA	NA	NA	NA	0	0	0	0	0	0	ficolin 1 [Source:HGNC Symbol;Acc:HGNC:3623]
ENSG00000085274	MYNN	1269.1	0.38602	1.30678	0.0930781	4.14727	3.36461e-05	0.00021912	1054.67	1161.2	1085.28	1604.82	1334.88	1373.77	myoneurin [Source:HGNC Symbol;Acc:HGNC:14955]
ENSG00000085276	MECOM	678.254	0.0397766	1.02795	0.0979861	0.405941	0.684786	0.797464	654.87	680.673	671.389	719.639	717.742	625.213	MDS1 and EVI1 complex locus [Source:HGNC Symbol;Acc:HGNC:3498]
ENSG00000085365	SCAMP1	3079.22	-0.0854194	-1.061	0.105359	-0.810745	0.417512	0.574058	3111.39	3169.24	3231.06	3371.2	3189.39	2403.03	secretory carrier membrane protein 1 [Source:HGNC Symbol;Acc:HGNC:10563]
ENSG00000085377	PREP	2068.62	-0.0436005	-1.03068	0.0747074	-0.583616	0.559479	0.697276	2033.44	2096.78	2169.61	2117.29	2077.51	1917.11	prolyl endopeptidase [Source:HGNC Symbol;Acc:HGNC:9358]
ENSG00000085382	HACE1	523.757	-0.390407	-1.31076	0.106565	-3.66355	0.000248747	0.00127973	619.444	573.994	589.372	474.803	411.768	473.163	HECT domain and ankyrin repeat containing E3 ubiquitin protein ligase 1 [Source:HGNC Symbol;Acc:HGNC:21033]
ENSG00000085415	SEH1L	1593.31	0.00309583	1.00215	0.0754986	0.0410051	0.967292	0.979805	1562.78	1575.65	1636.51	1624.64	1640.85	1519.44	SEH1 like nucleoporin [Source:HGNC Symbol;Acc:HGNC:30379]
ENSG00000085433	WDR47	1270.25	-0.254029	-1.19253	0.083149	-3.0551	0.00224983	0.00876492	1366.42	1382.12	1397.14	1186.51	1222.86	1066.48	WD repeat domain 47 [Source:HGNC Symbol;Acc:HGNC:29141]
ENSG00000085449	WDFY1	3415.71	-0.0616124	-1.04363	0.0679851	-0.906262	0.364797	0.52419	3535.49	3398.65	3532.42	3503.04	3327.33	3197.3	WD repeat and FYVE domain containing 1 [Source:HGNC Symbol;Acc:HGNC:20451]
ENSG00000085465	OVGP1	21.9318	-0.485957	-1.40051	0.429805	-1.13065	0.258204	0.409666	28.3406	24.5458	23.8419	15.8598	13.4836	25.5189	oviductal glycoprotein 1 [Source:HGNC Symbol;Acc:HGNC:8524]
ENSG00000085491	SLC25A24	1991.22	-0.231435	-1.174	0.0958652	-2.41417	0.0157709	0.045903	2156.92	2134.54	2161.03	2008.25	1941.64	1544.96	solute carrier family 25 member 24 [Source:HGNC Symbol;Acc:HGNC:20662]
ENSG00000085511	MAP3K4	923.242	-0.153187	-1.11202	0.0889019	-1.7231	0.0848707	0.17668	940.3	983.719	992.778	906.984	906.512	809.162	mitogen-activated protein kinase kinase kinase 4 [Source:HGNC Symbol;Acc:HGNC:6856]
ENSG00000085514	PILRA	14.6892	-0.368772	-1.29125	0.541443	-0.681092	0.495813	0.644929	19.2311	14.161	16.2125	7.92991	9.33479	21.2657	paired immunoglobin like type 2 receptor alpha [Source:HGNC Symbol;Acc:HGNC:20396]
ENSG00000085552	IGSF9	10.0798	-1.40894	-2.65542	0.655605	-2.14907	0.0316288	0.0810526	19.2311	9.44068	15.2588	4.95619	4.1488	7.44301	immunoglobulin superfamily member 9 [Source:HGNC Symbol;Acc:HGNC:18132]
ENSG00000085563	ABCB1	16.6351	-0.386321	-1.30706	0.496986	-0.777327	0.436966	0.592736	25.3041	16.0492	15.2588	16.8511	9.33479	17.0126	ATP binding cassette subfamily B member 1 [Source:HGNC Symbol;Acc:HGNC:40]
ENSG00000085644	ZNF213	295.183	-0.0288471	-1.0202	0.135228	-0.213322	0.831076	0.898303	296.564	283.221	314.713	316.205	252.039	308.353	zinc finger protein 213 [Source:HGNC Symbol;Acc:HGNC:13005]
ENSG00000085662	AKR1B1	10247.3	-1.78442	-3.44481	0.0657493	-27.1398	3.33803e-162	7.53615e-159	14887.9	16515.5	16247.8	4710.37	4547.08	4575.32	aldo-keto reductase family 1 member B [Source:HGNC Symbol;Acc:HGNC:381]
ENSG00000085721	RRN3	1682.59	-0.00216565	-1.0015	0.0978915	-0.0221229	0.98235	0.989214	1651.85	1747.47	1652.72	1834.78	1787.09	1421.62	RRN3 homolog, RNA polymerase I transcription factor [Source:HGNC Symbol;Acc:HGNC:30346]
ENSG00000085733	CTTN	14685.9	-0.327941	-1.25522	0.058563	-5.5998	2.14605e-08	2.70192e-07	16865.7	16080.3	16098.1	13147.8	12697.4	13226.2	cortactin [Source:HGNC Symbol;Acc:HGNC:3338]
ENSG00000085741	WNT11	291.573	-0.982613	-1.97604	0.158273	-6.20836	5.3542e-10	8.7383e-09	386.646	359.69	414.849	173.467	164.915	249.872	Wnt family member 11 [Source:HGNC Symbol;Acc:HGNC:12776]
ENSG00000085788	DDHD2	2774.68	-0.316056	-1.24492	0.0753526	-4.19436	2.73644e-05	0.000183595	3113.42	2933.22	3186.23	2599.03	2515.21	2300.95	DDHD domain containing 2 [Source:HGNC Symbol;Acc:HGNC:29106]
ENSG00000085831	TTC39A	12.6767	-1.04832	-2.06812	0.631037	-1.66126	0.0966605	0.195749	13.1581	7.55255	30.5177	6.93867	7.26039	10.6329	tetratricopeptide repeat domain 39A [Source:HGNC Symbol;Acc:HGNC:18657]
ENSG00000085832	EPS15	1965.48	-0.1505	-1.10995	0.0796398	-1.88976	0.0587902	0.132862	2081.01	2095.83	2027.52	2035.01	1775.68	1777.82	epidermal growth factor receptor pathway substrate 15 [Source:HGNC Symbol;Acc:HGNC:3419]
ENSG00000085840	ORC1	616.63	0.306894	1.23704	0.105076	2.92067	0.00349279	0.0127805	530.374	551.336	572.206	692.876	741.597	611.39	origin recognition complex subunit 1 [Source:HGNC Symbol;Acc:HGNC:8487]
ENSG00000085871	MGST2	58.7015	-0.116502	-1.0841	0.261262	-0.445921	0.655655	0.773447	62.7541	67.0289	53.4059	56.5006	49.7856	62.7339	microsomal glutathione S-transferase 2 [Source:HGNC Symbol;Acc:HGNC:7063]
ENSG00000085872	CHERP	3271.47	0.149324	1.10905	0.0715412	2.08725	0.036866	0.0916306	3127.59	3029.52	3149.99	3373.19	3679.98	3268.54	calcium homeostasis endoplasmic reticulum protein [Source:HGNC Symbol;Acc:HGNC:16930]
ENSG00000085978	ATG16L1	1344.21	-0.183571	-1.13569	0.0764509	-2.40116	0.0163433	0.0473142	1392.74	1425.54	1470.57	1275.72	1273.68	1227.03	autophagy related 16 like 1 [Source:HGNC Symbol;Acc:HGNC:21498]
ENSG00000085998	POMGNT1	5075.92	-0.0766562	-1.05457	0.074101	-1.03448	0.30091	0.456709	5371.55	5277.34	4982.96	4695.5	4761.78	5366.41	protein O-linked mannose N-acetylglucosaminyltransferase 1 (beta 1,2-) [Source:HGNC Symbol;Acc:HGNC:19139]
ENSG00000085999	RAD54L	1460.04	0.00672266	1.00467	0.0783226	0.0858329	0.931599	0.960972	1471.69	1519.01	1379.02	1417.47	1474.9	1498.17	RAD54 like [Source:HGNC Symbol;Acc:HGNC:9826]
ENSG00000086015	MAST2	4545.49	-0.350606	-1.2751	0.0685636	-5.11359	3.16097e-07	3.22017e-06	5377.63	4808.14	5100.26	4095.8	3914.39	3976.69	microtubule associated serine/threonine kinase 2 [Source:HGNC Symbol;Acc:HGNC:19035]
ENSG00000086061	DNAJA1	8698.77	0.0603995	1.04275	0.0841096	0.718105	0.472693	0.624692	8069.98	9053.62	8426.69	9351.35	9476.89	7814.1	DnaJ heat shock protein family (Hsp40) member A1 [Source:HGNC Symbol;Acc:HGNC:5229]
ENSG00000086062	B4GALT1	7111.28	0.27464	1.20969	0.0668944	4.10557	4.0332e-05	0.000255656	6834.13	6282.78	6193.18	7758.43	8043.48	7555.72	beta-1,4-galactosyltransferase 1 [Source:HGNC Symbol;Acc:HGNC:924]
ENSG00000086065	CHMP5	1978.55	-0.118549	-1.08564	0.0765229	-1.5492	0.121335	0.233499	2122.51	2119.43	1937.87	1930.93	1956.16	1804.4	charged multivesicular body protein 5 [Source:HGNC Symbol;Acc:HGNC:26942]
ENSG00000086102	NFX1	1694.2	0.123284	1.08921	0.0717452	1.71836	0.0857309	0.178061	1640.72	1609.64	1615.53	1797.12	1785.02	1717.21	nuclear transcription factor, X-box binding 1 [Source:HGNC Symbol;Acc:HGNC:7803]
ENSG00000086159	AQP6	1.86342	0.384155	1.3051	1.62896	0.235828	0.813566	0.888563	1.01216	0	3.81471	0	1.0372	5.31644	aquaporin 6 [Source:HGNC Symbol;Acc:HGNC:639]
ENSG00000086189	DIMT1	974.795	0.0745449	1.05303	0.0980856	0.759998	0.447256	0.602084	887.667	968.614	992.778	1097.3	1007.12	895.288	DIMT1 rRNA methyltransferase and ribosome maturation factor [Source:HGNC Symbol;Acc:HGNC:30217]
ENSG00000086200	IPO11	1586.53	0.00398888	1.00277	0.0948276	0.0420645	0.966447	0.97936	1642.74	1591.7	1519.21	1672.22	1723.82	1369.51	importin 11 [Source:HGNC Symbol;Acc:HGNC:20628]
ENSG00000086205	FOLH1	0	NA	NA	NA	NA	NA	NA	0	0	0	0	0	0	folate hydrolase 1 [Source:HGNC Symbol;Acc:HGNC:3788]
ENSG00000086232	EIF2AK1	3786.03	0.0740587	1.05267	0.0766794	0.965823	0.334133	0.49112	3513.22	3605.4	3948.22	4132.47	3869.79	3647.08	eukaryotic translation initiation factor 2 alpha kinase 1 [Source:HGNC Symbol;Acc:HGNC:24921]
ENSG00000086288	NME8	1.0194	2.30985	4.95832	2.17161	1.06366	0.287484	NA	0	0.944068	0	1.98248	0	3.18986	NME/NM23 family member 8 [Source:HGNC Symbol;Acc:HGNC:16473]
ENSG00000086289	EPDR1	3911.87	0.579157	1.49398	0.0698327	8.2935	1.09966e-16	3.69628e-15	3281.43	3207.94	2922.07	4611.24	4686.07	4762.46	ependymin related 1 [Source:HGNC Symbol;Acc:HGNC:17572]
ENSG00000086300	SNX10	0	NA	NA	NA	NA	NA	NA	0	0	0	0	0	0	sorting nexin 10 [Source:HGNC Symbol;Acc:HGNC:14974]
ENSG00000086475	SEPHS1	2196.05	0.0832869	1.05943	0.0736808	1.13038	0.258318	0.40974	2056.72	2104.33	2236.37	2165.86	2263.17	2349.86	selenophosphate synthetase 1 [Source:HGNC Symbol;Acc:HGNC:19685]
ENSG00000086504	MRPL28	1646.22	0.116459	1.08407	0.0809989	1.43779	0.150494	0.274632	1502.05	1605.86	1630.79	1589.95	1799.54	1749.11	mitochondrial ribosomal protein L28 [Source:HGNC Symbol;Acc:HGNC:14484]
ENSG00000086506	HBQ1	0	NA	NA	NA	NA	NA	NA	0	0	0	0	0	0	hemoglobin subunit theta 1 [Source:HGNC Symbol;Acc:HGNC:4833]
ENSG00000086544	ITPKC	567.954	-0.0555382	-1.03925	0.101503	-0.54716	0.584269	0.718283	589.079	547.56	599.863	523.374	569.422	578.428	inositol-trisphosphate 3-kinase C [Source:HGNC Symbol;Acc:HGNC:14897]
ENSG00000086548	CEACAM6	0	NA	NA	NA	NA	NA	NA	0	0	0	0	0	0	CEA cell adhesion molecule 6 [Source:HGNC Symbol;Acc:HGNC:1818]
ENSG00000086570	FAT2	3.51757	-0.0464408	-1.03271	1.09568	-0.0423856	0.966191	0.97936	4.04865	0.944068	5.72206	2.97372	1.0372	6.37972	FAT atypical cadherin 2 [Source:HGNC Symbol;Acc:HGNC:3596]
ENSG00000086589	RBM22	2118.35	0.685208	1.60793	0.0706119	9.70386	2.90295e-22	1.57925e-20	1573.91	1616.25	1683.24	2613.9	2665.6	2557.21	RNA binding motif protein 22 [Source:HGNC Symbol;Acc:HGNC:25503]
ENSG00000086598	TMED2	7774.97	0.401101	1.32051	0.0793443	5.05519	4.29953e-07	4.2699e-06	6493.03	6581.1	7029.55	9727.03	8791.3	8027.82	transmembrane p24 trafficking protein 2 [Source:HGNC Symbol;Acc:HGNC:16996]
ENSG00000086619	ERO1B	2.91532	-2.21684	-4.64875	1.3226	-1.67612	0.0937137	0.191009	2.02433	4.72034	7.62941	0.991239	0	2.12657	endoplasmic reticulum oxidoreductase 1 beta [Source:HGNC Symbol;Acc:HGNC:14355]
ENSG00000086666	ZFAND6	1047.2	0.0329981	1.02314	0.0870574	0.379038	0.70466	0.812437	961.555	1036.59	1107.22	1064.59	1079.72	1033.52	zinc finger AN1-type containing 6 [Source:HGNC Symbol;Acc:HGNC:30164]
ENSG00000086696	HSD17B2	4.21575	-3.49742	-11.2935	1.31175	-2.66623	0.00767079	0.0249361	7.08514	5.66441	10.4904	0.991239	0	1.06329	hydroxysteroid 17-beta dehydrogenase 2 [Source:HGNC Symbol;Acc:HGNC:5211]
ENSG00000086712	TXLNG	786.642	0.0611677	1.04331	0.10502	0.582437	0.560272	0.697688	771.269	767.528	771.525	852.465	871.247	685.82	taxilin gamma [Source:HGNC Symbol;Acc:HGNC:18578]
ENSG00000086717	PPEF1	0	NA	NA	NA	NA	NA	NA	0	0	0	0	0	0	protein phosphatase with EF-hand domain 1 [Source:HGNC Symbol;Acc:HGNC:9243]
ENSG00000086730	LAT2	15.3264	0.456654	1.37236	0.58561	0.779791	0.435514	0.591446	12.146	17.9373	8.58309	8.92115	11.4092	32.9619	linker for activation of T cells family member 2 [Source:HGNC Symbol;Acc:HGNC:12749]
ENSG00000086758	HUWE1	5737.88	-0.413472	-1.33189	0.0618853	-6.68126	2.36894e-11	4.52604e-10	6702.55	6652.85	6308.57	4998.82	4890.39	4874.11	HECT, UBA and WWE domain containing E3 ubiquitin protein ligase 1 [Source:HGNC Symbol;Acc:HGNC:30892]
ENSG00000086827	ZW10	1571.27	0.184246	1.13622	0.0836804	2.20178	0.0276807	0.0727799	1483.83	1473.69	1456.26	1784.23	1717.6	1511.99	zw10 kinetochore protein [Source:HGNC Symbol;Acc:HGNC:13194]
ENSG00000086848	ALG9	1531.34	0.207745	1.15488	0.0751441	2.76463	0.00569876	0.0193833	1470.67	1401.94	1391.41	1644.47	1592.1	1687.44	ALG9 alpha-1,2-mannosyltransferase [Source:HGNC Symbol;Acc:HGNC:15672]
ENSG00000086967	MYBPC2	0	NA	NA	NA	NA	NA	NA	0	0	0	0	0	0	myosin binding protein C2 [Source:HGNC Symbol;Acc:HGNC:7550]
ENSG00000086991	NOX4	3.41062	-3.17924	-9.05827	1.38967	-2.28776	0.0221513	0.060767	7.08514	4.72034	6.67574	1.98248	0	0	NADPH oxidase 4 [Source:HGNC Symbol;Acc:HGNC:7891]
ENSG00000087008	ACOX3	990.688	0.479962	1.39471	0.0880729	5.4496	5.04838e-08	5.90038e-07	868.436	803.402	810.625	1115.14	1232.19	1114.33	acyl-CoA oxidase 3, pristanoyl [Source:HGNC Symbol;Acc:HGNC:121]
ENSG00000087053	MTMR2	3550.48	-0.170603	-1.12553	0.0716511	-2.38102	0.0172647	0.0494643	3568.89	3824.42	3887.19	3433.65	3441.43	3147.33	myotubularin related protein 2 [Source:HGNC Symbol;Acc:HGNC:7450]
ENSG00000087074	PPP1R15A	8254.04	-0.273511	-1.20875	0.0610142	-4.48274	7.3691e-06	5.61428e-05	8922.22	8784.56	9395.62	7581	7333	7507.87	protein phosphatase 1 regulatory subunit 15A [Source:HGNC Symbol;Acc:HGNC:14375]
ENSG00000087076	HSD17B14	1.47648	-0.208809	-1.15573	1.64241	-0.127136	0.898833	0.942059	0	3.77627	0.953677	0.991239	2.0744	1.06329	hydroxysteroid 17-beta dehydrogenase 14 [Source:HGNC Symbol;Acc:HGNC:23238]
ENSG00000087077	TRIP6	7911.67	0.0410779	1.02888	0.0630748	0.651257	0.514881	0.660721	7659.04	7797.06	7940.31	7618.66	8177.28	8277.69	thyroid hormone receptor interactor 6 [Source:HGNC Symbol;Acc:HGNC:12311]
ENSG00000087086	FTL	51892	-0.656925	-1.57672	0.108021	-6.08146	1.19096e-09	1.84374e-08	60526.4	59471.6	70520.6	36489.5	35596.7	48747.5	ferritin light chain [Source:HGNC Symbol;Acc:HGNC:3999]
ENSG00000087087	SRRT	6052.46	0.186642	1.13811	0.062109	3.00507	0.0026552	0.0101146	5657.99	5788.08	5538	6235.88	6450.34	6644.48	serrate, RNA effector molecule [Source:HGNC Symbol;Acc:HGNC:24101]
ENSG00000087088	BAX	1904.46	-0.259781	-1.1973	0.0758996	-3.42269	0.000620053	0.00284527	2054.69	2056.18	2115.26	1731.69	1628.4	1840.55	BCL2 associated X, apoptosis regulator [Source:HGNC Symbol;Acc:HGNC:959]
ENSG00000087095	NLK	367.191	-0.162274	-1.11905	0.117939	-1.37591	0.168849	0.299885	382.598	372.907	408.174	368.741	346.424	324.303	nemo like kinase [Source:HGNC Symbol;Acc:HGNC:29858]
ENSG00000087111	PIGS	2015.39	0.647491	1.56644	0.0960182	6.74343	1.54696e-11	3.05467e-10	1614.4	1559.6	1537.33	2189.65	2351.33	2840.04	phosphatidylinositol glycan anchor biosynthesis class S [Source:HGNC Symbol;Acc:HGNC:14937]
ENSG00000087116	ADAMTS2	13562.6	0.318552	1.24708	0.105405	3.02218	0.00250961	0.00963582	13430.4	11050.3	11733.1	13022.9	14336.2	17802.6	ADAM metallopeptidase with thrombospondin type 1 motif 2 [Source:HGNC Symbol;Acc:HGNC:218]
ENSG00000087128	TMPRSS11E	1.47162	-2.8097	-7.01139	1.84483	-1.52302	0.127755	0.24258	3.03649	3.77627	0.953677	0	0	1.06329	transmembrane serine protease 11E [Source:HGNC Symbol;Acc:HGNC:24465]
ENSG00000087152	ATXN7L3	2215.82	-0.15202	-1.11112	0.0707445	-2.14886	0.0316458	0.0810808	2338.1	2283.7	2375.61	2135.13	2002.83	2159.54	ataxin 7 like 3 [Source:HGNC Symbol;Acc:HGNC:25416]
ENSG00000087157	PGS1	657.704	-0.146317	-1.10674	0.0934184	-1.56626	0.117288	0.227197	711.551	689.17	672.342	603.664	636.84	632.656	phosphatidylglycerophosphate synthase 1 [Source:HGNC Symbol;Acc:HGNC:30029]
ENSG00000087191	PSMC5	3909.49	0.348405	1.27315	0.0750114	4.64469	3.40592e-06	2.81493e-05	3430.22	3611.06	3277.79	4282.15	4708.88	4146.82	proteasome 26S subunit, ATPase 5 [Source:HGNC Symbol;Acc:HGNC:9552]
ENSG00000087206	UIMC1	1186.87	0.438253	1.35496	0.0840073	5.21685	1.81995e-07	1.93509e-06	967.628	1008.27	1048.09	1454.15	1320.35	1322.73	ubiquitin interaction motif containing 1 [Source:HGNC Symbol;Acc:HGNC:30298]
ENSG00000087237	CETP	0.32764	-1.78633	-3.44936	3.4386	-0.519493	0.603417	NA	1.01216	0	0.953677	0	0	0	cholesteryl ester transfer protein [Source:HGNC Symbol;Acc:HGNC:1869]
ENSG00000087245	MMP2	30018.7	-1.11601	-2.16747	0.0917916	-12.1581	5.19368e-34	5.53965e-32	43609.1	39600.8	40038.2	16815.4	18060.7	21987.7	matrix metallopeptidase 2 [Source:HGNC Symbol;Acc:HGNC:7166]
ENSG00000087250	MT3	0	NA	NA	NA	NA	NA	NA	0	0	0	0	0	0	metallothionein 3 [Source:HGNC Symbol;Acc:HGNC:7408]
ENSG00000087253	LPCAT2	1480.4	-0.210435	-1.15704	0.0830283	-2.5345	0.0112608	0.0346995	1597.19	1608.69	1559.26	1498.75	1326.58	1291.89	lysophosphatidylcholine acyltransferase 2 [Source:HGNC Symbol;Acc:HGNC:26032]
ENSG00000087258	GNAO1	1560.53	-0.0166714	-1.01162	0.0757763	-0.220009	0.825864	0.895811	1610.35	1486.91	1611.71	1572.1	1536.09	1546.02	G protein subunit alpha o1 [Source:HGNC Symbol;Acc:HGNC:4389]
ENSG00000087263	OGFOD1	1718.7	-0.00983721	-1.00684	0.0806714	-0.121942	0.902945	0.943918	1711.57	1720.09	1742.37	1768.37	1808.88	1560.91	2-oxoglutarate and iron dependent oxygenase domain containing 1 [Source:HGNC Symbol;Acc:HGNC:25585]
ENSG00000087266	SH3BP2	570.924	-0.543551	-1.45756	0.110782	-4.90651	9.27111e-07	8.68509e-06	746.977	640.078	644.686	452.005	433.549	508.251	SH3 domain binding protein 2 [Source:HGNC Symbol;Acc:HGNC:10825]
ENSG00000087269	NOP14	1868.87	0.251347	1.19032	0.0796314	3.15638	0.00159741	0.00651162	1659.95	1705.93	1753.81	2127.2	2103.44	1862.88	NOP14 nucleolar protein [Source:HGNC Symbol;Acc:HGNC:16821]
ENSG00000087274	ADD1	7176.54	0.301143	1.23212	0.069577	4.3282	1.50332e-05	0.000106618	6480.88	6223.3	6587.05	8080.58	8339.08	7348.38	adducin 1 [Source:HGNC Symbol;Acc:HGNC:243]
ENSG00000087299	L2HGDH	329.057	0.176729	1.13032	0.126556	1.39645	0.162579	0.291515	302.637	315.319	308.991	367.75	372.354	307.29	L-2-hydroxyglutarate dehydrogenase [Source:HGNC Symbol;Acc:HGNC:20499]
ENSG00000087301	TXNDC16	517.158	0.579665	1.4945	0.108119	5.36137	8.25909e-08	9.33091e-07	429.157	395.565	419.618	657.191	637.877	563.542	thioredoxin domain containing 16 [Source:HGNC Symbol;Acc:HGNC:19965]
ENSG00000087302	RTRAF	2074.07	-0.0361972	-1.02541	0.0724637	-0.499521	0.617412	0.745586	2017.24	2155.31	2127.65	2093.5	2087.88	1962.83	RNA transcription, translation and transport factor [Source:HGNC Symbol;Acc:HGNC:23169]
ENSG00000087303	NID2	1188.42	-0.626817	-1.54415	0.0922301	-6.79623	1.07395e-11	2.14252e-10	1476.75	1410.44	1440.05	848.5	910.661	1044.15	nidogen 2 [Source:HGNC Symbol;Acc:HGNC:13389]
ENSG00000087338	GMCL1	733.163	-0.0086043	-1.00598	0.0919465	-0.0935794	0.925443	0.957364	717.624	776.024	712.397	750.368	731.225	711.339	germ cell-less 1, spermatogenesis associated [Source:HGNC Symbol;Acc:HGNC:23843]
ENSG00000087365	SF3B2	13603.5	-0.0526212	-1.03715	0.0586862	-0.896654	0.369904	0.529562	13810	13827.8	13917	13212.2	13876.7	12977.4	splicing factor 3b subunit 2 [Source:HGNC Symbol;Acc:HGNC:10769]
ENSG00000087448	KLHL42	1359.73	-0.00904636	-1.00629	0.0864092	-0.104692	0.91662	0.952488	1347.19	1348.13	1397.14	1450.18	1392.96	1222.78	kelch like family member 42 [Source:HGNC Symbol;Acc:HGNC:29252]
ENSG00000087460	GNAS	22484.2	-0.0839135	-1.05989	0.0584029	-1.4368	0.150774	0.275017	22662.3	22787.9	23963	21499	21619.4	22373.7	GNAS complex locus [Source:HGNC Symbol;Acc:HGNC:4392]
ENSG00000087470	DNM1L	3095.23	0.17036	1.12534	0.0833882	2.04298	0.0410548	0.0997004	3001.06	2857.7	2880.1	3503.04	3435.2	2894.27	dynamin 1 like [Source:HGNC Symbol;Acc:HGNC:2973]
ENSG00000087494	PTHLH	51.727	-0.34583	-1.27088	0.283923	-1.21804	0.223208	0.367206	64.7785	61.3645	47.6838	53.5269	39.4136	43.5948	parathyroid hormone like hormone [Source:HGNC Symbol;Acc:HGNC:9607]
ENSG00000087495	PHACTR3	0	NA	NA	NA	NA	NA	NA	0	0	0	0	0	0	phosphatase and actin regulator 3 [Source:HGNC Symbol;Acc:HGNC:15833]
ENSG00000087502	ERGIC2	2114.85	0.147631	1.10775	0.083416	1.76981	0.076758	0.164052	1894.77	2164.75	1960.76	2381.95	2209.23	2077.66	ERGIC and golgi 2 [Source:HGNC Symbol;Acc:HGNC:30208]
ENSG00000087510	TFAP2C	274.382	0.189743	1.14056	0.14695	1.29121	0.196631	0.335842	238.871	261.507	268.937	346.934	274.858	255.189	transcription factor AP-2 gamma [Source:HGNC Symbol;Acc:HGNC:11744]
ENSG00000087586	AURKA	4324.47	0.387947	1.30853	0.0857899	4.52206	6.12415e-06	4.75948e-05	3573.95	3931.1	3734.6	5143.54	5267.93	4295.68	aurora kinase A [Source:HGNC Symbol;Acc:HGNC:11393]
ENSG00000087589	CASS4	68.9214	-0.467662	-1.38287	0.244702	-1.91115	0.0559855	0.127695	76.9244	85.9102	77.2478	68.3955	50.8228	54.2276	Cas scaffold protein family member 4 [Source:HGNC Symbol;Acc:HGNC:15878]
ENSG00000087842	PIR	226.458	0.400999	1.32042	0.173302	2.31387	0.020675	0.0575348	164.983	202.031	218.392	252.766	313.234	207.341	pirin [Source:HGNC Symbol;Acc:HGNC:30048]
ENSG00000087884	AAMDC	367.965	0.0181908	1.01269	0.119875	0.151748	0.879386	0.928461	331.99	378.571	386.239	390.548	356.796	363.644	adipogenesis associated Mth938 domain containing [Source:HGNC Symbol;Acc:HGNC:30205]
ENSG00000087903	RFX2	367.02	-0.00105209	-1.00073	0.121678	-0.00864646	0.993101	0.995526	392.719	366.299	342.37	339.004	364.057	397.669	regulatory factor X2 [Source:HGNC Symbol;Acc:HGNC:9983]
ENSG00000087995	METTL2A	456.056	0.0421494	1.02965	0.113217	0.372289	0.709678	0.816234	458.51	446.544	443.46	510.488	417.991	459.34	methyltransferase like 2A [Source:HGNC Symbol;Acc:HGNC:25755]
ENSG00000088002	SULT2B1	3.84252	0.47479	1.38972	0.976581	0.486176	0.626843	0.753124	2.02433	2.83221	4.76838	3.96496	4.1488	5.31644	sulfotransferase family 2B member 1 [Source:HGNC Symbol;Acc:HGNC:11459]
ENSG00000088035	ALG6	636.669	0.598993	1.51466	0.102015	5.87158	4.3165e-09	6.13549e-08	523.289	539.063	456.811	770.193	737.449	793.212	ALG6 alpha-1,3-glucosyltransferase [Source:HGNC Symbol;Acc:HGNC:23157]
ENSG00000088038	CNOT3	2362	0.173298	1.12763	0.0696113	2.48951	0.012792	0.038584	2227.77	2163.8	2269.75	2601.01	2475.79	2433.86	CCR4-NOT transcription complex subunit 3 [Source:HGNC Symbol;Acc:HGNC:7879]
ENSG00000088053	GP6	0.497019	0.967249	1.95511	2.78074	0.347838	0.727962	NA	0	0	0.953677	0.991239	1.0372	0	glycoprotein VI platelet [Source:HGNC Symbol;Acc:HGNC:14388]
ENSG00000088179	PTPN4	403.663	-0.0571975	-1.04044	0.126306	-0.452849	0.650658	0.770775	385.634	398.397	451.089	446.058	350.573	390.226	protein tyrosine phosphatase non-receptor type 4 [Source:HGNC Symbol;Acc:HGNC:9656]
ENSG00000088205	DDX18	3126.84	0.204449	1.15225	0.0867774	2.35602	0.0184721	0.0523226	2872.52	2925.67	2919.2	3517.91	3620.86	2904.9	DEAD-box helicase 18 [Source:HGNC Symbol;Acc:HGNC:2741]
ENSG00000088247	KHSRP	9742.31	0.284821	1.21826	0.0708616	4.0194	5.8347e-05	0.000355702	8667.16	8520.22	9163.88	10528.9	11516	10057.6	KH-type splicing regulatory protein [Source:HGNC Symbol;Acc:HGNC:6316]
ENSG00000088256	GNA11	6872.07	-0.185211	-1.13698	0.0654494	-2.82983	0.00465721	0.016331	7150.94	7066.35	7720.01	6230.93	6568.58	6495.62	G protein subunit alpha 11 [Source:HGNC Symbol;Acc:HGNC:4379]
ENSG00000088280	ASAP3	1408.83	-0.00822118	-1.00571	0.0843601	-0.0974534	0.922366	0.955958	1454.48	1372.68	1411.44	1418.46	1288.2	1507.74	ArfGAP with SH3 domain, ankyrin repeat and PH domain 3 [Source:HGNC Symbol;Acc:HGNC:14987]
ENSG00000088298	EDEM2	1556.39	0.14225	1.10362	0.0814717	1.74601	0.0808099	0.170241	1432.21	1566.21	1440.05	1536.42	1638.77	1724.65	ER degradation enhancing alpha-mannosidase like protein 2 [Source:HGNC Symbol;Acc:HGNC:15877]
ENSG00000088305	DNMT3B	550.366	-0.0442781	-1.03117	0.10011	-0.442296	0.658275	0.775526	559.726	582.49	534.059	523.374	552.827	549.719	DNA methyltransferase 3 beta [Source:HGNC Symbol;Acc:HGNC:2979]
ENSG00000088320	REM1	0	NA	NA	NA	NA	NA	NA	0	0	0	0	0	0	RRAD and GEM like GTPase 1 [Source:HGNC Symbol;Acc:HGNC:15922]
ENSG00000088325	TPX2	17615.5	0.59437	1.50981	0.0713571	8.32951	8.11764e-17	2.77681e-15	13672.3	14432.9	14006.7	21579.3	22627.5	19374.2	TPX2 microtubule nucleation factor [Source:HGNC Symbol;Acc:HGNC:1249]
ENSG00000088356	PDRG1	846.132	0.0511997	1.03613	0.0918085	0.55768	0.577063	0.712246	798.597	881.76	812.533	811.825	904.438	867.642	p53 and DNA damage regulated 1 [Source:HGNC Symbol;Acc:HGNC:16119]
ENSG00000088367	EPB41L1	1287.04	-0.32434	-1.25209	0.0831732	-3.89957	9.63635e-05	0.000556648	1364.4	1389.67	1539.23	1177.59	1126.4	1124.96	erythrocyte membrane protein band 4.1 like 1 [Source:HGNC Symbol;Acc:HGNC:3378]
ENSG00000088386	SLC15A1	0	NA	NA	NA	NA	NA	NA	0	0	0	0	0	0	solute carrier family 15 member 1 [Source:HGNC Symbol;Acc:HGNC:10920]
ENSG00000088448	ANKRD10	2297.67	0.176494	1.13013	0.260309	0.678016	0.497762	0.646694	2297.61	2163.8	2010.35	1997.35	2011.13	3305.76	ankyrin repeat domain 10 [Source:HGNC Symbol;Acc:HGNC:20265]
ENSG00000088451	TGDS	224.916	-0.0777448	-1.05537	0.14122	-0.550523	0.581961	0.716652	216.603	248.29	227.929	221.046	224.035	211.594	TDP-glucose 4,6-dehydratase [Source:HGNC Symbol;Acc:HGNC:20324]
ENSG00000088538	DOCK3	44.928	-0.262739	-1.19975	0.312697	-0.840233	0.400778	0.558002	42.5109	44.3712	60.0816	43.6145	30.0788	48.9112	dedicator of cytokinesis 3 [Source:HGNC Symbol;Acc:HGNC:2989]
ENSG00000088543	C3orf18	547.694	-0.0627297	-1.04444	0.112799	-0.556118	0.57813	0.713043	618.432	536.231	524.522	560.05	481.26	565.669	chromosome 3 open reading frame 18 [Source:HGNC Symbol;Acc:HGNC:24837]
ENSG00000088682	COQ9	480.855	0.0795265	1.05667	0.115412	0.689067	0.490781	0.640597	494.948	484.307	423.433	460.926	477.112	544.403	coenzyme Q9 [Source:HGNC Symbol;Acc:HGNC:25302]
ENSG00000088726	TMEM40	0.663801	-1.39733	-2.63414	2.50426	-0.557982	0.576857	NA	1.01216	0	1.90735	0	0	1.06329	transmembrane protein 40 [Source:HGNC Symbol;Acc:HGNC:25620]
ENSG00000088727	KIF9	94.7357	0.108068	1.07778	0.210307	0.51386	0.60735	0.737333	79.9609	94.4068	99.1824	109.036	94.3851	91.4427	kinesin family member 9 [Source:HGNC Symbol;Acc:HGNC:16666]
ENSG00000088756	ARHGAP28	32.8767	1.08535	2.12189	0.349866	3.10218	0.00192101	0.00765579	25.3041	18.8814	19.0735	41.632	47.7112	44.6581	Rho GTPase activating protein 28 [Source:HGNC Symbol;Acc:HGNC:25509]
ENSG00000088766	CRLS1	1131	-0.0666477	-1.04728	0.0867965	-0.767861	0.44257	0.59801	1146.78	1130.05	1194	1012.05	1140.92	1162.17	cardiolipin synthase 1 [Source:HGNC Symbol;Acc:HGNC:16148]
ENSG00000088782	DEFB127	0	NA	NA	NA	NA	NA	NA	0	0	0	0	0	0	defensin beta 127 [Source:HGNC Symbol;Acc:HGNC:16206]
ENSG00000088808	PPP1R13B	382.617	-0.00959935	-1.00668	0.123096	-0.0779829	0.937842	0.964763	350.209	378.571	422.479	367.75	360.945	415.745	protein phosphatase 1 regulatory subunit 13B [Source:HGNC Symbol;Acc:HGNC:14950]
ENSG00000088812	ATRN	6741.03	0.0225877	1.01578	0.0765719	0.294987	0.768004	0.857689	7103.36	6570.72	6390.59	6436.11	6537.47	7407.92	attractin [Source:HGNC Symbol;Acc:HGNC:885]
ENSG00000088826	SMOX	675.548	-0.746669	-1.67791	0.0934235	-7.99231	1.32433e-15	4.0133e-14	841.108	860.99	837.328	482.733	517.562	513.568	spermine oxidase [Source:HGNC Symbol;Acc:HGNC:15862]
ENSG00000088827	SIGLEC1	1.7954	-3.1406	-8.81888	1.86335	-1.68545	0.0919009	0.188135	5.06082	4.72034	0	0.991239	0	0	sialic acid binding Ig like lectin 1 [Source:HGNC Symbol;Acc:HGNC:11127]
ENSG00000088832	FKBP1A	11612	-0.751907	-1.68402	0.0642639	-11.7003	1.26984e-31	1.17816e-29	14045.8	14207.3	15461	8850.77	8533.04	8574.35	FKBP prolyl isomerase 1A [Source:HGNC Symbol;Acc:HGNC:3711]
ENSG00000088833	NSFL1C	3335.28	0.0160059	1.01116	0.0700252	0.228573	0.819201	0.891456	3127.59	3308.96	3513.35	3346.42	3395.79	3319.58	NSFL1 cofactor [Source:HGNC Symbol;Acc:HGNC:15912]
ENSG00000088836	SLC4A11	72.5354	0.488844	1.40332	0.253904	1.92531	0.0541908	0.12425	75.9123	56.6441	48.6375	77.3166	76.7527	99.949	solute carrier family 4 member 11 [Source:HGNC Symbol;Acc:HGNC:16438]
ENSG00000088854	C20orf194	957.446	-0.406222	-1.32521	0.0935115	-4.34409	1.39855e-05	9.98671e-05	1147.79	1097.95	1029.02	900.045	785.16	784.706	chromosome 20 open reading frame 194 [Source:HGNC Symbol;Acc:HGNC:17721]
ENSG00000088876	ZNF343	626.703	-0.276821	-1.21152	0.102567	-2.69892	0.00695645	0.022989	668.028	670.289	721.933	622.498	535.195	542.276	zinc finger protein 343 [Source:HGNC Symbol;Acc:HGNC:16017]
ENSG00000088881	EBF4	120.944	-0.560142	-1.47441	0.208933	-2.68097	0.00734088	0.0240657	164.983	155.771	111.58	86.2378	94.3851	112.708	EBF family member 4 [Source:HGNC Symbol;Acc:HGNC:29278]
ENSG00000088882	CPXM1	0.860335	0.649042	1.56813	2.28482	0.284068	0.776358	NA	2.02433	0	0	0	2.0744	1.06329	carboxypeptidase X, M14 family member 1 [Source:HGNC Symbol;Acc:HGNC:15771]
ENSG00000088888	MAVS	7368.51	-0.205895	-1.1534	0.068027	-3.02667	0.00247265	0.00951549	7822	7812.17	8046.17	6741.42	7330.92	6458.41	mitochondrial antiviral signaling protein [Source:HGNC Symbol;Acc:HGNC:29233]
ENSG00000088899	LZTS3	920.745	-0.266325	-1.20274	0.100388	-2.65296	0.00797882	0.0257763	1039.49	978.055	998.5	762.263	793.457	952.705	leucine zipper tumor suppressor family member 3 [Source:HGNC Symbol;Acc:HGNC:30139]
ENSG00000088926	F11	0.157345	-0.874278	-1.83309	4.08047	-0.214259	0.830345	NA	0	0.944068	0	0	0	0	coagulation factor XI [Source:HGNC Symbol;Acc:HGNC:3529]
ENSG00000088930	XRN2	6027.17	-0.00366609	-1.00254	0.0678951	-0.0539964	0.956938	0.974717	6048.69	6208.19	5847.95	6128.83	6285.43	5643.93	5'-3' exoribonuclease 2 [Source:HGNC Symbol;Acc:HGNC:12836]
ENSG00000088970	KIZ	232.358	0.472749	1.38775	0.146468	3.22765	0.0012481	0.0052408	206.481	199.198	178.338	284.486	238.556	287.088	kizuna centrosomal protein [Source:HGNC Symbol;Acc:HGNC:15865]
ENSG00000088986	DYNLL1	4417.4	0.0190527	1.01329	0.0699365	0.272429	0.785292	0.870647	4294.61	4600.45	4269.61	4637.02	4197.54	4505.15	dynein light chain LC8-type 1 [Source:HGNC Symbol;Acc:HGNC:15476]
ENSG00000088992	TESC	0	NA	NA	NA	NA	NA	NA	0	0	0	0	0	0	tescalcin [Source:HGNC Symbol;Acc:HGNC:26065]
ENSG00000089006	SNX5	2713.59	0.250627	1.18972	0.0727555	3.44479	0.000571508	0.00265189	2499.03	2508.39	2428.06	3021.3	2744.43	3080.34	sorting nexin 5 [Source:HGNC Symbol;Acc:HGNC:14969]
ENSG00000089009	RPL6	16706.7	0.253234	1.19188	0.0624842	4.05276	5.06164e-05	0.000313655	14847.4	15614.9	15270.3	18452.9	18825.2	17229.5	ribosomal protein L6 [Source:HGNC Symbol;Acc:HGNC:10362]
ENSG00000089012	SIRPG	0.316291	-1.74475	-3.35138	3.48278	-0.500966	0.616395	NA	0	0.944068	0.953677	0	0	0	signal regulatory protein gamma [Source:HGNC Symbol;Acc:HGNC:15757]
ENSG00000089022	MAPKAPK5	596.459	0.441655	1.35816	0.100046	4.4145	1.01244e-05	7.46975e-05	504.057	508.853	504.495	673.051	648.249	740.048	MAPK activated protein kinase 5 [Source:HGNC Symbol;Acc:HGNC:6889]
ENSG00000089041	P2RX7	3.24915	-1.92737	-3.8036	1.20417	-1.60057	0.109471	0.215176	5.06082	6.60848	3.81471	2.97372	1.0372	0	purinergic receptor P2X 7 [Source:HGNC Symbol;Acc:HGNC:8537]
ENSG00000089048	ESF1	1610.96	0.156141	1.1143	0.101903	1.53224	0.125462	0.239199	1552.66	1479.36	1540.19	1822.89	1859.7	1410.98	ESF1 nucleolar pre-rRNA processing protein homolog [Source:HGNC Symbol;Acc:HGNC:15898]
ENSG00000089050	RBBP9	995.594	0.0254098	1.01777	0.092854	0.273653	0.784351	0.869889	920.057	979.943	1060.49	1050.71	1033.05	929.313	RB binding protein 9, serine hydrolase [Source:HGNC Symbol;Acc:HGNC:9892]
ENSG00000089053	ANAPC5	3990.57	0.0144032	1.01003	0.0720476	0.199912	0.841549	0.90466	3926.18	4027.4	3957.76	3873.76	3816.89	4341.4	anaphase promoting complex subunit 5 [Source:HGNC Symbol;Acc:HGNC:15713]
ENSG00000089057	SLC23A2	3240.31	-0.290086	-1.22271	0.0637744	-4.54862	5.39986e-06	4.2453e-05	3636.7	3548.75	3509.53	2874.59	2925.94	2946.37	solute carrier family 23 member 2 [Source:HGNC Symbol;Acc:HGNC:10973]
ENSG00000089063	TMEM230	4054.89	-0.145517	-1.10613	0.0714659	-2.03618	0.0417322	0.101135	4333.07	4250.2	4195.22	4136.44	3800.3	3614.11	transmembrane protein 230 [Source:HGNC Symbol;Acc:HGNC:15876]
ENSG00000089094	KDM2B	1386.31	-0.452252	-1.36817	0.0811329	-5.57422	2.48644e-08	3.10141e-07	1649.83	1501.07	1654.63	1127.04	1211.45	1173.87	lysine demethylase 2B [Source:HGNC Symbol;Acc:HGNC:13610]
ENSG00000089101	CFAP61	2.52475	1.06521	2.09248	1.26943	0.839129	0.401397	0.558591	3.03649	0.944068	0.953677	3.96496	5.186	1.06329	cilia and flagella associated protein 61 [Source:HGNC Symbol;Acc:HGNC:15872]
ENSG00000089116	LHX5	0.835268	0.646465	1.56533	2.17123	0.297741	0.765901	NA	1.01216	0	0.953677	1.98248	0	1.06329	LIM homeobox 5 [Source:HGNC Symbol;Acc:HGNC:14216]
ENSG00000089123	TASP1	227.024	0.0641323	1.04546	0.142224	0.450924	0.652044	0.771425	221.664	220.912	223.16	208.16	245.816	242.429	taspase 1 [Source:HGNC Symbol;Acc:HGNC:15859]
ENSG00000089127	OAS1	15.2156	-3.77767	-13.7149	0.784842	-4.81329	1.48468e-06	1.33809e-05	38.4622	13.217	33.3787	1.98248	0	4.25315	2'-5'-oligoadenylate synthetase 1 [Source:HGNC Symbol;Acc:HGNC:8086]
ENSG00000089154	GCN1	6170.7	0.136995	1.09961	0.0689246	1.98761	0.0468552	0.110826	6083.1	5857	5693.45	6057.46	6527.09	6806.1	GCN1 activator of EIF2AK4 [Source:HGNC Symbol;Acc:HGNC:4199]
ENSG00000089157	RPLP0	22017.4	0.219223	1.16411	0.0829413	2.6431	0.00821499	0.0263885	19530.7	20125.7	21386.2	21228.4	23307.9	26525.8	ribosomal protein lateral stalk subunit P0 [Source:HGNC Symbol;Acc:HGNC:10371]
ENSG00000089159	PXN	6472.66	-0.171535	-1.12626	0.0598363	-2.86674	0.00414728	0.0147645	6758.22	6848.27	6964.7	6211.1	6119.47	5934.21	paxillin [Source:HGNC Symbol;Acc:HGNC:9718]
ENSG00000089163	SIRT4	20.9706	0.403639	1.32284	0.435044	0.927813	0.353504	0.511654	17.2068	16.9932	20.0272	30.7284	23.8556	17.0126	sirtuin 4 [Source:HGNC Symbol;Acc:HGNC:14932]
ENSG00000089169	RPH3A	0.657851	-1.39367	-2.62745	2.35957	-0.590644	0.554759	NA	1.01216	0.944068	0.953677	0	1.0372	0	rabphilin 3A [Source:HGNC Symbol;Acc:HGNC:17056]
ENSG00000089195	TRMT6	1191.85	0.155224	1.11359	0.0828233	1.87415	0.0609091	0.136692	1160.95	1130.05	1092.91	1316.37	1271.61	1179.19	tRNA methyltransferase 6 [Source:HGNC Symbol;Acc:HGNC:20900]
ENSG00000089199	CHGB	0.168694	-0.874278	-1.83309	4.08047	-0.214259	0.830345	NA	1.01216	0	0	0	0	0	chromogranin B [Source:HGNC Symbol;Acc:HGNC:1930]
ENSG00000089220	PEBP1	4431.18	-0.0518577	-1.0366	0.0657562	-0.788636	0.430325	0.58663	4381.66	4462.61	4688.28	4519.06	4250.44	4285.05	phosphatidylethanolamine binding protein 1 [Source:HGNC Symbol;Acc:HGNC:8630]
ENSG00000089225	TBX5	0	NA	NA	NA	NA	NA	NA	0	0	0	0	0	0	T-box transcription factor 5 [Source:HGNC Symbol;Acc:HGNC:11604]
ENSG00000089234	BRAP	666.145	0.082892	1.05914	0.115109	0.72012	0.471451	0.623538	610.335	712.772	617.983	712.701	755.081	587.998	BRCA1 associated protein [Source:HGNC Symbol;Acc:HGNC:1099]
ENSG00000089248	ERP29	7312.18	0.145383	1.10602	0.0817646	1.77806	0.0753933	0.161569	6986.97	7207.02	6637.59	7178.55	7237.57	8625.39	endoplasmic reticulum protein 29 [Source:HGNC Symbol;Acc:HGNC:13799]
ENSG00000089250	NOS1	0.165206	1.04928	2.06949	4.08047	0.257146	0.797066	NA	0	0	0	0.991239	0	0	nitric oxide synthase 1 [Source:HGNC Symbol;Acc:HGNC:7872]
ENSG00000089280	FUS	16260.4	0.161065	1.11811	0.0591939	2.72098	0.00650892	0.0217167	15399.1	15749	14912.6	16675.6	17624.1	17201.9	FUS RNA binding protein [Source:HGNC Symbol;Acc:HGNC:4010]
ENSG00000089289	IGBP1	717.811	0.16361	1.12009	0.0914072	1.78991	0.073469	0.158246	645.76	678.785	706.675	761.271	750.932	763.44	immunoglobulin binding protein 1 [Source:HGNC Symbol;Acc:HGNC:5461]
ENSG00000089327	FXYD5	4077.73	-0.31931	-1.24773	0.0701359	-4.55274	5.29524e-06	4.17031e-05	4484.9	4695.8	4401.22	3861.87	3482.91	3539.68	FXYD domain containing ion transport regulator 5 [Source:HGNC Symbol;Acc:HGNC:4029]
ENSG00000089335	ZNF302	803.801	0.34448	1.26969	0.0929845	3.70471	0.000211637	0.00111031	706.49	749.59	668.527	874.273	872.284	951.642	zinc finger protein 302 [Source:HGNC Symbol;Acc:HGNC:13848]
ENSG00000089351	GRAMD1A	2324.69	-0.204573	-1.15234	0.0768112	-2.66331	0.00773751	0.0251228	2524.34	2446.08	2496.73	1996.36	2167.75	2316.9	GRAM domain containing 1A [Source:HGNC Symbol;Acc:HGNC:29305]
ENSG00000089356	FXYD3	0.350081	1.96785	3.91185	3.35677	0.586233	0.557719	NA	0	0	0	0	1.0372	1.06329	FXYD domain containing ion transport regulator 3 [Source:HGNC Symbol;Acc:HGNC:4027]
ENSG00000089472	HEPH	275.957	0.0235641	1.01647	0.138732	0.169854	0.865125	0.91997	291.503	255.843	273.705	262.678	255.151	316.86	hephaestin [Source:HGNC Symbol;Acc:HGNC:4866]
ENSG00000089486	CDIP1	273.255	0.525672	1.4396	0.154876	3.39416	0.000688406	0.00311357	242.919	189.758	239.373	296.38	289.379	381.72	cell death inducing p53 target 1 [Source:HGNC Symbol;Acc:HGNC:13234]
ENSG00000089505	CMTM1	36.5692	-0.401855	-1.32121	0.335543	-1.19763	0.231063	0.37706	39.4744	36.8187	48.6375	37.6671	23.8556	32.9619	CKLF like MARVEL transmembrane domain containing 1 [Source:HGNC Symbol;Acc:HGNC:19172]
ENSG00000089558	KCNH4	1.98559	-0.954207	-1.93751	1.47254	-0.648	0.516985	0.662543	5.06082	1.88814	0.953677	2.97372	1.0372	0	potassium voltage-gated channel subfamily H member 4 [Source:HGNC Symbol;Acc:HGNC:6253]
ENSG00000089597	GANAB	52019.3	0.129794	1.09414	0.103326	1.25616	0.209058	0.3507	52535.3	48574.2	47932.8	46490.1	51042.6	65541	glucosidase II alpha subunit [Source:HGNC Symbol;Acc:HGNC:4138]
ENSG00000089639	GMIP	419.58	-0.433026	-1.35006	0.115872	-3.7371	0.000186152	0.000995505	506.082	475.811	464.441	365.767	321.532	383.847	GEM interacting protein [Source:HGNC Symbol;Acc:HGNC:24852]
ENSG00000089682	RBM41	252.888	0.0175052	1.01221	0.154182	0.113536	0.909606	0.948174	241.907	248.29	264.168	295.389	264.486	203.088	RNA binding motif protein 41 [Source:HGNC Symbol;Acc:HGNC:25617]
ENSG00000089685	BIRC5	4084.72	0.306223	1.23647	0.0779273	3.9296	8.5086e-05	0.000496372	3326.98	3783.83	3847.13	4519.06	4744.15	4287.17	baculoviral IAP repeat containing 5 [Source:HGNC Symbol;Acc:HGNC:593]
ENSG00000089692	LAG3	23.216	0.108081	1.07779	0.404416	0.267251	0.789276	0.872849	25.3041	21.7136	20.0272	22.7985	20.744	28.7088	lymphocyte activating 3 [Source:HGNC Symbol;Acc:HGNC:6476]
ENSG00000089693	MLF2	7048.63	0.124796	1.09035	0.061197	2.03925	0.0414246	0.100472	6717.73	6640.58	6873.15	7074.47	7487.54	7498.3	myeloid leukemia factor 2 [Source:HGNC Symbol;Acc:HGNC:7126]
ENSG00000089723	OTUB2	146.683	-0.302848	-1.23358	0.170772	-1.77341	0.0761612	0.162957	175.104	159.548	151.635	138.773	132.761	122.278	OTU deubiquitinase, ubiquitin aldehyde binding 2 [Source:HGNC Symbol;Acc:HGNC:20351]
ENSG00000089737	DDX24	5461.88	-0.150877	-1.11024	0.0675127	-2.2348	0.0254307	0.0678654	5708.6	5754.1	5779.28	5257.53	5438.03	4833.7	DEAD-box helicase 24 [Source:HGNC Symbol;Acc:HGNC:13266]
ENSG00000089775	ZBTB25	370.682	-0.42925	-1.34653	0.136002	-3.15621	0.00159834	0.00651162	475.717	407.838	392.915	329.091	265.523	353.011	zinc finger and BTB domain containing 25 [Source:HGNC Symbol;Acc:HGNC:13112]
ENSG00000089818	NECAP1	634.6	0.188773	1.13979	0.102273	1.84577	0.0649251	0.143729	568.836	639.134	571.252	660.165	728.114	640.099	NECAP endocytosis associated 1 [Source:HGNC Symbol;Acc:HGNC:24539]
ENSG00000089820	ARHGAP4	12.6336	0.0496575	1.03502	0.615009	0.0807427	0.935647	0.963164	19.2311	10.3848	7.62941	7.92991	8.29759	22.329	Rho GTPase activating protein 4 [Source:HGNC Symbol;Acc:HGNC:674]
ENSG00000089876	DHX32	1037.4	-0.384624	-1.30552	0.0859837	-4.47322	7.70517e-06	5.85714e-05	1203.46	1216.9	1104.36	916.896	859.838	922.933	DEAH-box helicase 32 (putative) [Source:HGNC Symbol;Acc:HGNC:16717]
ENSG00000089902	RCOR1	1783.74	0.00787784	1.00548	0.0867274	0.0908345	0.927624	0.958644	1716.63	1764.46	1855.86	1892.28	1880.44	1592.8	REST corepressor 1 [Source:HGNC Symbol;Acc:HGNC:17441]
ENSG00000089916	GPATCH2L	1107.99	-0.443011	-1.35944	0.100866	-4.39208	1.12269e-05	8.20723e-05	1295.57	1252.78	1282.7	1027.91	993.637	795.339	G-patch domain containing 2 like [Source:HGNC Symbol;Acc:HGNC:20210]
ENSG00000090006	LTBP4	2144.94	-0.110346	-1.07949	0.121723	-0.906533	0.364654	0.52404	2371.5	2139.26	2169.61	1816.94	1772.57	2599.74	latent transforming growth factor beta binding protein 4 [Source:HGNC Symbol;Acc:HGNC:6717]
ENSG00000090013	BLVRB	1173.65	-0.0303355	-1.02125	0.0889378	-0.341087	0.733038	0.832613	1235.85	1164.04	1157.76	1052.7	1191.74	1239.79	biliverdin reductase B [Source:HGNC Symbol;Acc:HGNC:1063]
ENSG00000090020	SLC9A1	3050.18	-0.305125	-1.23553	0.082634	-3.69249	0.000222071	0.00115598	3474.76	3203.22	3436.1	2505.85	2663.53	3017.61	solute carrier family 9 member A1 [Source:HGNC Symbol;Acc:HGNC:11071]
ENSG00000090054	SPTLC1	3201.33	0.359102	1.28263	0.0703658	5.10336	3.33677e-07	3.37817e-06	2835.07	2927.56	2652.18	3510.97	3728.73	3553.51	serine palmitoyltransferase long chain base subunit 1 [Source:HGNC Symbol;Acc:HGNC:11277]
ENSG00000090060	PAPOLA	4396.35	-0.0933762	-1.06686	0.0787645	-1.18551	0.235815	0.3832	4307.77	4648.59	4659.67	4555.73	4359.35	3846.97	poly(A) polymerase alpha [Source:HGNC Symbol;Acc:HGNC:14981]
ENSG00000090061	CCNK	1691.83	-0.190906	-1.14148	0.0769725	-2.48018	0.0131316	0.0394327	1815.82	1760.69	1834.87	1668.26	1583.8	1487.54	cyclin K [Source:HGNC Symbol;Acc:HGNC:1596]
ENSG00000090097	PCBP4	3328.99	0.023205	1.01621	0.0811441	0.285973	0.774899	0.862371	3440.34	3071.05	3395.09	3185.84	3212.21	3669.4	poly(rC) binding protein 4 [Source:HGNC Symbol;Acc:HGNC:8652]
ENSG00000090104	RGS1	0	NA	NA	NA	NA	NA	NA	0	0	0	0	0	0	regulator of G protein signaling 1 [Source:HGNC Symbol;Acc:HGNC:9991]
ENSG00000090238	YPEL3	332.745	-0.332111	-1.25885	0.136928	-2.42544	0.0152899	0.0447434	400.817	339.865	371.934	288.451	255.151	340.252	yippee like 3 [Source:HGNC Symbol;Acc:HGNC:18327]
ENSG00000090263	MRPS33	500.718	-0.151984	-1.1111	0.106678	-1.42469	0.154246	0.279823	526.325	520.182	535.013	517.427	444.958	460.403	mitochondrial ribosomal protein S33 [Source:HGNC Symbol;Acc:HGNC:16634]
ENSG00000090266	NDUFB2	1120.49	-0.28395	-1.21752	0.0936973	-3.0305	0.00244151	0.00941454	1221.68	1278.27	1191.14	1045.76	894.066	1092	NADH:ubiquinone oxidoreductase subunit B2 [Source:HGNC Symbol;Acc:HGNC:7697]
ENSG00000090273	NUDC	6163.47	0.260324	1.19775	0.0642315	4.0529	5.05868e-05	0.000313615	5563.86	5633.26	5629.55	6625.44	7080.96	6447.77	nuclear distribution C, dynein complex regulator [Source:HGNC Symbol;Acc:HGNC:8045]
ENSG00000090316	MAEA	2255.13	0.101732	1.07306	0.067946	1.49725	0.134328	0.251883	2162.99	2170.41	2193.46	2297.69	2404.23	2302.02	macrophage erythroblast attacher, E3 ubiquitin ligase [Source:HGNC Symbol;Acc:HGNC:13731]
ENSG00000090339	ICAM1	651.361	-1.92412	-3.79506	0.114352	-16.8263	1.56673e-63	6.63218e-61	1062.77	991.272	1038.55	251.775	243.742	320.049	intercellular adhesion molecule 1 [Source:HGNC Symbol;Acc:HGNC:5344]
ENSG00000090372	STRN4	3743.53	-0.0915469	-1.06551	0.0688723	-1.32923	0.183773	0.319481	3874.56	3663.93	4048.36	3655.69	3509.88	3708.75	striatin 4 [Source:HGNC Symbol;Acc:HGNC:15721]
ENSG00000090376	IRAK3	1.53734	2.97944	7.8868	1.79816	1.65694	0.097532	0.197042	1.01216	0	0	2.97372	3.1116	2.12657	interleukin 1 receptor associated kinase 3 [Source:HGNC Symbol;Acc:HGNC:17020]
ENSG00000090382	LYZ	0.322551	0.0875064	1.06253	3.50384	0.0249744	0.980075	NA	0	0.944068	0	0.991239	0	0	lysozyme [Source:HGNC Symbol;Acc:HGNC:6740]
ENSG00000090402	SI	0.168694	-0.874278	-1.83309	4.08047	-0.214259	0.830345	NA	1.01216	0	0	0	0	0	sucrase-isomaltase [Source:HGNC Symbol;Acc:HGNC:10856]
ENSG00000090432	MUL1	2692.72	0.224364	1.16826	0.0771306	2.90888	0.00362721	0.0131798	2532.43	2504.61	2413.76	2655.53	2964.31	3085.66	mitochondrial E3 ubiquitin protein ligase 1 [Source:HGNC Symbol;Acc:HGNC:25762]
ENSG00000090447	TFAP4	363.729	0.0660772	1.04687	0.116862	0.565428	0.571783	0.707792	362.355	366.299	337.602	380.636	350.573	384.91	transcription factor AP-4 [Source:HGNC Symbol;Acc:HGNC:11745]
ENSG00000090470	PDCD7	855.89	-0.145313	-1.10597	0.0893864	-1.62567	0.10402	0.206758	941.312	856.27	899.317	774.158	835.982	828.301	programmed cell death 7 [Source:HGNC Symbol;Acc:HGNC:8767]
ENSG00000090487	SPG21	1637.82	-0.0559098	-1.03951	0.0781424	-0.715485	0.474309	0.625856	1630.6	1592.64	1785.28	1612.75	1570.32	1635.34	SPG21 abhydrolase domain containing, maspardin [Source:HGNC Symbol;Acc:HGNC:20373]
ENSG00000090512	FETUB	0.314689	-1.73743	-3.3344	3.86473	-0.44956	0.653028	NA	0	1.88814	0	0	0	0	fetuin B [Source:HGNC Symbol;Acc:HGNC:3658]
ENSG00000090530	P3H2	8674.98	0.362174	1.28536	0.0670105	5.40474	6.49039e-08	7.45707e-07	7725.84	7484.57	7564.56	9262.14	9570.24	10442.5	prolyl 3-hydroxylase 2 [Source:HGNC Symbol;Acc:HGNC:19317]
ENSG00000090534	THPO	1.31465	-1.46457	-2.75982	1.84064	-0.795687	0.426214	0.582299	1.01216	1.88814	2.86103	0	0	2.12657	thrombopoietin [Source:HGNC Symbol;Acc:HGNC:11795]
ENSG00000090539	CHRD	38.7456	1.2764	2.42234	0.336447	3.79377	0.00014838	0.000816721	23.2798	22.6576	21.9346	41.632	57.0459	65.9238	chordin [Source:HGNC Symbol;Acc:HGNC:1949]
ENSG00000090554	FLT3LG	175.946	0.047034	1.03314	0.163577	0.287534	0.773703	0.861518	153.849	198.254	166.893	179.414	169.063	188.202	fms related receptor tyrosine kinase 3 ligand [Source:HGNC Symbol;Acc:HGNC:3766]
ENSG00000090565	RAB11FIP3	1269.05	-0.103853	-1.07464	0.0895209	-1.1601	0.24601	0.395496	1361.36	1223.51	1358.99	1126.05	1227.01	1317.41	RAB11 family interacting protein 3 [Source:HGNC Symbol;Acc:HGNC:17224]
ENSG00000090581	GNPTG	1224.29	0.0466058	1.03283	0.0899399	0.518188	0.604327	0.734717	1214.6	1211.24	1187.33	1187.5	1158.55	1386.53	N-acetylglucosamine-1-phosphate transferase subunit gamma [Source:HGNC Symbol;Acc:HGNC:23026]
ENSG00000090612	ZNF268	438.524	-0.0419228	-1.02949	0.129102	-0.324726	0.745389	0.842495	389.683	480.531	464.441	463.9	463.628	368.961	zinc finger protein 268 [Source:HGNC Symbol;Acc:HGNC:13061]
ENSG00000090615	GOLGA3	4178.46	-0.319304	-1.24773	0.0777384	-4.10742	4.00102e-05	0.000254092	4716.68	4550.41	4649.17	3437.62	3612.56	4104.29	golgin A3 [Source:HGNC Symbol;Acc:HGNC:4426]
ENSG00000090621	PABPC4	7194.41	0.0569052	1.04023	0.0709126	0.802469	0.422281	0.579029	6730.89	7075.79	7349.99	6967.42	7185.71	7856.63	poly(A) binding protein cytoplasmic 4 [Source:HGNC Symbol;Acc:HGNC:8557]
ENSG00000090659	CD209	0	NA	NA	NA	NA	NA	NA	0	0	0	0	0	0	CD209 molecule [Source:HGNC Symbol;Acc:HGNC:1641]
ENSG00000090661	CERS4	8.6847	-0.358877	-1.28243	0.686971	-0.522405	0.601388	0.73242	13.1581	10.3848	5.72206	3.96496	10.372	8.5063	ceramide synthase 4 [Source:HGNC Symbol;Acc:HGNC:23747]
ENSG00000090674	MCOLN1	2571.72	-0.134417	-1.09765	0.0895544	-1.50095	0.133368	0.250534	2710.57	2672.66	2690.32	2162.88	2420.82	2773.05	mucolipin 1 [Source:HGNC Symbol;Acc:HGNC:13356]
ENSG00000090686	USP48	3533.63	0.0937746	1.06716	0.0686272	1.36643	0.171802	0.303896	3590.14	3297.63	3369.34	3652.72	3765.03	3526.92	ubiquitin specific peptidase 48 [Source:HGNC Symbol;Acc:HGNC:18533]
ENSG00000090776	EFNB1	1803.29	0.21479	1.16053	0.0922523	2.32829	0.0198969	0.0556867	1824.93	1531.28	1651.77	1787.2	1902.22	2122.32	ephrin B1 [Source:HGNC Symbol;Acc:HGNC:3226]
ENSG00000090857	PDPR	1173.23	-0.0434262	-1.03056	0.0832979	-0.521336	0.602133	0.732972	1245.97	1114	1213.08	1153.8	1188.63	1123.89	pyruvate dehydrogenase phosphatase regulatory subunit [Source:HGNC Symbol;Acc:HGNC:30264]
ENSG00000090861	AARS1	11618.4	0.356056	1.27992	0.0635577	5.60209	2.11783e-08	2.67364e-07	10504.2	9908.94	10162.4	12453.9	13037.6	13643	alanyl-tRNA synthetase 1 [Source:HGNC Symbol;Acc:HGNC:20]
ENSG00000090863	GLG1	12520.1	0.330258	1.25724	0.0951508	3.47088	0.000518747	0.00243484	11834.2	10868.1	10577.2	12432.1	13086.3	16322.5	golgi glycoprotein 1 [Source:HGNC Symbol;Acc:HGNC:4316]
ENSG00000090889	KIF4A	3246.1	0.35405	1.27814	0.0766397	4.61967	3.84357e-06	3.13686e-05	2674.14	2975.7	2899.18	3663.62	3862.53	3401.46	kinesin family member 4A [Source:HGNC Symbol;Acc:HGNC:13339]
ENSG00000090905	TNRC6A	2492.48	0.205327	1.15295	0.0904676	2.26962	0.0232306	0.0631422	2405.91	2265.76	2275.47	2999.49	2657.3	2350.93	trinucleotide repeat containing adaptor 6A [Source:HGNC Symbol;Acc:HGNC:11969]
ENSG00000090924	PLEKHG2	2876.62	0.518261	1.43223	0.0725385	7.14464	9.02334e-13	2.04398e-11	2541.54	2274.26	2281.2	3416.8	3322.15	3423.78	pleckstrin homology and RhoGEF domain containing G2 [Source:HGNC Symbol;Acc:HGNC:29515]
ENSG00000090932	DLL3	52.3663	0.356067	1.27993	0.277865	1.28144	0.200038	0.339266	48.5839	41.539	47.6838	57.4919	49.7856	69.1137	delta like canonical Notch ligand 3 [Source:HGNC Symbol;Acc:HGNC:2909]
ENSG00000090971	NAT14	1998.24	0.340692	1.26636	0.0873219	3.90156	9.55734e-05	0.000552555	1878.58	1661.56	1750	2088.54	2142.85	2467.89	N-acetyltransferase 14 (putative) [Source:HGNC Symbol;Acc:HGNC:28918]
ENSG00000090975	PITPNM2	102.627	-0.573032	-1.48765	0.255914	-2.23916	0.0251456	0.0672369	126.52	113.288	128.746	106.063	95.4223	45.7214	phosphatidylinositol transfer protein membrane associated 2 [Source:HGNC Symbol;Acc:HGNC:21044]
ENSG00000090989	EXOC1	1671.7	-8.19841e-05	-1.00006	0.0802423	-0.00102171	0.999185	0.99948	1724.73	1716.32	1574.52	1668.26	1766.35	1580.04	exocyst complex component 1 [Source:HGNC Symbol;Acc:HGNC:30380]
ENSG00000091009	RBM27	1619.29	0.393929	1.31397	0.103915	3.79089	0.000150111	0.000824243	1326.95	1445.37	1426.7	2042.94	1944.75	1529.01	RNA binding motif protein 27 [Source:HGNC Symbol;Acc:HGNC:29243]
ENSG00000091010	POU4F3	2.51406	1.09397	2.13461	1.24627	0.877799	0.380053	0.53936	1.01216	2.83221	0.953677	2.97372	5.186	2.12657	POU class 4 homeobox 3 [Source:HGNC Symbol;Acc:HGNC:9220]
ENSG00000091039	OSBPL8	1117.59	0.110101	1.0793	0.257275	0.427951	0.668687	0.783767	1054.67	1046.03	1124.39	1429.37	1267.46	783.643	oxysterol binding protein like 8 [Source:HGNC Symbol;Acc:HGNC:16396]
ENSG00000091073	DTX2	688.288	0.0842861	1.06016	0.0926144	0.910075	0.362783	0.521794	644.748	688.226	671.389	716.666	682.477	726.225	deltex E3 ubiquitin ligase 2 [Source:HGNC Symbol;Acc:HGNC:15973]
ENSG00000091106	NLRC4	1.50418	-0.201331	-1.14976	1.62668	-0.123768	0.901499	0.943134	1.01216	2.83221	0.953677	0	1.0372	3.18986	NLR family CARD domain containing 4 [Source:HGNC Symbol;Acc:HGNC:16412]
ENSG00000091127	PUS7	1543.48	-0.125242	-1.09069	0.075597	-1.65671	0.0975782	0.197077	1595.17	1624.74	1611.71	1553.27	1445.86	1430.12	pseudouridine synthase 7 [Source:HGNC Symbol;Acc:HGNC:26033]
ENSG00000091128	LAMB4	1.80735	-0.225846	-1.16946	1.60715	-0.140526	0.888245	0.934755	3.03649	0.944068	1.90735	4.95619	0	0	laminin subunit beta 4 [Source:HGNC Symbol;Acc:HGNC:6491]
ENSG00000091129	NRCAM	211.543	-0.860818	-1.81607	0.152922	-5.62911	1.81137e-08	2.30177e-07	283.406	286.997	247.956	139.765	143.133	167.999	neuronal cell adhesion molecule [Source:HGNC Symbol;Acc:HGNC:7994]
ENSG00000091136	LAMB1	22897.2	0.419955	1.33789	0.102683	4.0898	4.31745e-05	0.000272139	20355.6	19653.6	18754.1	23033.4	23855.6	31730.6	laminin subunit beta 1 [Source:HGNC Symbol;Acc:HGNC:6486]
ENSG00000091137	SLC26A4	398.144	-0.336063	-1.26231	0.136891	-2.45497	0.0140898	0.0418463	400.817	520.182	411.988	385.592	364.057	306.227	solute carrier family 26 member 4 [Source:HGNC Symbol;Acc:HGNC:8818]
ENSG00000091138	SLC26A3	0	NA	NA	NA	NA	NA	NA	0	0	0	0	0	0	solute carrier family 26 member 3 [Source:HGNC Symbol;Acc:HGNC:3018]
ENSG00000091140	DLD	4147.78	0.172804	1.12725	0.0757195	2.28216	0.0224799	0.0615054	3918.09	4011.35	3769.88	4446.7	4717.18	4023.48	dihydrolipoamide dehydrogenase [Source:HGNC Symbol;Acc:HGNC:2898]
ENSG00000091157	WDR7	1181.54	0.0662733	1.04701	0.0831554	0.796981	0.425462	0.581565	1178.16	1158.37	1127.25	1289.6	1190.7	1145.16	WD repeat domain 7 [Source:HGNC Symbol;Acc:HGNC:13490]
ENSG00000091164	TXNL1	2513.22	0.0397241	1.02792	0.0890736	0.445969	0.655619	0.773447	2381.62	2507.45	2547.27	2818.09	2591.96	2232.9	thioredoxin like 1 [Source:HGNC Symbol;Acc:HGNC:12436]
ENSG00000091181	IL5RA	0.168694	-0.874278	-1.83309	4.08047	-0.214259	0.830345	NA	1.01216	0	0	0	0	0	interleukin 5 receptor subunit alpha [Source:HGNC Symbol;Acc:HGNC:6017]
ENSG00000091262	ABCC6	15.2197	0.238188	1.17951	0.549634	0.433357	0.664755	0.780513	19.2311	16.0492	6.67574	19.8248	9.33479	20.2025	ATP binding cassette subfamily C member 6 [Source:HGNC Symbol;Acc:HGNC:57]
ENSG00000091317	CMTM6	5754.76	0.0900931	1.06444	0.0928659	0.970142	0.331976	0.489171	5438.35	5536.02	5751.63	6580.83	6222.16	4999.58	CKLF like MARVEL transmembrane domain containing 6 [Source:HGNC Symbol;Acc:HGNC:19177]
ENSG00000091409	ITGA6	1006.61	-1.11149	-2.16069	0.103784	-10.7097	9.16475e-27	6.46592e-25	1316.82	1521.84	1289.37	563.024	661.733	686.884	integrin subunit alpha 6 [Source:HGNC Symbol;Acc:HGNC:6142]
ENSG00000091428	RAPGEF4	24.4774	-0.810136	-1.75338	0.454539	-1.78233	0.074696	0.160405	42.5109	34.9305	16.2125	21.8073	19.7068	11.6962	Rap guanine nucleotide exchange factor 4 [Source:HGNC Symbol;Acc:HGNC:16626]
ENSG00000091436	MAP3K20	5246.95	-0.540825	-1.4548	0.0978183	-5.52887	3.22297e-08	3.92411e-07	6089.18	6161.93	6406.8	4727.22	4580.27	3516.29	mitogen-activated protein kinase kinase kinase 20 [Source:HGNC Symbol;Acc:HGNC:17797]
ENSG00000091482	SMPX	2.49737	-0.516892	-1.43087	1.24441	-0.415369	0.677872	0.791462	5.06082	2.83221	0.953677	2.97372	1.0372	2.12657	small muscle protein X-linked [Source:HGNC Symbol;Acc:HGNC:11122]
ENSG00000091483	FH	2446.01	0.418478	1.33652	0.0761004	5.49902	3.81903e-08	4.58215e-07	2113.4	2223.28	1944.55	2784.39	2894.82	2715.64	fumarate hydratase [Source:HGNC Symbol;Acc:HGNC:3700]
ENSG00000091490	SEL1L3	2193.53	-0.424493	-1.3421	0.0705037	-6.02087	1.73484e-09	2.62866e-08	2576.97	2456.47	2508.17	1800.09	1896	1923.49	SEL1L family member 3 [Source:HGNC Symbol;Acc:HGNC:29108]
ENSG00000091513	TF	6.46613	-0.754417	-1.68695	0.813029	-0.927909	0.353455	0.511637	10.1216	5.66441	8.58309	5.94743	1.0372	7.44301	transferrin [Source:HGNC Symbol;Acc:HGNC:11740]
ENSG00000091527	CDV3	4773.05	0.237218	1.17872	0.0681329	3.4817	0.000498249	0.00235003	4277.4	4304.95	4562.39	5313.04	5303.2	4877.3	CDV3 homolog [Source:HGNC Symbol;Acc:HGNC:26928]
ENSG00000091536	MYO15A	2.5877	-1.04101	-2.05766	1.34031	-0.776693	0.43734	0.59296	0	3.77627	6.67574	2.97372	1.0372	1.06329	myosin XVA [Source:HGNC Symbol;Acc:HGNC:7594]
ENSG00000091542	ALKBH5	5518.12	-0.390655	-1.31099	0.0735295	-5.3129	1.07896e-07	1.19506e-06	6159.02	5892.88	6730.1	4839.23	4530.49	4957.05	alkB homolog 5, RNA demethylase [Source:HGNC Symbol;Acc:HGNC:25996]
ENSG00000091583	APOH	0	NA	NA	NA	NA	NA	NA	0	0	0	0	0	0	apolipoprotein H [Source:HGNC Symbol;Acc:HGNC:616]
ENSG00000091622	PITPNM3	127.521	-0.471189	-1.38625	0.180992	-2.60338	0.00923102	0.0291341	158.91	146.331	139.237	101.106	106.832	112.708	PITPNM family member 3 [Source:HGNC Symbol;Acc:HGNC:21043]
ENSG00000091640	SPAG7	1433.07	0.119338	1.08624	0.0796191	1.49887	0.133909	0.251306	1403.87	1361.35	1356.13	1459.1	1424.07	1593.87	sperm associated antigen 7 [Source:HGNC Symbol;Acc:HGNC:11216]
ENSG00000091651	ORC6	834.092	-0.24256	-1.18309	0.0996429	-2.43429	0.014921	0.0438439	880.582	943.124	888.827	830.658	787.234	674.124	origin recognition complex subunit 6 [Source:HGNC Symbol;Acc:HGNC:17151]
ENSG00000091656	ZFHX4	19.6003	-0.946829	-1.92763	0.443403	-2.13537	0.0327308	0.0832709	24.2919	28.3221	24.7956	12.8861	13.4836	13.8227	zinc finger homeobox 4 [Source:HGNC Symbol;Acc:HGNC:30939]
ENSG00000091664	SLC17A6	0	NA	NA	NA	NA	NA	NA	0	0	0	0	0	0	solute carrier family 17 member 6 [Source:HGNC Symbol;Acc:HGNC:16703]
ENSG00000091704	CPA1	0	NA	NA	NA	NA	NA	NA	0	0	0	0	0	0	carboxypeptidase A1 [Source:HGNC Symbol;Acc:HGNC:2296]
ENSG00000091732	ZC3HC1	860.239	0.276334	1.21111	0.0984586	2.8066	0.00500672	0.0173722	742.928	842.109	748.636	854.448	978.079	995.237	zinc finger C3HC-type containing 1 [Source:HGNC Symbol;Acc:HGNC:29913]
ENSG00000091831	ESR1	0	NA	NA	NA	NA	NA	NA	0	0	0	0	0	0	estrogen receptor 1 [Source:HGNC Symbol;Acc:HGNC:3467]
ENSG00000091844	RGS17	142.364	-0.580079	-1.49493	0.19413	-2.9881	0.00280717	0.0106129	158.91	205.807	146.866	108.045	101.646	132.911	regulator of G protein signaling 17 [Source:HGNC Symbol;Acc:HGNC:14088]
ENSG00000091879	ANGPT2	6.23921	0.656977	1.57678	0.833857	0.787877	0.430768	0.5871	4.04865	5.66441	4.76838	4.95619	3.1116	14.886	angiopoietin 2 [Source:HGNC Symbol;Acc:HGNC:485]
ENSG00000091947	TMEM101	1228.46	0.308828	1.2387	0.0830714	3.71763	0.000201104	0.00106329	1099.21	1095.12	1097.68	1273.74	1350.43	1454.58	transmembrane protein 101 [Source:HGNC Symbol;Acc:HGNC:28653]
ENSG00000091972	CD200	0.652964	1.52449	2.87684	2.72876	0.558673	0.576385	NA	0	0.944068	0	2.97372	0	0	CD200 molecule [Source:HGNC Symbol;Acc:HGNC:7203]
ENSG00000091986	CCDC80	51827.2	1.48886	2.80667	0.0837635	17.7745	1.11292e-70	6.28149e-68	28749.5	26300.8	26639.1	71844	70649.9	86780.2	coiled-coil domain containing 80 [Source:HGNC Symbol;Acc:HGNC:30649]
ENSG00000092009	CMA1	0	NA	NA	NA	NA	NA	NA	0	0	0	0	0	0	chymase 1 [Source:HGNC Symbol;Acc:HGNC:2097]
ENSG00000092010	PSME1	1825.67	-0.00456127	-1.00317	0.0703003	-0.0648827	0.948267	0.970238	1809.75	1845.65	1830.11	1797.12	1865.92	1805.46	proteasome activator subunit 1 [Source:HGNC Symbol;Acc:HGNC:9568]
ENSG00000092020	PPP2R3C	753.554	-0.117639	-1.08496	0.0972088	-1.21017	0.226213	0.370954	742.928	843.997	765.803	740.455	755.081	673.061	protein phosphatase 2 regulatory subunit B''gamma [Source:HGNC Symbol;Acc:HGNC:17485]
ENSG00000092036	HAUS4	740	0.234956	1.17687	0.0972203	2.41674	0.0156603	0.0456202	670.052	695.778	673.296	734.508	795.532	870.832	HAUS augmin like complex subunit 4 [Source:HGNC Symbol;Acc:HGNC:20163]
ENSG00000092051	JPH4	1.66112	3.12008	8.69439	1.92373	1.6219	0.104825	0.207908	0	0	0.953677	6.93867	2.0744	0	junctophilin 4 [Source:HGNC Symbol;Acc:HGNC:20156]
ENSG00000092054	MYH7	0.804478	-3.0869	-8.49671	2.48735	-1.24104	0.214591	NA	1.01216	0	3.81471	0	0	0	myosin heavy chain 7 [Source:HGNC Symbol;Acc:HGNC:7577]
ENSG00000092067	CEBPE	0	NA	NA	NA	NA	NA	NA	0	0	0	0	0	0	CCAAT enhancer binding protein epsilon [Source:HGNC Symbol;Acc:HGNC:1836]
ENSG00000092068	SLC7A8	64.6845	-1.46793	-2.76625	0.266448	-5.50926	3.60339e-08	4.35428e-07	96.1555	89.6865	99.1824	35.6846	25.93	41.4682	solute carrier family 7 member 8 [Source:HGNC Symbol;Acc:HGNC:11066]
ENSG00000092094	OSGEP	547.209	0.304245	1.23477	0.109439	2.78006	0.00543493	0.0186242	472.68	524.902	471.116	566.989	578.757	668.808	O-sialoglycoprotein endopeptidase [Source:HGNC Symbol;Acc:HGNC:18028]
ENSG00000092098	RNF31	1243.37	-0.0211775	-1.01479	0.0831691	-0.254632	0.799008	0.879162	1323.91	1238.62	1194.96	1172.64	1247.75	1282.32	ring finger protein 31 [Source:HGNC Symbol;Acc:HGNC:16031]
ENSG00000092108	SCFD1	1386.29	0.739461	1.66955	0.0903321	8.18602	2.70012e-16	8.79228e-15	989.896	1117.78	1008.04	1806.04	1823.4	1572.6	sec1 family domain containing 1 [Source:HGNC Symbol;Acc:HGNC:20726]
ENSG00000092140	G2E3	1653.72	0.0145561	1.01014	0.0844174	0.17243	0.863099	0.918569	1633.63	1642.68	1660.35	1776.3	1718.64	1490.73	G2/M-phase specific E3 ubiquitin protein ligase [Source:HGNC Symbol;Acc:HGNC:20338]
ENSG00000092148	HECTD1	5372.52	-0.22345	-1.16752	0.0627801	-3.55925	0.00037192	0.00181224	5765.28	5832.46	5765.93	5100.92	5030.42	4740.13	HECT domain E3 ubiquitin protein ligase 1 [Source:HGNC Symbol;Acc:HGNC:20157]
ENSG00000092199	HNRNPC	13798.2	0.317038	1.24577	0.0766034	4.13869	3.49288e-05	0.000226169	11896	12668.5	12300.5	16310.8	15934.5	13679.2	heterogeneous nuclear ribonucleoprotein C [Source:HGNC Symbol;Acc:HGNC:5035]
ENSG00000092200	RPGRIP1	0.326039	-1.78047	-3.43538	3.44469	-0.516875	0.605244	NA	1.01216	0.944068	0	0	0	0	RPGR interacting protein 1 [Source:HGNC Symbol;Acc:HGNC:13436]
ENSG00000092201	SUPT16H	7007.67	-0.0115332	-1.00803	0.0658422	-0.175165	0.86095	0.917002	7050.73	7072.02	6984.73	7132.96	7276.99	6528.58	SPT16 homolog, facilitates chromatin remodeling subunit [Source:HGNC Symbol;Acc:HGNC:11465]
ENSG00000092203	TOX4	2045.07	0.1266	1.09172	0.0725148	1.74585	0.0808369	0.170272	1887.69	1919.29	2058.99	2124.22	2178.12	2102.12	TOX high mobility group box family member 4 [Source:HGNC Symbol;Acc:HGNC:20161]
ENSG00000092208	GEMIN2	367.123	0.223763	1.16778	0.116399	1.92239	0.0545571	0.124921	333.002	343.641	339.509	396.496	420.066	370.024	gem nuclear organelle associated protein 2 [Source:HGNC Symbol;Acc:HGNC:10884]
ENSG00000092295	TGM1	15.8409	-0.0557667	-1.03941	0.517615	-0.107738	0.914204	0.951064	15.1825	18.8814	14.3052	12.8861	9.33479	24.4556	transglutaminase 1 [Source:HGNC Symbol;Acc:HGNC:11777]
ENSG00000092330	TINF2	1124.28	0.147068	1.10732	0.0863	1.70415	0.0883531	0.182444	1090.1	1057.36	1053.81	1228.14	1081.8	1234.48	TERF1 interacting nuclear factor 2 [Source:HGNC Symbol;Acc:HGNC:11824]
ENSG00000092345	DAZL	0.168694	-0.874278	-1.83309	4.08047	-0.214259	0.830345	NA	1.01216	0	0	0	0	0	deleted in azoospermia like [Source:HGNC Symbol;Acc:HGNC:2685]
ENSG00000092377	TBL1Y	0	NA	NA	NA	NA	NA	NA	0	0	0	0	0	0	transducin beta like 1 Y-linked [Source:HGNC Symbol;Acc:HGNC:18502]
ENSG00000092421	SEMA6A	11.8431	1.14918	2.21787	0.706161	1.62736	0.103661	0.206317	3.03649	14.161	4.76838	4.95619	20.744	23.3923	semaphorin 6A [Source:HGNC Symbol;Acc:HGNC:10738]
ENSG00000092439	TRPM7	2425.49	-0.17755	-1.13096	0.0830177	-2.13869	0.0324604	0.0826365	2546.6	2602.8	2574.93	2497.92	2287.02	2043.64	transient receptor potential cation channel subfamily M member 7 [Source:HGNC Symbol;Acc:HGNC:17994]
ENSG00000092445	TYRO3	1415.39	0.113292	1.08169	0.0874954	1.29483	0.195379	0.334156	1325.93	1348.13	1404.77	1339.16	1464.53	1609.82	TYRO3 protein tyrosine kinase [Source:HGNC Symbol;Acc:HGNC:12446]
ENSG00000092470	WDR76	803.455	0.154848	1.1133	0.103767	1.49227	0.13563	0.253973	737.867	791.129	752.451	919.87	886.805	732.605	WD repeat domain 76 [Source:HGNC Symbol;Acc:HGNC:25773]
ENSG00000092529	CAPN3	6.36449	-1.86615	-3.64559	0.827572	-2.25498	0.0241349	0.0650593	9.10947	11.3288	9.53677	2.97372	3.1116	2.12657	calpain 3 [Source:HGNC Symbol;Acc:HGNC:1480]
ENSG00000092531	SNAP23	1424.15	-0.176696	-1.13029	0.0836095	-2.11335	0.034571	0.0869958	1490.92	1482.19	1561.17	1453.16	1300.65	1256.81	synaptosome associated protein 23 [Source:HGNC Symbol;Acc:HGNC:11131]
ENSG00000092607	TBX15	332.72	-0.284832	-1.21827	0.120024	-2.37313	0.0176383	0.050343	359.318	372.907	364.305	318.188	296.639	284.961	T-box transcription factor 15 [Source:HGNC Symbol;Acc:HGNC:11594]
ENSG00000092621	PHGDH	11195.1	0.302119	1.23295	0.0745792	4.05099	5.10024e-05	0.000315758	10392.9	9690.86	9997.39	11260.5	12485.8	13343.2	phosphoglycerate dehydrogenase [Source:HGNC Symbol;Acc:HGNC:8923]
ENSG00000092758	COL9A3	3.64327	0.0957471	1.06862	1.04442	0.0916749	0.926956	0.958254	2.02433	5.66441	2.86103	4.95619	1.0372	5.31644	collagen type IX alpha 3 chain [Source:HGNC Symbol;Acc:HGNC:2219]
ENSG00000092820	EZR	3430.37	0.0414458	1.02914	0.078257	0.529611	0.596382	0.728393	3311.8	3442.07	3389.37	3390.04	3829.34	3219.63	ezrin [Source:HGNC Symbol;Acc:HGNC:12691]
ENSG00000092841	MYL6	27984.1	0.0865406	1.06182	0.0584775	1.4799	0.138901	0.258278	26972.1	27941.6	26520.8	28270.1	28421.3	29778.4	myosin light chain 6 [Source:HGNC Symbol;Acc:HGNC:7587]
ENSG00000092847	37104	1734.84	0.080915	1.05769	0.0749342	1.07981	0.280225	0.434764	1608.33	1723.87	1726.16	1789.19	1838.95	1722.53	argonaute RISC component 1 [Source:HGNC Symbol;Acc:HGNC:3262]
ENSG00000092850	TEKT2	1.53749	0.402988	1.32224	1.72886	0.233095	0.815688	0.889705	3.03649	0.944068	0	0.991239	0	4.25315	tektin 2 [Source:HGNC Symbol;Acc:HGNC:11725]
ENSG00000092853	CLSPN	2263.53	0.0182773	1.01275	0.0982804	0.185971	0.852467	0.911622	2189.31	2323.35	2235.42	2504.86	2424.97	1903.28	claspin [Source:HGNC Symbol;Acc:HGNC:19715]
ENSG00000092871	RFFL	296.488	-0.204738	-1.15248	0.132247	-1.54815	0.121586	0.233784	308.71	293.605	349.999	269.617	260.337	296.657	ring finger and FYVE like domain containing E3 ubiquitin protein ligase [Source:HGNC Symbol;Acc:HGNC:24821]
ENSG00000092929	UNC13D	10.1195	-0.625216	-1.54244	0.629505	-0.993186	0.320619	0.47695	11.1338	12.2729	13.3515	3.96496	8.29759	11.6962	unc-13 homolog D [Source:HGNC Symbol;Acc:HGNC:23147]
ENSG00000092931	MFSD11	1491.39	0.315424	1.24438	0.0936018	3.36985	0.000752088	0.00337121	1312.78	1255.61	1418.12	1459.1	1765.31	1737.41	major facilitator superfamily domain containing 11 [Source:HGNC Symbol;Acc:HGNC:25458]
ENSG00000092964	DPYSL2	18491.2	-0.28697	-1.22008	0.0606288	-4.73324	2.20967e-06	1.91628e-05	20328.3	19955.7	20688.1	15990.7	16583.8	17400.7	dihydropyrimidinase like 2 [Source:HGNC Symbol;Acc:HGNC:3014]
ENSG00000092969	TGFB2	8565.42	0.200803	1.14934	0.0627584	3.19962	0.00137607	0.00571085	8338.2	7837.66	7735.27	9002.43	9043.34	9435.61	transforming growth factor beta 2 [Source:HGNC Symbol;Acc:HGNC:11768]
ENSG00000092978	GPATCH2	502.737	-0.0223045	-1.01558	0.124771	-0.178764	0.858123	0.915647	491.911	536.231	492.097	564.015	520.674	411.492	G-patch domain containing 2 [Source:HGNC Symbol;Acc:HGNC:25499]
ENSG00000093000	NUP50	5792.29	-0.0113734	-1.00791	0.0669465	-0.169888	0.865098	0.91997	5724.8	5984.45	5736.37	5922.65	5969.08	5416.39	nucleoporin 50 [Source:HGNC Symbol;Acc:HGNC:8065]
ENSG00000093009	CDC45	1380.44	0.47284	1.38784	0.0780752	6.05622	1.39358e-09	2.13305e-08	1163.99	1182.92	1121.52	1530.47	1635.66	1648.1	cell division cycle 45 [Source:HGNC Symbol;Acc:HGNC:1739]
ENSG00000093010	COMT	10410.4	0.618115	1.53487	0.0855648	7.22394	5.05037e-13	1.17952e-11	8434.36	7910.35	8296.03	10963.1	12906.9	13951.4	catechol-O-methyltransferase [Source:HGNC Symbol;Acc:HGNC:2228]
ENSG00000093072	ADA2	3.90569	-0.923753	-1.89704	1.05311	-0.877168	0.380395	0.539607	3.03649	4.72034	7.62941	5.94743	1.0372	1.06329	adenosine deaminase 2 [Source:HGNC Symbol;Acc:HGNC:1839]
ENSG00000093134	VNN3	0	NA	NA	NA	NA	NA	NA	0	0	0	0	0	0	vanin 3 [Source:HGNC Symbol;Acc:HGNC:16431]
ENSG00000093144	ECHDC1	1202.59	0.0771526	1.05493	0.0913329	0.844741	0.398255	0.556057	1103.26	1238.62	1169.21	1216.25	1349.4	1138.78	ethylmalonyl-CoA decarboxylase 1 [Source:HGNC Symbol;Acc:HGNC:21489]
ENSG00000093167	LRRFIP2	2525.78	-0.174361	-1.12846	0.0733796	-2.37615	0.0174943	0.0499954	2631.63	2629.23	2774.25	2529.64	2293.25	2296.7	LRR binding FLII interacting protein 2 [Source:HGNC Symbol;Acc:HGNC:6703]
ENSG00000093183	SEC22C	2660.26	0.0372845	1.02618	0.0762086	0.489242	0.62467	0.751483	2611.38	2491.4	2775.2	2753.66	2804.59	2525.31	SEC22 homolog C, vesicle trafficking protein [Source:HGNC Symbol;Acc:HGNC:16828]
ENSG00000093217	XYLB	375.084	-0.465071	-1.38039	0.123156	-3.77627	0.000159192	0.000866381	436.242	427.663	441.552	341.977	330.866	272.202	xylulokinase [Source:HGNC Symbol;Acc:HGNC:12839]
ENSG00000094631	HDAC6	892.578	-0.18548	-1.13719	0.0965588	-1.9209	0.0547445	0.125265	1039.49	925.187	885.012	785.061	832.871	887.845	histone deacetylase 6 [Source:HGNC Symbol;Acc:HGNC:14064]
ENSG00000094661	OR1I1	0	NA	NA	NA	NA	NA	NA	0	0	0	0	0	0	olfactory receptor family 1 subfamily I member 1 [Source:HGNC Symbol;Acc:HGNC:8207]
ENSG00000094755	GABRP	0	NA	NA	NA	NA	NA	NA	0	0	0	0	0	0	gamma-aminobutyric acid type A receptor subunit pi [Source:HGNC Symbol;Acc:HGNC:4089]
ENSG00000094796	KRT31	0	NA	NA	NA	NA	NA	NA	0	0	0	0	0	0	keratin 31 [Source:HGNC Symbol;Acc:HGNC:6448]
ENSG00000094804	CDC6	1888.13	0.167614	1.1232	0.0834466	2.00863	0.0445762	0.106627	1736.87	1794.67	1804.36	2048.89	2147	1796.96	cell division cycle 6 [Source:HGNC Symbol;Acc:HGNC:1744]
ENSG00000094841	UPRT	349.202	-0.26639	-1.20279	0.120032	-2.21932	0.0264649	0.0701004	403.853	353.082	387.193	309.267	312.197	329.619	uracil phosphoribosyltransferase homolog [Source:HGNC Symbol;Acc:HGNC:28334]
ENSG00000094880	CDC23	2247.62	0.297355	1.22889	0.0845286	3.51781	0.000435124	0.00208718	2024.33	2042.02	1984.6	2633.72	2608.56	2192.5	cell division cycle 23 [Source:HGNC Symbol;Acc:HGNC:1724]
ENSG00000094914	AAAS	1446.07	0.125662	1.09101	0.0873732	1.43822	0.150372	0.274446	1434.24	1431.21	1283.65	1386.74	1537.13	1603.44	aladin WD repeat nucleoporin [Source:HGNC Symbol;Acc:HGNC:13666]
ENSG00000094916	CBX5	4147.14	0.0428658	1.03016	0.0851844	0.503211	0.614816	0.74369	3824.97	4218.1	4213.34	4164.19	4668.43	3793.81	chromobox 5 [Source:HGNC Symbol;Acc:HGNC:1555]
ENSG00000094963	FMO2	0.489359	0.941283	1.92024	3.02163	0.311515	0.755409	NA	0	0	0.953677	1.98248	0	0	flavin containing dimethylaniline monoxygenase 2 [Source:HGNC Symbol;Acc:HGNC:3770]
ENSG00000094975	SUCO	1734.56	-0.286502	-1.21968	0.0799152	-3.58508	0.000336977	0.00166777	1817.85	2020.31	1880.65	1656.36	1534.02	1498.17	SUN domain containing ossification factor [Source:HGNC Symbol;Acc:HGNC:1240]
ENSG00000095002	MSH2	2373.38	0.297727	1.22921	0.10162	2.9298	0.0033918	0.0124648	2055.7	2248.77	2083.78	2752.67	2924.9	2174.42	mutS homolog 2 [Source:HGNC Symbol;Acc:HGNC:7325]
ENSG00000095015	MAP3K1	755.479	0.066363	1.04707	0.099219	0.668854	0.503589	0.650979	739.892	708.051	766.756	849.492	707.37	761.314	mitogen-activated protein kinase kinase kinase 1 [Source:HGNC Symbol;Acc:HGNC:6848]
ENSG00000095059	DHPS	2694.48	0.0902822	1.06458	0.073685	1.22525	0.220483	0.364227	2660.98	2660.38	2509.12	2760.6	2624.11	2951.69	deoxyhypusine synthase [Source:HGNC Symbol;Acc:HGNC:2869]
ENSG00000095066	HOOK2	647.603	-0.256981	-1.19498	0.130784	-1.96492	0.0494231	0.115329	762.159	700.499	652.315	489.672	561.125	719.845	hook microtubule tethering protein 2 [Source:HGNC Symbol;Acc:HGNC:19885]
ENSG00000095110	NXPE1	0	NA	NA	NA	NA	NA	NA	0	0	0	0	0	0	neurexophilin and PC-esterase domain family member 1 [Source:HGNC Symbol;Acc:HGNC:28527]
ENSG00000095139	ARCN1	8713.19	-0.154033	-1.11268	0.10318	-1.49285	0.135476	0.253791	8984.98	8968.65	9580.64	8997.48	9125.28	6622.15	archain 1 [Source:HGNC Symbol;Acc:HGNC:649]
ENSG00000095203	EPB41L4B	730.736	0.351097	1.27553	0.0909429	3.86063	0.000113094	0.000639388	614.383	670.289	641.825	814.798	831.834	811.288	erythrocyte membrane protein band 4.1 like 4B [Source:HGNC Symbol;Acc:HGNC:19818]
ENSG00000095209	TMEM38B	631.402	0.57848	1.49327	0.142661	4.05493	5.01498e-05	0.000311191	530.374	501.3	488.283	874.273	837.02	557.163	transmembrane protein 38B [Source:HGNC Symbol;Acc:HGNC:25535]
ENSG00000095261	PSMD5	1779.59	0.166596	1.12241	0.102108	1.63156	0.102772	0.204968	1623.51	1759.74	1647.95	2039.97	2042.24	1564.1	proteasome 26S subunit, non-ATPase 5 [Source:HGNC Symbol;Acc:HGNC:9563]
ENSG00000095303	PTGS1	6.31772	-0.0720944	-1.05124	0.790533	-0.0911971	0.927336	0.95847	7.08514	2.83221	9.53677	6.93867	7.26039	4.25315	prostaglandin-endoperoxide synthase 1 [Source:HGNC Symbol;Acc:HGNC:9604]
ENSG00000095319	NUP188	3356.54	-0.0671147	-1.04762	0.0848706	-0.790789	0.429067	0.585666	3389.74	3471.34	3442.77	3183.86	3692.43	2959.13	nucleoporin 188 [Source:HGNC Symbol;Acc:HGNC:17859]
ENSG00000095321	CRAT	1221.34	-0.331449	-1.25828	0.0844669	-3.92402	8.70842e-05	0.000507373	1418.04	1251.83	1413.35	1062.61	1085.95	1096.25	carnitine O-acetyltransferase [Source:HGNC Symbol;Acc:HGNC:2342]
ENSG00000095370	SH2D3C	1.99903	-0.4241	-1.34174	1.42633	-0.297337	0.766209	0.856783	4.04865	0.944068	1.90735	1.98248	3.1116	0	SH2 domain containing 3C [Source:HGNC Symbol;Acc:HGNC:16884]
ENSG00000095380	NANS	1248.56	0.021432	1.01497	0.0786311	0.272564	0.785188	0.870603	1207.51	1296.21	1214.03	1276.72	1257.09	1239.79	N-acetylneuraminate synthase [Source:HGNC Symbol;Acc:HGNC:19237]
ENSG00000095383	TBC1D2	345.141	0.0661217	1.0469	0.144086	0.458904	0.646303	0.767765	324.905	297.382	389.1	297.372	392.061	370.024	TBC1 domain family member 2 [Source:HGNC Symbol;Acc:HGNC:18026]
ENSG00000095397	WHRN	211.661	0.0669254	1.04748	0.162278	0.412412	0.680038	0.792835	224.7	207.695	187.874	215.099	180.473	254.126	whirlin [Source:HGNC Symbol;Acc:HGNC:16361]
ENSG00000095464	PDE6C	0	NA	NA	NA	NA	NA	NA	0	0	0	0	0	0	phosphodiesterase 6C [Source:HGNC Symbol;Acc:HGNC:8787]
ENSG00000095485	CWF19L1	915.693	0.0810562	1.05779	0.083919	0.965887	0.334101	0.49112	876.534	911.026	882.151	933.747	923.107	967.591	CWF19 like cell cycle control factor 1 [Source:HGNC Symbol;Acc:HGNC:25613]
ENSG00000095539	SEMA4G	236.469	-0.130868	-1.09495	0.142043	-0.921325	0.356881	0.515439	270.248	233.185	238.419	239.88	208.477	228.607	semaphorin 4G [Source:HGNC Symbol;Acc:HGNC:10735]
ENSG00000095564	BTAF1	2090.4	-0.0226084	-1.01579	0.0784257	-0.288278	0.773134	0.861116	2281.42	1981.6	2058.03	2125.22	2016.31	2079.79	B-TFIID TATA-box binding protein associated factor 1 [Source:HGNC Symbol;Acc:HGNC:17307]
ENSG00000095585	BLNK	0	NA	NA	NA	NA	NA	NA	0	0	0	0	0	0	B cell linker [Source:HGNC Symbol;Acc:HGNC:14211]
ENSG00000095587	TLL2	9.93906	-0.105387	-1.07578	0.615416	-0.171245	0.864031	0.9192	9.10947	13.217	8.58309	11.8949	7.26039	9.56959	tolloid like 2 [Source:HGNC Symbol;Acc:HGNC:11844]
ENSG00000095596	CYP26A1	0.489359	0.941283	1.92024	3.02163	0.311515	0.755409	NA	0	0	0.953677	1.98248	0	0	cytochrome P450 family 26 subfamily A member 1 [Source:HGNC Symbol;Acc:HGNC:2603]
ENSG00000095637	SORBS1	9.60735	0.872273	1.83054	0.677832	1.28686	0.198144	0.337321	6.07298	3.77627	10.4904	6.93867	18.6696	11.6962	sorbin and SH3 domain containing 1 [Source:HGNC Symbol;Acc:HGNC:14565]
ENSG00000095713	CRTAC1	0.788325	-3.06239	-8.35357	2.50151	-1.22422	0.22087	NA	0	3.77627	0.953677	0	0	0	cartilage acidic protein 1 [Source:HGNC Symbol;Acc:HGNC:14882]
ENSG00000095739	BAMBI	2072.07	0.14232	1.10368	0.0735824	1.93416	0.053093	0.122292	2046.59	1878.7	1984.6	2090.52	2189.53	2242.47	BMP and activin membrane bound inhibitor [Source:HGNC Symbol;Acc:HGNC:30251]
ENSG00000095752	IL11	1574.3	-0.306171	-1.23642	0.0739315	-4.14128	3.45367e-05	0.000223951	1766.23	1723.87	1731.88	1369.89	1392.96	1460.96	interleukin 11 [Source:HGNC Symbol;Acc:HGNC:5966]
ENSG00000095777	MYO3A	0.172867	1.04928	2.06949	4.08047	0.257146	0.797066	NA	0	0	0	0	1.0372	0	myosin IIIA [Source:HGNC Symbol;Acc:HGNC:7601]
ENSG00000095787	WAC	4046.18	-0.0199513	-1.01393	0.0812847	-0.245449	0.806108	0.883744	3881.65	4090.65	4250.54	4322.79	4131.16	3600.29	WW domain containing adaptor with coiled-coil [Source:HGNC Symbol;Acc:HGNC:17327]
ENSG00000095794	CREM	293.659	-0.212858	-1.15898	0.124511	-1.70956	0.0873474	0.180891	317.819	312.487	315.667	283.494	262.411	270.075	cAMP responsive element modulator [Source:HGNC Symbol;Acc:HGNC:2352]
ENSG00000095906	NUBP2	906.893	0.221522	1.16596	0.105817	2.09345	0.0363093	0.090546	867.424	806.234	838.282	905.001	890.954	1133.46	nucleotide binding protein 2 [Source:HGNC Symbol;Acc:HGNC:8042]
ENSG00000095917	TPSD1	0	NA	NA	NA	NA	NA	NA	0	0	0	0	0	0	tryptase delta 1 [Source:HGNC Symbol;Acc:HGNC:14118]
ENSG00000095932	SMIM24	0.165206	1.04928	2.06949	4.08047	0.257146	0.797066	NA	0	0	0	0.991239	0	0	small integral membrane protein 24 [Source:HGNC Symbol;Acc:HGNC:37244]
ENSG00000095970	TREM2	0	NA	NA	NA	NA	NA	NA	0	0	0	0	0	0	triggering receptor expressed on myeloid cells 2 [Source:HGNC Symbol;Acc:HGNC:17761]
ENSG00000095981	KCNK16	0	NA	NA	NA	NA	NA	NA	0	0	0	0	0	0	potassium two pore domain channel subfamily K member 16 [Source:HGNC Symbol;Acc:HGNC:14464]
ENSG00000096063	SRPK1	3912.25	-0.0228775	-1.01598	0.072165	-0.317017	0.751231	0.846181	3819.91	4010.4	3999.72	4025.42	4032.63	3585.4	SRSF protein kinase 1 [Source:HGNC Symbol;Acc:HGNC:11305]
ENSG00000096070	BRPF3	1959.6	-0.177726	-1.1311	0.0966764	-1.83836	0.0660096	0.145487	2099.23	2049.57	2092.37	2013.21	1956.16	1547.08	bromodomain and PHD finger containing 3 [Source:HGNC Symbol;Acc:HGNC:14256]
ENSG00000096080	MRPS18A	1234.73	0.189529	1.14039	0.0780152	2.42938	0.0151245	0.0443359	1138.68	1181.97	1140.6	1332.23	1342.14	1272.75	mitochondrial ribosomal protein S18A [Source:HGNC Symbol;Acc:HGNC:14515]
ENSG00000096088	PGC	0	NA	NA	NA	NA	NA	NA	0	0	0	0	0	0	progastricsin [Source:HGNC Symbol;Acc:HGNC:8890]
ENSG00000096092	TMEM14A	2465.48	-0.193858	-1.14382	0.0690924	-2.80579	0.0050194	0.0174117	2600.25	2704.76	2587.33	2288.77	2227.9	2383.89	transmembrane protein 14A [Source:HGNC Symbol;Acc:HGNC:21076]
ENSG00000096093	EFHC1	886.613	0.149326	1.10905	0.108572	1.37537	0.169018	0.300068	895.765	889.313	737.192	906.984	849.466	1040.96	EF-hand domain containing 1 [Source:HGNC Symbol;Acc:HGNC:16406]
ENSG00000096264	NCR2	0	NA	NA	NA	NA	NA	NA	0	0	0	0	0	0	natural cytotoxicity triggering receptor 2 [Source:HGNC Symbol;Acc:HGNC:6732]
ENSG00000096384	HSP90AB1	96052.5	0.102555	1.07367	0.0591354	1.73424	0.0828761	0.173461	91090.7	93966.9	92862.4	99219	103774	95402.4	heat shock protein 90 alpha family class B member 1 [Source:HGNC Symbol;Acc:HGNC:5258]
ENSG00000096395	MLN	0.168694	-0.874278	-1.83309	4.08047	-0.214259	0.830345	NA	1.01216	0	0	0	0	0	motilin [Source:HGNC Symbol;Acc:HGNC:7141]
ENSG00000096401	CDC5L	4778.53	0.117996	1.08523	0.0891855	1.32304	0.185822	0.322176	4578.02	4619.33	4552.85	5244.64	5435.96	4240.39	cell division cycle 5 like [Source:HGNC Symbol;Acc:HGNC:1743]
ENSG00000096433	ITPR3	14537.6	-0.606761	-1.52284	0.0680852	-8.9118	5.02111e-19	2.0928e-17	17933.5	17106.5	17611.6	11469.6	12338.5	10765.8	inositol 1,4,5-trisphosphate receptor type 3 [Source:HGNC Symbol;Acc:HGNC:6182]
ENSG00000096696	DSP	2204.95	-0.870617	-1.82844	0.0845821	-10.2932	7.56548e-25	4.77886e-23	3033.45	2737.8	2781.88	1619.68	1652.26	1404.6	desmoplakin [Source:HGNC Symbol;Acc:HGNC:3052]
ENSG00000096717	SIRT1	895.016	-0.185686	-1.13736	0.0995885	-1.86453	0.0622468	0.138981	926.13	965.782	966.075	899.054	885.768	727.288	sirtuin 1 [Source:HGNC Symbol;Acc:HGNC:14929]
ENSG00000096746	HNRNPH3	7152.33	0.241738	1.18242	0.0701764	3.44472	0.000571645	0.00265189	6591.21	6458.37	6614.7	8340.28	7692.91	7216.53	heterogeneous nuclear ribonucleoprotein H3 [Source:HGNC Symbol;Acc:HGNC:5043]
ENSG00000096872	IFT74	405.862	0.58193	1.49685	0.123988	4.69344	2.68653e-06	2.28305e-05	301.625	334.2	339.509	526.348	510.302	423.188	intraflagellar transport 74 [Source:HGNC Symbol;Acc:HGNC:21424]
ENSG00000096968	JAK2	743.25	0.0838704	1.05986	0.0898777	0.933161	0.350737	0.508899	720.66	696.723	747.683	773.166	772.713	748.554	Janus kinase 2 [Source:HGNC Symbol;Acc:HGNC:6192]
ENSG00000096996	IL12RB1	17.9668	0.0393911	1.02768	0.462902	0.085096	0.932185	0.961134	15.1825	21.7136	16.2125	17.8423	14.5208	22.329	interleukin 12 receptor subunit beta 1 [Source:HGNC Symbol;Acc:HGNC:5971]
ENSG00000097007	ABL1	6055.4	-0.113357	-1.08174	0.0703269	-1.61186	0.106992	0.211332	6502.14	5870.22	6507.89	5991.05	5921.37	5539.73	ABL proto-oncogene 1, non-receptor tyrosine kinase [Source:HGNC Symbol;Acc:HGNC:76]
ENSG00000097021	ACOT7	3349.17	0.0411713	1.02895	0.0679029	0.606326	0.544298	0.686377	3247.02	3259.87	3397	3292.9	3565.89	3332.34	acyl-CoA thioesterase 7 [Source:HGNC Symbol;Acc:HGNC:24157]
ENSG00000097033	SH3GLB1	3883.25	-0.0415756	-1.02924	0.0807221	-0.515046	0.606521	0.736854	3799.66	3850.86	4167.57	4150.32	3857.34	3473.76	SH3 domain containing GRB2 like, endophilin B1 [Source:HGNC Symbol;Acc:HGNC:10833]
ENSG00000097046	CDC7	754.009	0.393909	1.31395	0.0986459	3.99316	6.51992e-05	0.000392006	653.858	662.736	638.963	943.659	840.131	784.706	cell division cycle 7 [Source:HGNC Symbol;Acc:HGNC:1745]
ENSG00000097096	SYDE2	220.008	-0.201037	-1.14952	0.163189	-1.23193	0.217975	0.361362	248.992	233.185	224.114	246.818	164.915	202.025	synapse defective Rho GTPase homolog 2 [Source:HGNC Symbol;Acc:HGNC:25841]
ENSG00000099139	PCSK5	129.142	-0.00473578	-1.00329	0.19638	-0.0241154	0.980761	0.988559	131.581	123.673	132.561	102.098	127.575	157.367	proprotein convertase subtilisin/kexin type 5 [Source:HGNC Symbol;Acc:HGNC:8747]
ENSG00000099194	SCD	51167.6	0.8153	1.75966	0.0749661	10.8756	1.50687e-27	1.10335e-25	39710.2	33672.1	37865.7	63412.5	63327.2	69018	stearoyl-CoA desaturase [Source:HGNC Symbol;Acc:HGNC:10571]
ENSG00000099203	TMED1	2343.35	0.357538	1.28124	0.0799675	4.47104	7.78419e-06	5.90726e-05	2029.39	2055.24	2078.06	2400.78	2642.78	2853.86	transmembrane p24 trafficking protein 1 [Source:HGNC Symbol;Acc:HGNC:17291]
ENSG00000099204	ABLIM1	69.7063	-0.713265	-1.63951	0.246412	-2.8946	0.00379639	0.0136917	90.0826	92.5187	77.2478	52.5357	61.1947	44.6581	actin binding LIM protein 1 [Source:HGNC Symbol;Acc:HGNC:78]
ENSG00000099219	ERMP1	2145.72	0.0287286	1.02011	0.0806651	0.356146	0.721731	0.825124	2160.97	2142.09	2069.48	1999.33	2136.63	2365.81	endoplasmic reticulum metallopeptidase 1 [Source:HGNC Symbol;Acc:HGNC:23703]
ENSG00000099246	RAB18	1980.11	-0.259501	-1.19706	0.0823267	-3.15209	0.00162109	0.00659041	2099.23	2158.14	2216.34	1983.47	1744.57	1678.93	RAB18, member RAS oncogene family [Source:HGNC Symbol;Acc:HGNC:14244]
ENSG00000099250	NRP1	16642.7	0.0832556	1.05941	0.0778833	1.06898	0.285079	0.439727	16448.7	16592.9	15445.8	16121.5	16171	19076.4	neuropilin 1 [Source:HGNC Symbol;Acc:HGNC:8004]
ENSG00000099256	PRTFDC1	29.3496	-0.777972	-1.71472	0.399419	-1.94776	0.0514435	0.119263	32.3892	33.9865	44.8228	24.781	11.4092	28.7088	phosphoribosyl transferase domain containing 1 [Source:HGNC Symbol;Acc:HGNC:23333]
ENSG00000099260	PALMD	2.81515	-0.417641	-1.33574	1.19087	-0.350703	0.725811	0.828014	2.02433	0.944068	6.67574	1.98248	2.0744	3.18986	palmdelphin [Source:HGNC Symbol;Acc:HGNC:15846]
ENSG00000099282	TSPAN15	0.806594	-1.77726	-3.42775	2.55131	-0.696609	0.486048	NA	0	3.77627	0	0	0	1.06329	tetraspanin 15 [Source:HGNC Symbol;Acc:HGNC:23298]
ENSG00000099284	MACROH2A2	75.9423	0.32977	1.25681	0.246905	1.33562	0.181674	0.316726	53.6447	74.5814	73.4331	69.3867	100.608	83.9997	macroH2A.2 histone [Source:HGNC Symbol;Acc:HGNC:14453]
ENSG00000099290	WASHC2A	2448.65	-0.259186	-1.1968	0.0687719	-3.76877	0.000164051	0.00089032	2672.11	2742.52	2589.23	2176.76	2293.25	2218.02	WASH complex subunit 2A [Source:HGNC Symbol;Acc:HGNC:23416]
ENSG00000099308	MAST3	660.274	-0.191408	-1.14188	0.101087	-1.8935	0.0582919	0.131978	754.062	658.96	699.045	591.77	594.315	663.491	microtubule associated serine/threonine kinase 3 [Source:HGNC Symbol;Acc:HGNC:19036]
ENSG00000099326	MZF1	479.311	-0.205884	-1.15339	0.130577	-1.57672	0.114859	0.223469	563.775	472.978	503.541	421.277	385.838	528.454	myeloid zinc finger 1 [Source:HGNC Symbol;Acc:HGNC:13108]
ENSG00000099330	OCEL1	343.233	-0.27217	-1.20762	0.126801	-2.14644	0.031838	0.0814039	378.549	377.627	370.027	283.494	294.565	355.138	occludin/ELL domain containing 1 [Source:HGNC Symbol;Acc:HGNC:26221]
ENSG00000099337	KCNK6	273.917	-0.750659	-1.68256	0.139371	-5.38607	7.20156e-08	8.21148e-07	350.209	331.368	349.046	194.283	182.547	236.05	potassium two pore domain channel subfamily K member 6 [Source:HGNC Symbol;Acc:HGNC:6281]
ENSG00000099338	CATSPERG	8.952	-0.452319	-1.36824	0.660177	-0.685148	0.49325	0.642768	11.1338	13.217	6.67574	7.92991	5.186	9.56959	cation channel sperm associated auxiliary subunit gamma [Source:HGNC Symbol;Acc:HGNC:25243]
ENSG00000099341	PSMD8	5033.17	0.0937326	1.06713	0.0621986	1.50699	0.131813	0.248372	4729.84	4953.53	4925.74	5303.13	5220.22	5066.56	proteasome 26S subunit, non-ATPase 8 [Source:HGNC Symbol;Acc:HGNC:9566]
ENSG00000099364	FBXL19	1649.86	-0.133852	-1.09722	0.0767653	-1.74365	0.08122	0.170866	1782.42	1620.02	1776.7	1551.29	1559.95	1608.75	F-box and leucine rich repeat protein 19 [Source:HGNC Symbol;Acc:HGNC:25300]
ENSG00000099365	STX1B	40.5191	-0.832304	-1.78053	0.3554	-2.34188	0.019187	0.0540493	65.7906	59.4763	30.5177	33.7021	23.8556	29.772	syntaxin 1B [Source:HGNC Symbol;Acc:HGNC:18539]
ENSG00000099377	HSD3B7	574.959	-0.269054	-1.20502	0.10026	-2.68356	0.00728419	0.0239146	666.004	607.036	612.261	503.549	517.562	543.34	hydroxy-delta-5-steroid dehydrogenase, 3 beta- and steroid delta-isomerase 7 [Source:HGNC Symbol;Acc:HGNC:18324]
ENSG00000099381	SETD1A	1383.41	0.0795632	1.0567	0.0844404	0.942241	0.346069	0.503853	1389.7	1279.21	1367.57	1496.77	1458.3	1308.91	SET domain containing 1A, histone lysine methyltransferase [Source:HGNC Symbol;Acc:HGNC:29010]
ENSG00000099385	BCL7C	1045.06	0.237954	1.17932	0.0979598	2.4291	0.0151363	0.0443514	868.436	985.607	1022.34	1054.68	1096.32	1242.98	BAF chromatin remodeling complex subunit BCL7C [Source:HGNC Symbol;Acc:HGNC:1006]
ENSG00000099399	MAGEB2	0	NA	NA	NA	NA	NA	NA	0	0	0	0	0	0	MAGE family member B2 [Source:HGNC Symbol;Acc:HGNC:6809]
ENSG00000099617	EFNA2	12.7048	-1.72965	-3.31646	0.620941	-2.78552	0.00534413	0.0183642	24.2919	12.2729	21.9346	2.97372	5.186	9.56959	ephrin A2 [Source:HGNC Symbol;Acc:HGNC:3222]
ENSG00000099622	CIRBP	5382.87	0.319842	1.24819	0.0845203	3.78421	0.0001542	0.000843274	5115.47	4605.17	4645.36	5882.01	5410.03	6639.17	cold inducible RNA binding protein [Source:HGNC Symbol;Acc:HGNC:1982]
ENSG00000099624	ATP5F1D	1865.14	0.207251	1.15449	0.0977508	2.1202	0.0339891	0.0858358	1722.7	1636.07	1834.87	1797.12	1898.07	2302.02	ATP synthase F1 subunit delta [Source:HGNC Symbol;Acc:HGNC:837]
ENSG00000099715	PCDH11Y	0	NA	NA	NA	NA	NA	NA	0	0	0	0	0	0	protocadherin 11 Y-linked [Source:HGNC Symbol;Acc:HGNC:15813]
ENSG00000099769	IGFALS	1.15258	-2.40459	-5.29486	1.97013	-1.22052	0.222267	0.366014	3.03649	1.88814	0.953677	0	1.0372	0	insulin like growth factor binding protein acid labile subunit [Source:HGNC Symbol;Acc:HGNC:5468]
ENSG00000099783	HNRNPM	13064.2	0.361256	1.28454	0.0665763	5.4262	5.75674e-08	6.65933e-07	11175.3	11617.7	11517.6	13767.3	15611.9	14695.7	heterogeneous nuclear ribonucleoprotein M [Source:HGNC Symbol;Acc:HGNC:5046]
ENSG00000099785	MARCHF2	279.214	-0.792752	-1.73238	0.142107	-5.57857	2.42501e-08	3.03597e-07	361.342	324.76	375.749	182.388	194.993	236.05	membrane associated ring-CH-type finger 2 [Source:HGNC Symbol;Acc:HGNC:28038]
ENSG00000099795	NDUFB7	1575.81	-0.105107	-1.07557	0.0968996	-1.0847	0.278056	0.43229	1564.8	1604.92	1729.02	1305.46	1598.32	1652.35	NADH:ubiquinone oxidoreductase subunit B7 [Source:HGNC Symbol;Acc:HGNC:7702]
ENSG00000099797	TECR	5359.07	0.401143	1.32055	0.0673716	5.95418	2.61375e-09	3.88648e-08	4755.14	4673.14	4427.92	5813.62	6107.03	6377.6	trans-2,3-enoyl-CoA reductase [Source:HGNC Symbol;Acc:HGNC:4551]
ENSG00000099800	TIMM13	1604.08	-0.043143	-1.03036	0.101311	-0.425847	0.670219	0.785091	1643.75	1577.54	1662.26	1381.79	1513.27	1845.87	translocase of inner mitochondrial membrane 13 [Source:HGNC Symbol;Acc:HGNC:11816]
ENSG00000099804	CDC34	1826.11	-0.202368	-1.15059	0.0823883	-2.45627	0.0140388	0.041704	1886.67	1907.02	2067.57	1559.22	1788.13	1748.04	cell division cycle 34, ubiqiutin conjugating enzyme [Source:HGNC Symbol;Acc:HGNC:1734]
ENSG00000099810	MTAP	928.311	-0.42863	-1.34595	0.0953226	-4.49662	6.90416e-06	5.29579e-05	1004.07	1110.22	1081.47	824.711	838.057	711.339	methylthioadenosine phosphorylase [Source:HGNC Symbol;Acc:HGNC:7413]
ENSG00000099812	MISP	6.71171	0.976269	1.96737	0.773613	1.26196	0.206963	0.348307	5.06082	5.66441	2.86103	8.92115	12.4464	5.31644	mitotic spindle positioning [Source:HGNC Symbol;Acc:HGNC:27000]
ENSG00000099814	CEP170B	3590.91	-0.506352	-1.42045	0.076489	-6.61993	3.59378e-11	6.72394e-10	4478.82	3951.87	4213.34	2881.53	2850.22	3169.66	centrosomal protein 170B [Source:HGNC Symbol;Acc:HGNC:20362]
ENSG00000099817	POLR2E	5185.82	0.0420145	1.02955	0.0737485	0.569699	0.568882	0.705232	4821.95	5003.56	5504.62	4990.89	5349.87	5444.03	RNA polymerase II subunit E [Source:HGNC Symbol;Acc:HGNC:9192]
[truncated: 15,194 more rows]

## Sheet: genes padj<0.05
Significantly expressed genes (p-value adjusted ≤ 0.05)
Ensembl_id	Gene_Name	baseMean	log2FoldChange	FoldChange	lfcSE	stat	pvalue	padj	C1	C2	C3	L1	L2	L3	Gene_Description
ENSG00000169429	CXCL8	3946.07	-4.21384	-18.5563	0.118156	-35.6632	1.46859e-278	1.98935e-274	7859.45	7399.61	7207.89	467.865	445.996	295.594	C-X-C motif chemokine ligand 8 [Source:HGNC Symbol;Acc:HGNC:6025]
ENSG00000134013	LOXL2	63776.6	-2.92962	-7.61907	0.100024	-29.2891	1.42676e-188	9.66345e-185	124275	105767	108219	13466	13453.5	17478.3	lysyl oxidase like 2 [Source:HGNC Symbol;Acc:HGNC:6666]
ENSG00000164171	ITGA2	2768.64	-2.21711	-4.64961	0.0774069	-28.6423	2.00022e-180	9.03167e-177	4331.05	4824.19	4516.61	1014.04	1001.93	923.997	integrin subunit alpha 2 [Source:HGNC Symbol;Acc:HGNC:6137]
ENSG00000173918	C1QTNF1	889.155	-3.10076	-8.57869	0.109047	-28.435	7.47711e-178	2.53212e-174	1592.13	1612.47	1572.61	166.528	173.212	217.974	C1q and TNF related 1 [Source:HGNC Symbol;Acc:HGNC:14324]
ENSG00000159167	STC1	5105.29	-2.09103	-4.26051	0.0752551	-27.7858	6.4321e-170	1.74258e-166	8545.7	7607.3	8656.52	2032.04	1918.82	1871.39	stanniocalcin 1 [Source:HGNC Symbol;Acc:HGNC:11373]
ENSG00000085662	AKR1B1	10247.3	-1.78442	-3.44481	0.0657493	-27.1398	3.33803e-162	7.53615e-159	14887.9	16515.5	16247.8	4710.37	4547.08	4575.32	aldo-keto reductase family 1 member B [Source:HGNC Symbol;Acc:HGNC:381]
ENSG00000101825	MXRA5	2337.63	-2.09612	-4.27559	0.0795721	-26.3424	6.26505e-153	1.21238e-149	4010.19	3555.36	3801.36	863.369	861.912	933.566	matrix remodeling associated 5 [Source:HGNC Symbol;Acc:HGNC:7539]
ENSG00000115461	IGFBP5	42977.2	-1.97712	-3.93707	0.0762267	-25.9374	2.52093e-148	4.26856e-145	74374.8	61508.9	69750	17992	16929.2	17308.2	insulin like growth factor binding protein 5 [Source:HGNC Symbol;Acc:HGNC:5474]
ENSG00000186847	KRT14	9086.69	1.65643	3.15235	0.0678393	24.4169	1.13135e-131	1.70281e-128	4367.49	4201.1	4561.44	13510.6	14620.4	13259.2	keratin 14 [Source:HGNC Symbol;Acc:HGNC:6416]
ENSG00000249992	TMEM158	10032.2	-2.03496	-4.09813	0.0853238	-23.8499	1.01511e-125	1.37506e-122	14139.9	16869.6	17376	3685.43	4017.07	4105.35	transmembrane protein 158 (gene/pseudogene) [Source:HGNC Symbol;Acc:HGNC:30293]
ENSG00000111057	KRT18	5215.22	1.60365	3.03911	0.0711453	22.5405	1.66387e-112	2.04898e-109	2459.56	2680.21	2606.4	7412.48	7844.34	8288.32	keratin 18 [Source:HGNC Symbol;Acc:HGNC:6430]
ENSG00000100234	TIMP3	72012.8	-1.1182	-2.17076	0.0559421	-19.9885	6.93545e-89	7.82897e-86	101038	98049.1	96720	44983.4	44789.4	46496.5	TIMP metallopeptidase inhibitor 3 [Source:HGNC Symbol;Acc:HGNC:11822]
ENSG00000112096	SOD2	3886.01	-1.65143	-3.14145	0.0833412	-19.8153	2.1963e-87	2.28855e-84	5568.92	6097.74	6019.61	1861.55	2073.36	1694.88	superoxide dismutase 2 [Source:HGNC Symbol;Acc:HGNC:11180]
ENSG00000136244	IL6	1139.22	-1.74631	-3.355	0.0886699	-19.6945	2.40136e-86	2.32348e-83	1743.96	1833.38	1688.01	506.523	499.93	563.542	interleukin 6 [Source:HGNC Symbol;Acc:HGNC:6018]
ENSG00000181104	F2R	3803.34	1.29156	2.44792	0.0659914	19.5716	2.69904e-85	2.43742e-82	2296.6	2115.66	2206.81	5348.73	5481.6	5370.66	coagulation factor II thrombin receptor [Source:HGNC Symbol;Acc:HGNC:3537]
ENSG00000149968	MMP3	228.922	-3.9327	-15.2708	0.208833	-18.8318	4.14286e-79	3.50745e-76	461.547	384.236	443.46	28.7459	32.1532	23.3923	matrix metallopeptidase 3 [Source:HGNC Symbol;Acc:HGNC:7173]
ENSG00000112139	MDGA1	1837.65	-1.44475	-2.72215	0.0769874	-18.766	1.43239e-78	1.14136e-75	2740.94	2624.51	2697.95	975.379	936.591	1050.53	MAM domain containing glycosylphosphatidylinositol anchor 1 [Source:HGNC Symbol;Acc:HGNC:19267]
ENSG00000197632	SERPINB2	252.935	-3.99751	-15.9724	0.213792	-18.6982	5.12469e-78	3.85661e-75	400.817	513.573	514.032	32.7109	37.3392	19.1392	serpin family B member 2 [Source:HGNC Symbol;Acc:HGNC:8584]
ENSG00000146072	TNFRSF21	13046.1	-1.22132	-2.33161	0.0653685	-18.6837	6.72209e-78	4.7925e-75	17588.4	18635	18558.6	7965.6	8157.57	7371.77	TNF receptor superfamily member 21 [Source:HGNC Symbol;Acc:HGNC:13469]
ENSG00000120738	EGR1	770.065	1.93677	3.82849	0.103875	18.6452	1.38068e-77	9.35137e-75	308.71	308.71	339.509	1338.17	1146.1	1179.19	early growth response 1 [Source:HGNC Symbol;Acc:HGNC:3238]
ENSG00000154556	SORBS2	1911.35	1.36619	2.57788	0.0734245	18.6067	2.83663e-77	1.82976e-74	1102.25	1057.36	1046.18	2851.79	2727.83	2682.67	sorbin and SH3 domain containing 2 [Source:HGNC Symbol;Acc:HGNC:24098]
ENSG00000254087	LYN	878.38	-2.03187	-4.08934	0.109765	-18.511	1.68423e-76	1.03703e-73	1392.74	1327.36	1515.39	385.592	356.796	292.404	LYN proto-oncogene, Src family tyrosine kinase [Source:HGNC Symbol;Acc:HGNC:6735]
ENSG00000125730	C3	264.307	-6.0425	-65.9134	0.332995	-18.1459	1.38328e-73	8.14694e-71	612.359	479.587	470.163	5.94743	11.4092	6.37972	complement C3 [Source:HGNC Symbol;Acc:HGNC:1318]
ENSG00000091986	CCDC80	51827.2	1.48886	2.80667	0.0837635	17.7745	1.11292e-70	6.28149e-68	28749.5	26300.8	26639.1	71844	70649.9	86780.2	coiled-coil domain containing 80 [Source:HGNC Symbol;Acc:HGNC:30649]
ENSG00000022267	FHL1	23036.8	0.990794	1.98728	0.0557839	17.7613	1.40989e-70	7.63935e-68	15383.9	15337.3	15548.7	31415.3	30470.8	30064.4	four and a half LIM domains 1 [Source:HGNC Symbol;Acc:HGNC:3702]
ENSG00000069431	ABCC9	833.466	-1.70659	-3.26389	0.0973849	-17.5242	9.3669e-69	4.88016e-66	1253.06	1282.99	1292.23	398.478	424.214	349.821	ATP binding cassette subfamily C member 9 [Source:HGNC Symbol;Acc:HGNC:60]
ENSG00000078246	TULP3	1006.01	1.60127	3.03409	0.0914976	17.5006	1.41668e-68	7.10756e-66	503.045	491.86	501.634	1591.93	1557.87	1389.72	TUB like protein 3 [Source:HGNC Symbol;Acc:HGNC:12425]
ENSG00000134775	FHOD3	495.743	-2.16574	-4.48697	0.126146	-17.1685	4.5712e-66	2.21148e-63	815.804	816.619	799.181	148.686	181.51	212.657	formin homology 2 domain containing 3 [Source:HGNC Symbol;Acc:HGNC:26178]
ENSG00000046774	MAGEC2	295.059	-2.5571	-5.88523	0.14907	-17.1537	5.89922e-66	2.75554e-63	484.826	506.021	522.615	90.2027	94.3851	72.3035	MAGE family member C2 [Source:HGNC Symbol;Acc:HGNC:13574]
ENSG00000136167	LCP1	1669.27	-1.55988	-2.94828	0.0918431	-16.9841	1.07618e-64	4.85931e-62	2365.43	2611.29	2502.45	854.448	934.516	747.491	lymphocyte cytosolic protein 1 [Source:HGNC Symbol;Acc:HGNC:6528]
ENSG00000104332	SFRP1	2556.71	-1.24223	-2.36564	0.0732285	-16.9638	1.52225e-64	6.65173e-62	3460.59	3794.21	3527.65	1548.32	1549.58	1459.89	secreted frizzled related protein 1 [Source:HGNC Symbol;Acc:HGNC:10776]
ENSG00000090339	ICAM1	651.361	-1.92412	-3.79506	0.114352	-16.8263	1.56673e-63	6.63218e-61	1062.77	991.272	1038.55	251.775	243.742	320.049	intercellular adhesion molecule 1 [Source:HGNC Symbol;Acc:HGNC:5344]
ENSG00000115339	GALNT3	912.612	-1.48909	-2.80712	0.0886888	-16.7901	2.88487e-63	1.1842e-60	1380.59	1304.7	1352.31	478.768	498.893	460.403	polypeptide N-acetylgalactosaminyltransferase 3 [Source:HGNC Symbol;Acc:HGNC:4125]
ENSG00000107159	CA9	1570.2	-3.94007	-15.349	0.234787	-16.7815	3.33258e-63	1.32774e-60	3377.59	2571.64	2895.36	154.633	175.287	246.683	carbonic anhydrase 9 [Source:HGNC Symbol;Acc:HGNC:1383]
ENSG00000128567	PODXL	2461.42	-1.3743	-2.59242	0.0819771	-16.7644	4.44185e-63	1.71912e-60	3555.73	3470.4	3631.6	1347.09	1513.27	1250.43	podocalyxin like [Source:HGNC Symbol;Acc:HGNC:9171]
ENSG00000169439	SDC2	26440.2	1.01401	2.01951	0.0609039	16.6493	3.06128e-62	1.15189e-59	17577.2	17936.4	17025	35512.1	33858.3	36732.3	syndecan 2 [Source:HGNC Symbol;Acc:HGNC:10659]
ENSG00000162545	CAMK2N1	3224.49	-1.35944	-2.56585	0.0819632	-16.586	8.80524e-62	3.22367e-59	4491.98	4522.09	4906.67	1777.29	1660.56	1988.35	calcium/calmodulin dependent protein kinase II inhibitor 1 [Source:HGNC Symbol;Acc:HGNC:24190]
ENSG00000127184	COX7C	1363.38	1.27684	2.42308	0.0770385	16.5741	1.07248e-61	3.82309e-59	781.39	824.172	783.922	1919.04	1932.3	1939.44	cytochrome c oxidase subunit 7C [Source:HGNC Symbol;Acc:HGNC:2292]
ENSG00000139318	DUSP6	596.739	-1.6934	-3.23419	0.102571	-16.5096	3.12883e-61	1.08675e-58	944.349	891.201	899.317	274.573	295.602	275.391	dual specificity phosphatase 6 [Source:HGNC Symbol;Acc:HGNC:3072]
ENSG00000041353	RAB27B	576.649	-1.85418	-3.61545	0.112753	-16.4446	9.16674e-61	3.10432e-58	871.473	839.277	999.453	246.818	256.188	246.683	RAB27B, member RAS oncogene family [Source:HGNC Symbol;Acc:HGNC:9767]
ENSG00000170891	CYTL1	180.724	-3.75054	-13.4593	0.230218	-16.2912	1.13906e-59	3.76336e-57	308.71	376.683	324.25	29.7372	30.0788	14.886	cytokine like 1 [Source:HGNC Symbol;Acc:HGNC:24435]
ENSG00000101955	SRPX	1583.85	-1.593	-3.01675	0.0983249	-16.2014	4.93231e-59	1.59079e-56	2420.08	2413.98	2302.18	682.964	774.788	909.111	sushi repeat containing protein X-linked [Source:HGNC Symbol;Acc:HGNC:11309]
[truncated: 4,696 more rows]

## Sheet: Differential expressed genes
Differentially expressed genes (DEGs) with log2 fold change ≥ 1 or ≤ –1,
[truncated: 622 more rows]
