# Supplementary material for: New Functions of Intracellular LOXL2: Modulation of RNA-Binding Proteins
Source: Molecules. 2023 May 30;28(11):4433. doi: 10.3390/molecules28114433 (PMC10254187; doi:10.3390/molecules28114433)
Supplement: Supplementary file 1 [file molecules-28-04433-s001.zip › Dataset S3.xlsx]

## Sheet: Hoja1
Gene Name	literature
ABIP3BP	Cai H, Li Y, Qin D, Wang R, Tang Z, Lu T, Cui Y. The Depletion of ABI3BP by MicroRNA-183 Promotes the Development of Esophageal Carcinoma. Mediators Inflamm. 2020 Jul 26;2020:3420946.doi: 10.1155/2020/3420946.
AFAP1L2	hen J, Jin C, Liu Y, Rao H, Liu J, Li J. XB130 enhances invasion and migration of human colorectal cancer cells by promoting epithelial‑mesenchymal transition. Mol Med Rep. 2017 Oct;16(4):5592-5598.doi: 10.3892/mmr.2017.7279.
AKR1C2	Li C, Wu X, Zhang W, Li J, Liu H, Hao M, et al. AEG-1 promotes metastasis through downstream AKR1C2 and NF1 in liver cancer. Oncol Res. 2015;22(4):203–11. doi: 10.3727/096504015X14386062091352.
ALPL	Luo M, Zhou L, Zhan SJ, Cheng LJ, Li RN, Wang H, Liu B, Linghu H. ALPL regulates the aggressive potential of high grade serous ovarian cancer cells via a non-canonical WNT pathway. Biochem Biophys Res Commun. 2019 May 28;513(2):528-533.doi: 10.1016/j.bbrc.2019.04.016.
ARHGEF5	Komiya Y, Onodera Y, Kuroiwa M, Nomimura S, Kubo Y, Nam JM, Kajiwara K, Nada S, Oneyama C, Sabe H, Okada M. The Rho guanine nucleotide exchange factor ARHGEF5 promotes tumor malignancy via epithelial-mesenchymal transition. Oncogenesis. 2016 Sep 12;5(9):e258.doi: 10.1038/oncsis.2016.59.
B3GALT5	Liao YM, Wang YH, Hung JT, Lin YJ, Huang YL, Liao GS, et al. High B3GALT5 expression confers poor clinical outcome and contributes to tumor progression and metastasis in breast cancer. Breast Cancer Res. 2021;23(1):1–13. doi: 10.1186/s13058-020-01381-9.
BIRC3	Fu PY, Hu B, Ma XL, Yang ZF, Yu MC, Sun HX, et al. New insight into BIRC3: A novel prognostic indicator and a potential therapeutic target for liver cancer. J Cell Biochem. 2019;120(4):6035–45. doi: 10.1002/jcb.27890.
BMP7	ing X, Sun Y, He P. MicroRNA-137 inhibits BMP7 to enhance the epithelial-mesenchymal transition of breast cancer cells. Oncotarget. 2017 Mar 14;8(11):18348-18358. doi: 10.18632/oncotarget.15442.
CCL2	Ling Z, Yang X, Chen X, Xia J, Cheng B, Tao X. CCL2 promotes cell migration by inducing epithelial-mesenchymal transition in oral squamous cell carcinoma. J Oral Pathol Med. 2019;48(6):477–82.doi: 10.1111/jop.12869.
CCL28	Park J, Zhang X, Lee SK, Song NY, Son SH, Kim KR, Shim JH, Park KK, Chung WY. CCL28-induced RARβ expression inhibits oral squamous cell carcinoma bone invasion. J Clin Invest. 2019 Dec 2;129(12):5381-5399.doi: 10.1172/JCI125336.
CCN2	hu X, Zhong J, Zhao Z, Sheng J, Wang J, Liu J, Cui K, Chang J, Zhao H, Wong S. Epithelial derived CTGF promotes breast tumor progression via inducing EMT and collagen I fibers deposition. Oncotarget. 2015 Sep 22;6(28):25320-38.doi: 10.18632/oncotarget.4659.
CD38	Ma Y, Zhu S, Yi M, Zhang W, Xue Y, Liu X, Deng H. Profiling Glutathionylome in CD38-Mediated Epithelial-Mesenchymal Transition. J Proteome Res. 2022 May 6;21(5):1240-1250. doi: 10.1021/acs.jproteome.1c00893.
CEMIP	Tang Z, Ding Y, Shen Q, Zhang C, Li J, Nazar M, Wang Y, Zhou X, Huang J. KIAA1199 promotes invasion and migration in non-small-cell lung cancer (NSCLC) via PI3K-Akt mediated EMT. J Mol Med (Berl). 2019 Jan;97(1):127-140.doi: 10.1007/s00109-018-1721-y.
CLDN1	Lv J, Sun B, Mai Z, Jiang M, Du J. CLDN-1 promoted the epithelial to migration and mesenchymal transition (EMT) in human bronchial epithelial cells via Notch pathway. Mol Cell Biochem. 2017;432(1–2):91–8. doi: 10.1007/s11010-017-3000-6.
CRLF1	Yu ST, Zhong Q, Chen RH, Han P, Li SB, Zhang H, Yuan L, Xia TL, Zeng MS, Huang XM. CRLF1 promotes malignant phenotypes of papillary thyroid carcinoma by activating the MAPK/ERK and PI3K/AKT pathways. Cell Death Dis. 2018 Mar 7;9(3):371. doi: 10.1038/s41419-018-0352-0.
CSF2	Rudisch A, Dewhurst MR, Horga LG, Kramer N, Harrer N, Dong M, van der Kuip H, Wernitznig A, Bernthaler A, Dolznig H, Sommergruber W. High EMT Signature Score of Invasive Non-Small Cell Lung Cancer (NSCLC) Cells Correlates with NFκB Driven Colony-Stimulating Factor 2 (CSF2/GM-CSF) Secretion by Neighboring Stromal Fibroblasts. PLoS One. 2015 Apr 28;10(4):e0124283. doi: 10.1371/journal.pone.0124283.
CX3CL1	ang J, Xiao L, Cui R, Li D, Zheng X, Zhu L, Sun H, Pan Y, Du Y, Yu X. CX3CL1 increases invasiveness and metastasis by promoting epithelial-to-mesenchymal transition through the TACE/TGF-α/EGFR pathway in hypoxic androgen-independent prostate cancer cells. Oncol Rep. 2016 Feb;35(2):1153-62.doi: 10.3892/or.2015.4470
CXCL1	Rudisch A, Dewhurst MR, Horga LG, Kramer N, Harrer N, Dong M, van der Kuip H, Wernitznig A, Bernthaler A, Dolznig H, Sommergruber W. High EMT Signature Score of Invasive Non-Small Cell Lung Cancer (NSCLC) Cells Correlates with NFκB Driven Colony-Stimulating Factor 2 (CSF2/GM-CSF) Secretion by Neighboring Stromal Fibroblasts. PLoS One. 2015 Apr 28;10(4):e0124283.doi: 10.1371/journal.pone.0124283.
CXCL1	Cui X, Li Z, Gao J, Gao PJ, Ni YB, Zhu JY. Elevated CXCL1 increases hepatocellular carcinoma aggressiveness and is inhibited by miRNA-200a. Oncotarget. 2016 Oct 4;7(40):65052-65066. doi: 10.18632/oncotarget.11350.
CXCL10	Ren T, Zhu L, Cheng M. CXCL10 accelerates EMT and metastasis by MMP-2 in hepatocellular carcinoma. Am J Transl Res. 2017 Jun 15;9(6):2824-2837.PMID: 28670372; PMCID: PMC5489884.
CXCL2	Chen MC, Baskaran R, Lee NH, Hsu HH, Ho TJ, Tu CC, Lin YM, Viswanadha VP, Kuo WW, Huang CY. CXCL2/CXCR2 axis induces cancer stem cell characteristics in CPT-11-resistant LoVo colon cancer cells via Gαi-2 and Gαq/11. J Cell Physiol. 2019 Jul;234(7):11822-11834. doi: 10.1002/jcp.27891.
CXCL8	Shen T, Yang Z, Cheng X, Xiao Y, Yu K, Cai X, Xia C, Li Y. CXCL8 induces epithelial-mesenchymal transition in colon cancer cells via the PI3K/Akt/NF-κB signaling pathway. Oncol Rep. 2017 Apr;37(4):2095-2100. doi: 10.3892/or.2017.5453.
CYP2J2	Kong C, Yan X, Zhu Y, Zhu H, Luo Y, Liu P, Ferrandon S, Kalady MF, Gao R, He J, Yin F, Qu X, Zheng J, Gao Y, Wei Q, Ma Y, Liu JY, Qin H. Fusobacterium Nucleatum Promotes the Development of Colorectal Cancer by Activating a Cytochrome P450/Epoxyoctadecenoic Acid Axis via TLR4/Keap1/NRF2 Signaling. Cancer Res. 2021 Sep 1;81(17):4485-4498.doi: 10.1158/0008-5472.CAN-21-0453
DUSP2	Zhang C, Zhao S, Tan Y, Pan S, An W, Chen Q, Wang X, Xu H. The SKA3-DUSP2 Axis Promotes Gastric Cancer Tumorigenesis and Epithelial-Mesenchymal Transition by Activating the MAPK/ERK Pathway. Front Pharmacol. 2022 Feb 28;13:777612.doi: 10.3389/fphar.2022.777612.
DUSP4	Kang X, Li M, Zhu H, Lu X, Miao J, Du S, et al. DUSP4 promotes doxorubicin resistance in gastric cancer through epithelial-mesenchymal transition. Oncotarget. 2017;8(55):94028–39. doi: 10.18632/oncotarget.21522.
DUSP6	Zuchegna C, Zazzo E Di, Moncharmont B, Messina S. Dual ‑ specificity phosphatase ( DUSP6 ) in human glioblastoma : epithelial ‑ to ‑ mesenchymal transition ( EMT ) involvement. 2020;4–11. doi: 10.1186/s13104-020-05214-y
EGF	Kim J, Kong J, Chang H, Kim H, Kim A. EGF induces epithelial-mesenchymal transition through phospho-Smad2/3-Snail signaling pathway in breast cancer cells. Oncotarget. 2016 Dec 20;7(51):85021-85032. doi: 10.18632/oncotarget.13116.
EGLN3	Dopeso H, Jiao HK, Cuesta AM, Henze AT, Jurida L, Kracht M, Acker-Palmer A, Garvalov BK, Acker T. PHD3 Controls Lung Cancer Metastasis and Resistance to EGFR Inhibitors through TGFα. Cancer Res. 2018 Apr 1;78(7):1805-1819.doi: 10.1158/0008-5472.CAN-17-1346.
EGR	Zhao J, Geng L, Duan G, Xu W, Cheng Y, Huang Z, Zhou Z, Gong S. REC8 inhibits EMT by downregulating EGR1 in gastric cancer cells. Oncol Rep. 2018 Apr;39(4):1583-1590.doi: 10.3892/or.2018.6244.
EHF	Albino D, Civenni G, Rossi S, Mitra A, Catapano CV, Carbone GM. The ETS factor ESE3/EHF represses IL-6 preventing STAT3 activation and expansion of the prostate cancer stem-like compartment. Oncotarget. 2016 Nov 22;7(47):76756-76768.doi: 10.18632/oncotarget.12525.
ENO2	Lv C, Yu H, Wang K, Chen C, Tang J, Han F, Mai M, Ye K, Lai M, Zhang H. ENO2 Promotes Colorectal Cancer Metastasis by Interacting with the LncRNA CYTOR and Activating YAP1-Induced EMT. Cells. 2022 Aug 1;11(15):2363. doi: 10.3390/cells11152363.
ENPEP	Chuang HY, Jiang JK, Yang MH, Wang HW, Li MC, Tsai CY, Jhang YY, Huang JC. Aminopeptidase A initiates tumorigenesis and enhances tumor cell stemness via TWIST1 upregulation in colorectal cancer. Oncotarget. 2017 Mar 28;8(13):21266-21280.doi: 10.18632/oncotarget.15072.
ETV1	Li Z, Zhang L, Ma Z, Yang M, Tang J, Fu Y, Mao Y, Hong X, Zhang Y. ETV1 induces epithelial to mesenchymal transition in human gastric cancer cells through the upregulation of Snail expression. Oncol Rep. 2013 Dec;30(6):2859-63.doi: 10.3892/or.2013.2776.
F2R	Gao, G. et al. Coagulation factor 2 thrombin receptor promotes malignancy in glioma under SOX2 regulation. Aging (Albany. NY). 12, 10594–10613 (2020). doi: 10.18632/aging.204295.
FBXO2	un X, Wang T, Guan ZR, Zhang C, Chen Y, Jin J, Hua D. FBXO2, a novel marker for metastasis in human gastric cancer. Biochem Biophys Res Commun. 2018 Jan 15;495(3):2158-2164.doi: 10.1016/j.bbrc.2017.12.097.
FGF9	Chang MM, Wu SZ, Yang SH, Wu CC, Wang CY, Huang BM. FGF9/FGFR1 promotes cell proliferation, epithelial-mesenchymal transition, M2 macrophage infiltration and liver metastasis of lung cancer. Transl Oncol. 2021 Nov;14(11):101208.doi: 10.1016/j.tranon.2021.101208.
FGFR4	Ye Y, Jiang D, Li J, Han C, Wang X, Wang F, Li J. Role of fibroblast growth factor 4 in the growth and metastasis of colorectal cancer. Int J Oncol. 2020 Jun;56(6):1565-1573.doi: 10.3892/ijo.2020.5029.
FMNL1	Chen WH, Cai MY, Zhang JX, Wang FW, Tang LQ, Liao YJ, Jin XH, Wang CY, Guo L, Jiang YG, Ren CP, Mai HQ, Zeng MS, Kung HF, Qian CN, Xie D. FMNL1 mediates nasopharyngeal carcinoma cell aggressiveness by epigenetically upregulating MTA1. Oncogene. 2018 Nov;37(48):6243-6258.doi: 10.1038/s41388-018-0351-8.
FOS	Muhammad N, Bhattacharya S, Steele R, Phillips N, Ray RB. Involvement of c-Fos in the Promotion of Cancer Stem-like Cell Properties in Head and Neck Squamous Cell Carcinoma. Clin Cancer Res. 2017 Jun 15;23(12):3120-3128.doi: 10.1158/1078-0432.CCR-16-2811.
GABARAPL1	acquet M, Hervouet E, Baudu T, Herfs M, Parratte C, Feugeas JP, Perez V, Reynders C, Ancion M, Vigneron M, Baguet A, Guittaut M, Fraichard A, Despouy G. GABARAPL1 Inhibits EMT Signaling through SMAD-Tageted Negative Feedback. Biology (Basel). 2021 Sep 24;10(10):956.doi: 10.3390/biology10100956.
GALNT6	Song J, Liu W, Wang J, Hao J, Wang Y, You X, Du X, Zhou Y, Ben J, Zhang X, Ye M, Wang Q. GALNT6 promotes invasion and metastasis of human lung adenocarcinoma cells through O-glycosylating chaperone protein GRP78. Cell Death Dis. 2020 May 11;11(5):352.doi: 10.1038/s41419-020-2537-6.
GATA3	Qi Y, Mo K, Zhang T. A transcription factor that promotes proliferation, migration, invasion, and epithelial-mesenchymal transition of ovarian cancer cells and its possible mechanisms. Biomed Eng Online. 2021 Aug 16;20(1):83.doi: 10.1186/s12938-021-00919-y.
GHR	Qian Y, Basu R, Mathes SC, Arnett NA, Duran-Ortiz S, Funk KR, Brittain AL, Kulkarni P, Terry JC, Davis E, Singerman JT, Henry BE, List EO, Berryman DE, Kopchick JJ. Growth Hormone Upregulates Mediators of Melanoma Drug Efflux and Epithelial-to-Mesenchymal Transition In Vitro and In Vivo. Cancers (Basel). 2020 Dec 4;12(12):3640.doi: 10.3390/cancers12123640.
GNG2	hen S, Huang M, Hu X. Interference with KCNJ2 inhibits proliferation, migration and EMT progression of apillary thyroid carcinoma cells by upregulating GNG2 expression. Mol Med Rep. 2021 Sep;24(3):622.doi: 10.3892/mmr.2021.12261
HEY2	Wang DP, Tang XZ, Liang QK, Zeng XJ, Yang JB, Xu J. microRNA-599 promotes apoptosis and represses proliferation and epithelial-mesenchymal transition of papillary thyroid carcinoma cells via downregulation of Hey2-depentent Notch signaling pathway. J Cell Physiol. 2020;235(3):2492–505. doi: 10.1002/jcp.29154
HMGA1	Pegoraro S, Ros G, Piazza S, Sommaggio R, Ciani Y, Rosato A, Sgarra R, Del Sal G, Manfioletti G. HMGA1 promotes metastatic processes in basal-like breast cancer regulating EMT and stemness. Oncotarget. 2013 Aug;4(8):1293-308.doi: 10.18632/oncotarget.1136.
HOXA13	He YX, Song XH, Zhao ZY, Zhao H. HOXA13 upregulation in gastric cancer is associated with enhanced cancer cell invasion and epithelial-to-mesenchymal transition. Eur Rev Med Pharmacol Sci. 2017;21(2):258–65. doi: 10.26355/eurrev_202205_28830.
HOXC13	Aguiar GM, Ramão A, Plaça JR, Simões SC, Scaraboto NV, Freitas-Castro F, Cardoso C, Sousa JF, Silva WA. Upregulation of HOX genes promotes cell migration and proliferation in head and neck squamous cell carcinoma. Tumour Biol. 2021;43(1):263-278.doi: 10.3233/TUB-211525.
ICAM1	Chen M, Wu C, Fu Z, Liu S. ICAM1 promotes bone metastasis via integrin-mediated TGF-β/EMT signaling in triple-negative breast cancer. Cancer Sci. 2022 Nov;113(11):3751-3765. doi: 10.1111/cas.15532.
ID1	Castañón E, Soltermann A, López I, Román M, Ecay M, Collantes M, Redrado M, Baraibar I, López-Picazo JM, Rolfo C, Vidal-Vanaclocha F, Raez L, Weder W, Calvo A, Gil-Bazo I. The inhibitor of differentiation-1 (Id1) enables lung cancer liver colonization through activation of an EMT program in tumor cells and establishment of the pre-metastatic niche. Cancer Lett. 2017 Aug 28;402:43-51.doi: 10.1016/…
IL32	Gong L, Liu G, Zhu H, Li C, Li P, Liu C, Tang H, Wu K, Wu J, Liu D, Tang X. IL-32 induces epithelial-mesenchymal transition by triggering endoplasmic reticulum stress in A549 cells. BMC Pulm Med. 2020 Oct 23;20(1):278.doi: 10.1186/s12890-020-01319-z.
IL6	Wu X, Tao P, Zhou Q, Li J, Yu Z, Wang X, Li J, Li C, Yan M, Zhu Z, Liu B, Su L. IL-6 secreted by cancer-associated fibroblasts promotes epithelial-mesenchymal transition and metastasis of gastric cancer via JAK2/STAT3 signaling pathway. Oncotarget. 2017 Mar 28;8(13):20741-20750. doi: 10.18632/oncotarget.15119.
IMPA2	Ablimit T, Tursun G, Zhang Y, Abduxkur G, Abdurexit G, Abliz G. Inositol monophosphatase 2 promotes epithelial ovarian cancer cell proliferation and migration by regulating the AKT/mTOR signaling pathway. Exp Ther Med. 2022 Sep 12;24(5):668.doi: 10.3892/etm.2022.11604.
ITGA2	Liu X, Liang Z, Gao K, Li H, Zhao G, Wang S, et al. MicroRNA-128 inhibits EMT of human osteosarcoma cells by directly targeting integrin α2. Tumor Biol. 2016;37(6):7951–7.doi: 10.1007/s13277-015-4696-0.
ITGA6	Bu J, Guo R, Xu XZ, Luo Y, Liu JF. LncRNA SNHG16 promotes epithelial-mesenchymal transition by upregulating ITGA6 through miR-488 inhibition in osteosarcoma. J Bone Oncol [Internet]. 2021;27:100348.doi: 10.1016/j.jbo.2021.100348.
KRT18	Shi R, Wang C, Fu N, Liu L, Zhu D, Wei Z, Zhang H, Xing J, Wang Y. Downregulation of cytokeratin 18 enhances BCRP-mediated multidrug resistance through induction of epithelial-mesenchymal transition and predicts poor prognosis in breast cancer. Oncol Rep. 2019 May;41(5):3015-3026.doi: 10.3892/or.2019.7069.
LAMA1	Zhou PL, Wu Z, Zhang W, Xu M, Ren J, Zhang Q, Sun Z, Han X. Circular RNA hsa_circ_0000277 sequesters miR-4766-5p to upregulate LAMA1 and promote esophageal carcinoma progression. Cell Death Dis. 2021 Jul 5;12(7):676.doi: 10.1038/s41419-021-03911-5.
LAMA3	Huang C, Chen J. Laminin-332 mediates proliferation, apoptosis, invasion, migration and epithelial-to-mesenchymal transition in pancreatic ductal adenocarcinoma. Mol Med Rep. 2021;23(1):1–9. doi: 10.3892/mmr.2020.11649.
LGR5	Zhang J, Cai H, Sun L, Zhan P, Chen M, Zhang F, Ran Y, Wan J. LGR5, a novel functional glioma stem cell marker, promotes EMT by activating the Wnt/β-catenin pathway and predicts poor survival of glioma patients. J Exp Clin Cancer Res. 2018 Sep 12;37(1):225. doi: 10.1186/s13046-018-0864-6.
LVRN	Feng X, Wei Z, Zhang S, Zhou J, Wu J, Luan B, Du Y, Zhao H. Overexpression of LVRN impedes the invasion of trophoblasts by inhibiting epithelial-mesenchymal transition. Acta Biochim Biophys Sin (Shanghai). 2021 Feb 4;53(2):249-257.doi: 10.1093/abbs/gmaa167.
LYN	Liang X, He X, Li Y, Wang J, Wu D, Yuan X, Wang X, Li G. Lyn regulates epithelial-mesenchymal transition in CS-exposed model through Smad2/3 signaling. Respir Res. 2019 Sep 2;20(1):201.doi: 10.1186/s12931-019-1166-z.
MAF	hen H, Yang T, Wang MC, Chen DQ, Yang Y, Zhao YY. Novel RAS inhibitor 25-O-methylalisol F attenuates epithelial-to-mesenchymal transition and tubulo-interstitial fibrosis by selectively inhibiting TGF-β-mediated Smad3 phosphorylation. Phytomedicine. 2018 Mar 15;42:207-218.doi: 10.1016/j.phymed.2018.03.034.
MFAP5	Wu Y, Wu P, Zhang Q, Chen W, Liu X, Zheng W. MFAP5 promotes basal-like breast cancer progression by activating the EMT program. Cell Biosci. 2019 Mar 7;9:24.doi: 10.1186/s13578-019-0284-0.
MGP	Gong C, Zou J, Zhang M, Zhang J, Xu S, Zhu S, Yang M, Li D, Wang Y, Shi J, Li Y. Upregulation of MGP by HOXC8 promotes the proliferation, migration, and EMT processes of triple-negative breast cancer. Mol Carcinog. 2019 Oct;58(10):1863-1875.doi: 10.1002/mc.23079.
MMP1, 2, 3	Scheau C, Badarau IA, Costache R, Caruntu C, Mihai GL, Didilescu AC, Constantin C, Neagu M. The Role of Matrix Metalloproteinases in the Epithelial-Mesenchymal Transition of Hepatocellular Carcinoma. Anal Cell Pathol (Amst). 2019 Nov 26;2019:9423907.doi: 10.1155/2019/9423907.
MSX2	Phippard DJ, Weber-Hall SJ, Sharpe PT, Naylor MS, Jayatalake H, Maas R, Woo I, Roberts-Clark D, Francis-West PH, Liu YH, Maxson R, Hill RE, Dale TC. Regulation of Msx-1, Msx-2, Bmp-2 and Bmp-4 during foetal and postnatal mammary gland development. Development. 1996 Sep;122(9):2729-37.doi: 10.1242/dev.122.9.2729.
MTSS1	Wang H, Zhao Y, Cao L, Zhang J, Wang Y, Xu M. Metastasis suppressor protein 1 regulated by PTEN suppresses invasion, migration, and EMT of gastric carcinoma by inactivating PI3K/AKT signaling. J Cell Biochem. 2019 Mar;120(3):3447-3454. doi: 10.1002/jcb.27618.
NES	Zhang Y, Zeng S, Ma J, Deng G, Qu Y, Guo C, Shen H. Nestin overexpression in hepatocellular carcinoma associates with epithelial-mesenchymal transition and chemoresistance. J Exp Clin Cancer Res. 2016 Jul 13;35(1):111.doi: 10.1186/s13046-016-0387-y.
NOVA	Li K, Zhu X, Chen X, Wang X. MicroRNA‑27a‑3p promotes epithelial‑mesenchymal transition by targeting NOVA alternative splicing regulator 1 in gastric cancer. Mol Med Rep. 2020 Mar;21(3):1615-1622.doi: 10.3892/mmr.2020.10949
NPTX1	Lu S, Zhou C, Zou B, Zhang H, Feng M. MiR-4295 facilitates cell proliferation and metastasis in head and neck squamous cell carcinoma by targeting NPTX1. Genes Immun. 2020 Jan;21(1):4-12. doi: 10.1038/s41435-019-0081-0.
NR5A2	iu L, Li Y, Pan B, Zhang T, Wei D, Zhu Y, Guo Y. Nr5a2 promotes tumor growth and metastasis of gastric cancer AGS cells by Wnt/beta-catenin signaling. Onco Targets Ther. 2019 Apr 17;12:2891-2902.doi: 10.2147/OTT.S201228.
NREP	Liu YJ, Zeng SH, Hu YD, Zhang YH, Li JP. Overexpression of NREP Promotes Migration and Invasion in Gastric Cancer Through Facilitating Epithelial-Mesenchymal Transition. Front Cell Dev Biol. 2021 Oct 20;9:746194.doi: 10.3389/fcell.2021.746194.
NTN1	Zhang X, Cui P, DIng B, Guo Y, Han K, Li J, et al. Netrin-1 elicits metastatic potential of non-small cell lung carcinoma cell by enhancing cell invasion, migration and vasculogenic mimicry via EMT induction. Cancer Gene Ther. 2018;25(1–2):18–26.doi: 10.1038/s41417-017-0008-8.
PDE4B	Huang Z, Liu J, Yang J, Yan Y, Yang C, He X, Huang R, Tan M, Wu D, Yan J, Shen B. PDE4B Induces Epithelial-to-Mesenchymal Transition in Bladder Cancer Cells and Is Transcriptionally Suppressed by CBX7. Front Cell Dev Biol. 2021 Dec 16;9:783050.doi: 10.3389/fcell.2021.783050.
PDGFD, PDGFRB	Zhang H, Sun JD, Yan LJ, Zhao XP. PDGF-D/PDGFRβ promotes tongue squamous carcinoma cell (TSCC) progression via activating p38/AKT/ERK/EMT signal pathway. Biochem Biophys Res Commun. 2016 Sep 16;478(2):845-51.doi: 10.1016/j.bbrc.2016.08.035.
PDK1	Lian S, Shao Y, Liu H, He J, Lu W, Zhang Y, Jiang Y, Zhu J. PDK1 induces JunB, EMT, cell migration and invasion in human gallbladder cancer. Oncotarget. 2015 Oct 6;6(30):29076-86.doi: 10.18632/oncotarget.4931.
PGF	Zhang L, Zhao S, Yuan L, Wu H, Jiang H, Luo G. Placental Growth Factor Triggers Epithelial-to-Mesenchymal Transition-like Changes in Rat Type II Alveolar Epithelial Cells: Activation of Nuclear Factor κB Signalling Pathway. Basic Clin Pharmacol Toxicol. 2016 Nov;119(5):498-504. doi: 10.1111/bcpt.12616.
PODXL	Zhang J, Zhu Z, Wu H, Yu Z, Rong Z, Luo Z, Xu Y, Huang K, Qiu Z, Huang C. PODXL, negatively regulated by KLF4, promotes the EMT and metastasis and serves as a novel prognostic indicator of gastric cancer. Gastric Cancer. 2019 Jan;22(1):48-59.doi: 10.1007/s10120-018-0833-y.
PPP1R26	Yang Y, Ren P, Liu X, Sun X, Zhang C, Du X, Xing B. PPP1R26 drives hepatocellular carcinoma progression by controlling glycolysis and epithelial-mesenchymal transition. J Exp Clin Cancer Res. 2022 Mar 15;41(1):101.doi: 10.1186/s13046-022-02302-8.
PRELP	Hopkins J, Asada K, Leung A, Papadaki V, Davaapil H, Morrison M, Orita T, Sekido R, Kosuge H, Reddy MA, Kimura K, Mitani A, Tsumoto K, Hamamoto R, Sagoo MS, Ohnuma SI. PRELP Regulates Cell-Cell Adhesion and EMT and Inhibits Retinoblastoma Progression. Cancers (Basel). 2022 Oct 8;14(19):4926.doi: 10.3390/cancers14194926.
PRRG4	Zhang B, Cao W, Liu Y, Zhao Y, Liu C, Sun B. Circ_0056618 enhances PRRG4 expression by competitively binding to miR-411-5p to promote the malignant progression of colorectal cancer. Mol Cell Biochem. 2022 Aug 2.doi: 10.1007/s11010-022-04525-x.
PTGS2	Jiang GB, Fang HY, Tao DY, Chen XP, Cao FL. COX-2 potentiates cisplatin resistance of non-small cell lung cancer cells by promoting EMT in an AKT signaling pathway-dependent manner. Eur Rev Med Pharmacol Sci. 2019;23(9):3838–46.doi: 10.26355/eurrev_201905_17811.
PTPRB	Weng X, Chen W, Hu W, Xu K, Qi L, Chen J, Lu D, Shao Y, Zheng X, Ye C, Zheng S. PTPRB promotes metastasis of colorectal carcinoma via inducing epithelial-mesenchymal transition. Cell Death Dis. 2019 Apr 30;10(5):352.doi: 10.1038/s41419-019-1554-9.
PTPRN	Song X, Jiao X, Yan H, Yu L, Jiang L, Zhang M, Chen L, Ju M, Wang L, Wei Q, Zhao L, Wei M. Overexpression of PTPRN Promotes Metastasis of Lung Adenocarcinoma and Suppresses NK Cell Cytotoxicity. Front Cell Dev Biol. 2021 Jun 2;9:622018.doi: 10.3389/fcell.2021.622018.
PTX3	Song T, Wang C, Guo C, Liu Q, Zheng X. Pentraxin 3 overexpression accelerated tumor metastasis and indicated poor prognosis in hepatocellular carcinoma via driving epithelial-mesenchymal transition. J Cancer. 2018;9(15):2650–8.doi: 10.7150/jca.25188.
RAB27B	Zhang JX, Huang XX, Cai MB, Tong ZT, Chen JW, Qian D, et al. Overexpression of the secretory small GTPase Rab27B in human breast cancer correlates closely with lymph node metastasis and predicts poor prognosis. J Transl Med. 2012;10(1):1–10.doi: 10.1186/1479-5876-10-242.
RELN	Li JM, Yang F, Li J, Yuan WQ, Wang H, Luo YQ. Reelin Promotes Cisplatin Resistance by Induction of Epithelial-Mesenchymal Transition via p38/GSK3β/Snail Signaling in Non-Small Cell Lung Cancer. Med Sci Monit. 2020 Aug 7;26:e925298.doi: 10.12659/MSM.925298.
RETREG1	Zhang ZQ, Chen J, Huang WQ, Ning D, Liu QM, Wang C, Zhang L, Ren L, Chu L, Liang HF, Fan HN, Zhang BX, Chen XP. FAM134B induces tumorigenesis and epithelial-to-mesenchymal transition via Akt signaling in hepatocellular carcinoma. Mol Oncol. 2019 Apr;13(4):792-810. doi: 10.1002/1878-0261.12429.
RGCC	Wang XY, Li SN, Zhu HF, Hu ZY, Zhong Y, Gu CS, Chen SY, Liu TF, Li ZG. RGC32 induces epithelial-mesenchymal transition by activating the Smad/Sip1 signaling pathway in CRC. Sci Rep. 2017 May 4;7:46078. doi: 10.1038/srep46078.
RNF128	Wei CY, Zhu MX, Yang YW, Zhang PF, Yang X, Peng R, Gao C, Lu JC, Wang L, Deng XY, Lu NH, Qi FZ, Gu JY. Downregulation of RNF128 activates Wnt/β-catenin signaling to induce cellular EMT and stemness via CD44 and CTTN ubiquitination in melanoma. J Hematol Oncol. 2019 Mar 4;12(1):21. doi: 10.1186/s13045-019-0711-z.
ROR2	Xu J, Shi J, Tang W, Jiang P, Guo M, Zhang B, Ma G. ROR2 promotes the epithelial-mesenchymal transition by regulating MAPK/p38 signaling pathway in breast cancer. J Cell Biochem. 2020 Oct;121(10):4142-4153.doi: 10.1002/jcb.29666.
RSPO2	Zhang H, Han X, Wei B, Fang J, Hou X, Lan T, Wei H. RSPO2 enhances cell invasion and migration via the WNT/β-catenin pathway in human gastric cancer. J Cell Biochem. 2019 Apr;120(4):5813-5824.doi: 10.1002/jcb.27867.
S100A4	Xu H, Li M, Zhou Y, Wang F, Li X, Wang L, Fan Q. S100A4 participates in epithelial-mesenchymal transition in breast cancer via targeting MMP2. Tumour Biol. 2016 Mar;37(3):2925-32.doi: 10.1007/s13277-015-3709-3.
SDC2	Hua R, Yu J, Yan X, Ni Q, Zhi X, Li X, et al. Syndecan-2 in colorectal cancer plays oncogenic role via epithelial-mesenchymal transition and MAPK pathway. Biomed Pharmacother [Internet]. 2020;121(August 2019):109630. doi: 10.1016/j.biopha.2019.109630
SFRP1	Mosa MH, Michels BE, Menche C, Nicolas AM, Darvishi T, Greten FR, Farin HF. A Wnt-Induced Phenotypic Switch in Cancer-Associated Fibroblasts Inhibits EMT in Colorectal Cancer. Cancer Res. 2020 Dec 15;80(24):5569-5582. doi: 10.1158/0008-5472.CAN-20-0263.
SFRP4	Nfonsam LE, Jandova J, Jecius HC, Omesiete PN, Nfonsam VN. SFRP4 expression correlates with epithelial mesenchymal transition-linked genes and poor overall survival in colon cancer patients. World J Gastrointest Oncol. 2019 Aug 15;11(8):589-598.doi: 10.4251/wjgo.v11.i8.589.
SIX4	Sun X, Ma J, Chen Q, Hou Z, Luo X, Wang G, Wang J, Hu J, Cao Z. SIX4 promotes metastasis through STAT3 activation in breast cancer. Am J Cancer Res. 2020 Jan 1;10(1):224-236.PMID: 32064163; PMCID: PMC7017731.
SKA2	Ren Z, Yang T, Zhang P, Liu K, Liu W, Wang P. SKA2 mediates invasion and metastasis in human breast cancer via EMT. Mol Med Rep. 2019 Jan;19(1):515-523.doi: 10.3892/mmr.2018.9623.
SLC2A3	Masin M, Vazquez J, Rossi S, Groeneveld S, Samson N, Schwalie PC, Deplancke B, Frawley LE, Gouttenoire J, Moradpour D, Oliver TG, Meylan E. GLUT3 is induced during epithelial-mesenchymal transition and promotes tumor cell proliferation in non-small cell lung cancer. Cancer Metab. 2014 Jul 29;2:11. doi: 10.1186/2049-3002-2-11. PMID: 25097756; PMCID: PMC4122054.
SOD2	Kinugasa H, Whelan KA, Tanaka K, Natsuizaka M, Long A, Guo A, et al. Mitochondrial SOD2 regulates epithelial-mesenchymal transition and cell populations defined by differential CD44 expression. Oncogene. 2015;34(41):5229–39.doi: 10.1038/onc.2014.449.
SOX5	ei XH, Lv XQ, Li HX. Sox5 induces epithelial to mesenchymal transition by transactivation of Twist1. Biochem Biophys Res Commun. 2014 Mar 28;446(1):322-7.doi: 10.1016/j.bbrc.2014.02.109.
SOX9	Huang JQ, Wei FK, Xu XL, Ye SX, Song JW, Ding PK, et al. SOX9 drives the epithelial – mesenchymal transition in non ‑ small ‑ cell lung cancer through the Wnt / β ‑ catenin pathway. 2019;1–13.doi: 10.1186/s12967-019-1895-2.
SPP1	Pang X, Zhang J, He X, Gu Y, Qian BZ, Xie R, Yu W, Zhang X, Li T, Shi X, Zhou Y, Cui Y. SPP1 Promotes Enzalutamide Resistance and Epithelial-Mesenchymal-Transition Activation in Castration-Resistant Prostate Cancer via PI3K/AKT and ERK1/2 Pathways. Oxid Med Cell Longev. 2021 Oct 22;2021:5806602.doi: 10.1155/2021/5806602.
SPRED3	Zhao G, Wojciechowski MC, Jee S, Boros J, McAvoy JW, Lovicu FJ. Negative regulation of TGFβ-induced lens epithelial to mesenchymal transition (EMT) by RTK antagonists. Exp Eye Res. 2015 Mar;132:9-16. doi: 10.1016/j.exer.2015.01.001.
SREBP1	Zhang N, Zhang H, Liu Y, Su P, Zhang J, Wang X, Sun M, Chen B, Zhao W, Wang L, Wang H, Moran MS, Haffty BG, Yang Q. SREBP1, targeted by miR-18a-5p, modulates epithelial-mesenchymal transition in breast cancer via forming a co-repressor complex with Snail and HDAC1/2. Cell Death Differ. 2019 May;26(5):843-859.doi: 10.1038/s41418-018-0158-8.
STEAP2	Zhang D, Liu H, Wang W, Xu G, Yin C, Wang S. STEAP2 promotes osteosarcoma progression by inducing epithelial-mesenchymal transition via the PI3K/AKT/mTOR signaling pathway and is regulated by EFEMP2. Cancer Biol Ther. 2022 Dec 31;23(1):1-16. doi: 10.1080/15384047.2022.2136465.
SYT7	Liu X, Li C, Yang Y, Liu X, Li R, Zhang M, Yin Y, Qu Y. Synaptotagmin 7 in twist-related protein 1-mediated epithelial - Mesenchymal transition of non-small cell lung cancer. EBioMedicine. 2019 Aug;46:42-53.doi: 10.1016/j.ebiom.2019.07.071.
TBX2	Liu X, Miao Z, Wang Z, Zhao T, Xu Y, Song Y, Huang J, Zhang J, Xu H, Wu J, Xu H. TBX2 overexpression promotes proliferation and invasion through epithelial-mesenchymal transition and ERK signaling pathway. Exp Ther Med. 2019 Jan;17(1):723-729.doi: 10.3892/etm.2018.7028.
TERT	Liu Z, Li Q, Li K, Chen L, Li W, Hou M, Liu T, Yang J, Lindvall C, Björkholm M, Jia J, Xu D. Telomerase reverse transcriptase promotes epithelial-mesenchymal transition and stem cell-like traits in cancer cells. Oncogene. 2013 Sep 5;32(36):4203-13.doi: 10.1038/onc.2012.441.
TFPI2	Foroni L, Vasuri F, Valente S, Gualandi C, Focarete ML, Caprara G, Scandola M, D'Errico-Grigioni A, Pasquinelli G. The role of 3D microenvironmental organization in MCF-7 epithelial-mesenchymal transition after 7 culture days. Exp Cell Res. 2013 Jun 10;319(10):1515-22. doi: 10.1016/j.yexcr.2013.03.035.
TIMP3	Li W, Song YY, Rao T, Yu WM, Ruan Y, Ning JZ, Yao XB, Yang SY, Cheng F. CircCSNK1G3 up-regulates miR-181b to promote growth and metastasis via TIMP3-mediated epithelial to mesenchymal transitions in renal cell carcinoma. J Cell Mol Med. 2022 Mar;26(6):1729-1741. doi: 10.1111/jcmm.15911.
TLR7	Park GB, Kim D. TLR5/7-mediated PI3K activation triggers epithelial-mesenchymal transition of ovarian cancer cells through WAVE3-dependent mesothelin or OCT4/SOX2 expression. Oncol Rep. 2017 Nov;38(5):3167-3176. doi: 10.3892/or.2017.5941.
TMEM97	Qiu G, Sun W, Zou Y, Cai Z, Wang P, Lin X, et al. RNA interference against TMEM97 inhibits cell proliferation, migration, and invasion in glioma cells. Tumor Biol. 2015;36(10):8231–8. doi: 10.1007/s13277-015-3552-6.
TRIM29	Ai L, Kim WJ, Alpay M, Tang M, Pardo CE, Hatakeyama S, May WS, Kladde MP, Heldermon CD, Siegel EM, Brown KD. TRIM29 suppresses TWIST1 and invasive breast cancer behavior. Cancer Res. 2014 Sep 1;74(17):4875-87. doi: 10.1158/0008-5472.CAN-13-3579.
TRIM58	Liu M, Zhang X, Cai J, Li Y, Luo Q, Wu H, Yang Z, Wang L, Chen D. Downregulation of TRIM58 expression is associated with a poor patient outcome and enhances colorectal cancer cell invasion. Oncol Rep. 2018 Sep;40(3):1251-1260.doi: 10.3892/or.2018.6525.
TRPM8	Liu J, Chen Y, Shuai S, Ding D, Li R, Luo R. TRPM8 promotes aggressiveness of breast cancer cells by regulating EMT via activating AKT/GSK-3β pathway. Tumour Biol. 2014 Sep;35(9):8969-77. doi: 10.1007/s13277-014-2077-8.
TXNIP	Gunes A, Bagirsakci E, Iscan E, Cakan-Akdogan G, Aykutlu U, Senturk S, et al. Thioredoxin interacting protein promotes invasion in hepatocellular carcinoma. Oncotarget. 2018;9(96):36849–66.doi: 10.18632/oncotarget.26402.
VCAM1	Zhang D, Bi J, Liang Q, Wang S, Zhang L, Han F, Li S, Qiu B, Fan X, Chen W, Jiao H, Ye Y, Ding Y. VCAM1 Promotes Tumor Cell Invasion and Metastasis by Inducing EMT and Transendothelial Migration in Colorectal Cancer. Front Oncol. 2020 Jul 23;10:1066.doi: 10.3389/fonc.2020.01066.
